# Supplementary material for: High Intrinsic Aerobic Capacity Is Associated With a Distinct Epigenetic and Signaling Profile in the Aged Rat Brain
Source: Aging Cell. 2026 Jul 14;25(7):e70622. doi: 10.1111/acel.70622 (PMC13366406; doi:10.1111/acel.70622)
Supplement: Supplementary file 1 — Table S1: Significant differentially methylated regions between aged HCR and LCR rat hippocampal tissue. This table lists all significant differentially methylated regions (DMRs) identified by RRBS analysis between high‐capacity runner (HCR) and low‐capacity runner (LCR) rats. DMRs were defined using 1‐kb tiling windows with FDR < 0.10 and methylation difference > 5%. The table includes genomic coordinates, methylation difference, p value, q value, methylation direction, mean methylation levels in HCR and LCR groups, primary genomic feature, CpG context, and associated gene annotation. Positive methylation differences indicate hypermethylation in HCR relative to LCR, whereas negative values indicate hypomethylation in HCR relative to LCR. [file ACEL-25-e70622-s004.csv]

DMR_ID	chr	start	end	strand	meth.diff	pvalue	QVALUE	Direction	Trend	Mean_HCR	Mean_LCR	Mean_Delta	Primary_Feature_Pretty	Primary_Feature	Primary_CpG	Gene1	Gene_Symbols	Gene_Count
3.156808001.156809000	chr3	156808001	156809000	*	9.353054259	4.08E-25	1.99E-21	Hyper	Hypermethylated in HCR (HCR > LCR)	64.29694631	54.78987254	9.507073773	Exon	exons	CpG Island	Pard6b	Pard6b	1
11.31928001.31929000	chr11	31928001	31929000	*	-37.64231351	1.20E-20	3.50E-17	Hypo	Hypomethylated in HCR (HCR < LCR)	59.19419708	95.51986758	-36.3256705	Exon	exons	CpG Island	Runx1	Runx1	1
18.146001.147000	chr18	146001	147000	*	7.000199272	3.35E-16	5.39E-13	Hyper	Hypermethylated in HCR (HCR > LCR)	98.86386728	91.60260909	7.261258198	Exon	exons	CpG Island	F8	F8	1
20.12875001.12876000	chr20	12875001	12876000	*	7.113099073	1.03E-12	9.25E-10	Hyper	Hypermethylated in HCR (HCR > LCR)	15.13085422	8.218630446	6.912223775	Exon	exons	CpG Island	Gstt3	Gstt3	1
16.74621001.74622000	chr16	74621001	74622000	*	5.512015177	2.28E-11	1.53E-08	Hyper	Hypermethylated in HCR (HCR > LCR)	11.14878133	5.585255086	5.563526245	Exon	exons	CpG Island	Kbtbd11	Kbtbd11	1
10.87740001.87741000	chr10	87740001	87741000	*	8.59621828	7.28E-11	4.58E-08	Hyper	Hypermethylated in HCR (HCR > LCR)	15.7818047	7.043245785	8.738558918	Exon	exons	CpG Island	Adam11	Adam11	1
7.104994001.104995000	chr7	104994001	104995000	*	-9.621833384	1.17E-08	4.19E-06	Hypo	Hypomethylated in HCR (HCR < LCR)	87.72754919	97.3464984	-9.618949216	Exon	exons	CpG Island	Trappc9	Trappc9	1
7.113722001.113723000	chr7	113722001	113723000	*	9.151111178	1.33E-08	4.69E-06	Hyper	Hypermethylated in HCR (HCR > LCR)	27.30822514	18.11353875	9.194686392	Exon	exons	CpG Island	Shisa8	Shisa8	1
8.119707001.119708000	chr8	119707001	119708000	*	10.07348296	2.34E-07	5.42E-05	Hyper	Hypermethylated in HCR (HCR > LCR)	95.68486698	84.9979676	10.68689938	Exon	exons	CpG Island	Csrnp1	Csrnp1	1
7.130716001.130717000	chr7	130716001	130717000	*	6.92942021	2.55E-06	0.000403904	Hyper	Hypermethylated in HCR (HCR > LCR)	16.46562552	9.4364476	7.029177919	Exon	exons	CpG Island	Aqp2	Aqp2	1
19.19294001.19295000	chr19	19294001	19295000	*	8.118163637	3.00E-06	0.000459646	Hyper	Hypermethylated in HCR (HCR > LCR)	95.48255246	86.84450813	8.638044337	Exon	exons	CpG Island	Zfp423	Zfp423	1
2.186000001.186001000	chr2	186000001	186001000	*	7.062462771	4.07E-06	0.000588449	Hyper	Hypermethylated in HCR (HCR > LCR)	19.23879891	12.55715451	6.681644402	Exon	exons	CpG Island	Zfp697	Zfp697	1
11.64940001.64941000	chr11	64940001	64941000	*	6.860093719	4.26E-06	0.000608103	Hyper	Hypermethylated in HCR (HCR > LCR)	94.37047287	86.73560521	7.634867663	Exon	exons	CpG Island	Hspbap1	Hspbap1	1
1.203044001.203045000	chr1	203044001	203045000	*	15.36954086	4.75E-06	0.000658361	Hyper	Hypermethylated in HCR (HCR > LCR)	45.87880567	31.57590527	14.3029004	Exon	exons	CpG Island	Ltbp3	Ltbp3	1
18.166001.167000	chr18	166001	167000	*	13.88562682	1.03E-05	0.001225478	Hyper	Hypermethylated in HCR (HCR > LCR)	98.8525641	85.79252287	13.06004123	Exon	exons	CpG Island	F8	F8	1
2.196051001.196052000	chr2	196051001	196052000	*	-7.055184348	1.77E-05	0.001880204	Hypo	Hypomethylated in HCR (HCR < LCR)	93.75944672	97.6381992	-3.87875248	Exon	exons	CpG Island	Celsr2	Celsr2	1
4.118021001.118022000	chr4	118021001	118022000	*	7.726590724	2.51E-05	0.002470832	Hyper	Hypermethylated in HCR (HCR > LCR)	36.43684824	28.92653227	7.510315976	Exon	exons	CpG Island	Fbxo41	Fbxo41	1
1.196562001.196563000	chr1	196562001	196563000	*	7.217955168	2.73E-05	0.002633684	Hyper	Hypermethylated in HCR (HCR > LCR)	19.33164109	12.32798438	7.003656704	Exon	exons	CpG Island	Cd151	Cd151;Cracr2b	2
1.82624001.82625000	chr1	82624001	82625000	*	7.339959699	3.01E-05	0.002827597	Hyper	Hypermethylated in HCR (HCR > LCR)	12.7939981	5.474426629	7.319571473	Exon	exons	CpG Island	Ltbp4	Ltbp4	1
1.203682001.203683000	chr1	203682001	203683000	*	27.49730022	0.000126634	0.008530055	Hyper	Hypermethylated in HCR (HCR > LCR)	68.66361821	40.54002959	28.12358862	Exon	exons	CpG Island	Sf1	Sf1	1
15.2622001.2623000	chr15	2622001	2623000	*	15.15705432	0.000206836	0.012049839	Hyper	Hypermethylated in HCR (HCR > LCR)	54.81576126	38.44119101	16.37457024	Exon	exons	CpG Island	Dusp29	Dusp29	1
4.76907001.76908000	chr4	76907001	76908000	*	5.742753675	0.000239916	0.013364686	Hyper	Hypermethylated in HCR (HCR > LCR)	76.37297329	70.72808589	5.644887394	Exon	exons	CpG Island	Zfp282	Zfp282	1
10.49180001.49181000	chr10	49180001	49181000	*	6.71585595	0.000302472	0.015787227	Hyper	Hypermethylated in HCR (HCR > LCR)	13.97433492	8.360031318	5.614303601	Exon	exons	CpG Island	Hs3st3a1	Hs3st3a1	1
10.85512001.85513000	chr10	85512001	85513000	*	5.90887861	0.000345513	0.017297898	Hyper	Hypermethylated in HCR (HCR > LCR)	12.62623573	7.475130038	5.151105689	Exon	exons	CpG Island	Cnp	Cnp	1
9.1901001.1902000	chr9	1901001	1902000	*	10.21794186	0.000416752	0.019576753	Hyper	Hypermethylated in HCR (HCR > LCR)	36.20828341	22.32370821	13.8845752	Exon	exons	CpG Island	Crb3	Crb3;Slc25a23	2
1.14895001.14896000	chr1	14895001	14896000	*	6.73225024	0.000541512	0.023689614	Hyper	Hypermethylated in HCR (HCR > LCR)	93.25250293	86.27652775	6.975975178	Exon	exons	CpG Island	Map3k5	Map3k5	1
10.68228001.68229000	chr10	68228001	68229000	*	14.22772317	0.000568168	0.024476614	Hyper	Hypermethylated in HCR (HCR > LCR)	46.66744383	32.44142595	14.22601788	Exon	exons	CpG Island	Gas2l2	Gas2l2	1
7.8394001.8395000	chr7	8394001	8395000	*	-6.903424777	0.000596292	0.025422873	Hypo	Hypomethylated in HCR (HCR < LCR)	82.17531098	91.2317232	-9.056412229	Exon	exons	CpG Island	Cactin	Cactin	1
4.76908001.76909000	chr4	76908001	76909000	*	7.005294432	0.000853275	0.032400096	Hyper	Hypermethylated in HCR (HCR > LCR)	68.09854728	59.30138085	8.797166424	Exon	exons	CpG Island	Zfp282	Zfp282	1
16.18413001.18414000	chr16	18413001	18414000	*	5.98348588	0.001022336	0.036517748	Hyper	Hypermethylated in HCR (HCR > LCR)	21.1517593	15.15018745	6.001571851	Exon	exons	CpG Island	B3gnt3	B3gnt3;Fcho1	2
7.108440001.108441000	chr7	108440001	108441000	*	5.217446906	0.001204933	0.040471879	Hyper	Hypermethylated in HCR (HCR > LCR)	21.34865792	16.49801176	4.850646155	Exon	exons	CpG Island	Lrrc24	Lrrc24	1
3.8436001.8437000	chr3	8436001	8437000	*	11.64791905	0.001386439	0.044444916	Hyper	Hypermethylated in HCR (HCR > LCR)	47.73809764	40.31158974	7.426507902	Exon	exons	CpG Island	Ccdc183	Ccdc183	1
19.49816001.49817000	chr19	49816001	49817000	*	6.679825565	0.001423966	0.04526932	Hyper	Hypermethylated in HCR (HCR > LCR)	92.77407422	86.95445087	5.819623348	Exon	exons	CpG Island	Jph3	Jph3	1
15.29307001.29308000	chr15	29307001	29308000	*	11.97550705	0.001485133	0.046661013	Hyper	Hypermethylated in HCR (HCR > LCR)	47.54275354	36.21075998	11.33199356	Exon	exons	CpG Island	Nfatc4	Nfatc4	1
3.143886001.143887000	chr3	143886001	143887000	*	7.63834888	0.001695367	0.050684598	Hyper	Hypermethylated in HCR (HCR > LCR)	24.22383665	17.23180148	6.992035171	Exon	exons	CpG Island	Mir6334	Mir6334;Tp53inp2	2
1.77482001.77483000	chr1	77482001	77483000	*	12.63866089	0.001830053	0.053295867	Hyper	Hypermethylated in HCR (HCR > LCR)	26.81087517	14.20874962	12.60212556	Exon	exons	CpG Island	Fkrp	Fkrp;Strn4	2
1.82662001.82663000	chr1	82662001	82663000	*	5.955948764	0.001983825	0.056216939	Hyper	Hypermethylated in HCR (HCR > LCR)	23.83940971	18.13636812	5.703041593	Exon	exons	CpG Island	Sptbn4	Sptbn4	1
19.53991001.53992000	chr19	53991001	53992000	*	-11.88196839	0.00216247	0.059510303	Hypo	Hypomethylated in HCR (HCR < LCR)	82.51332623	93.96391891	-11.45059268	Exon	exons	CpG Island	Kcnk1	Kcnk1	1
8.121830001.121831000	chr8	121830001	121831000	*	6.637907876	0.002226319	0.060707026	Hyper	Hypermethylated in HCR (HCR > LCR)	95.17817373	88.50256473	6.675609004	Exon	exons	CpG Island	Snrk	Snrk	1
1.78738001.78739000	chr1	78738001	78739000	*	9.777309515	0.002308248	0.062144478	Hyper	Hypermethylated in HCR (HCR > LCR)	70.09062533	61.19034119	8.900284137	Exon	exons	CpG Island	Dmpk	Dmpk;Six5	2
1.65801001.65802000	chr1	65801001	65802000	*	7.066390002	0.002498957	0.065575586	Hyper	Hypermethylated in HCR (HCR > LCR)	25.84728557	18.67214349	7.175142086	Exon	exons	CpG Island	Cacng7	Cacng7	1
19.49628001.49629000	chr19	49628001	49629000	*	-16.53179815	0.002549819	0.066321034	Hypo	Hypomethylated in HCR (HCR < LCR)	66.10322465	81.5698639	-15.46663925	Exon	exons	CpG Island	Fbxo31	Fbxo31	1
20.5170001.5171000	chr20	5170001	5171000	*	-8.238224367	0.002864446	0.071064588	Hypo	Hypomethylated in HCR (HCR < LCR)	8.018107178	17.10477705	-9.086669871	Exon	exons	CpG Island	Itpr3	Itpr3	1
1.82658001.82659000	chr1	82658001	82659000	*	7.710443305	0.002985069	0.072846019	Hyper	Hypermethylated in HCR (HCR > LCR)	30.78230301	23.32471169	7.45759132	Exon	exons	CpG Island	Sptbn4	Sptbn4	1
9.60933001.60934000	chr9	60933001	60934000	*	5.119625242	0.003318139	0.077683945	Hyper	Hypermethylated in HCR (HCR > LCR)	31.08386949	26.16645746	4.917412027	Exon	exons	CpG Island	Fzd7	Fzd7	1
X.115833001.115834000	chrX	115833001	115834000	*	5.716795377	0.003339639	0.077945777	Hyper	Hypermethylated in HCR (HCR > LCR)	21.63427409	15.60347096	6.030803128	Exon	exons	CpG Island	Pgrmc1	Pgrmc1	1
18.28115001.28116000	chr18	28115001	28116000	*	5.895930164	0.003460238	0.079676591	Hyper	Hypermethylated in HCR (HCR > LCR)	9.453631555	5.421090724	4.032540831	Exon	exons	CpG Island	Hbegf	Hbegf	1
19.48807001.48808000	chr19	48807001	48808000	*	10.46905686	0.003783304	0.084093266	Hyper	Hypermethylated in HCR (HCR > LCR)	18.48563049	8.970047449	9.515583042	Exon	exons	CpG Island	Irf8	Irf8	1
X.116032001.116033000	chrX	116032001	116033000	*	12.60752218	0.004101543	0.088428913	Hyper	Hypermethylated in HCR (HCR > LCR)	42.39053631	29.97677223	12.41376408	Exon	exons	CpG Island	Slc25a5	Slc25a5	1
7.9730001.9731000	chr7	9730001	9731000	*	5.156612159	0.004102226	0.088428913	Hyper	Hypermethylated in HCR (HCR > LCR)	79.85753806	74.16936669	5.688171371	Exon	exons	CpG Island	Grin3b	Grin3b;Tmem259	2
5.142346001.142347000	chr5	142346001	142347000	*	-12.80226198	0.004481645	0.093835138	Hypo	Hypomethylated in HCR (HCR < LCR)	32.19994136	46.03487175	-13.83493039	Exon	exons	CpG Island	Adgrb2	Adgrb2	1
2.62001.63000	chr2	62001	63000	*	8.330915868	7.67E-18	1.49E-14	Hyper	Hypermethylated in HCR (HCR > LCR)	20.43033129	12.18949541	8.240835882	Intergenic/Unannotated	NA	CpG Island	NA	NA	NA
1.160268001.160269000	chr1	160268001	160269000	*	-8.098871465	1.55E-13	1.58E-10	Hypo	Hypomethylated in HCR (HCR < LCR)	2.207275516	10.54631892	-8.339043407	Intergenic/Unannotated	NA	CpG Island	NA	NA	NA
1.106623001.106624000	chr1	106623001	106624000	*	-38.88835478	2.33E-10	1.30E-07	Hypo	Hypomethylated in HCR (HCR < LCR)	35.54268903	73.42662173	-37.88393269	Intergenic/Unannotated	NA	CpG Island	NA	NA	NA
1.160267001.160268000	chr1	160267001	160268000	*	-7.482352685	9.11E-08	2.44E-05	Hypo	Hypomethylated in HCR (HCR < LCR)	3.334358708	11.09655044	-7.762191729	Intergenic/Unannotated	NA	CpG Island	NA	NA	NA
3.22444001.22445000	chr3	22444001	22445000	*	30.24975378	9.38E-08	2.50E-05	Hyper	Hypermethylated in HCR (HCR > LCR)	61.943898	31.59046632	30.35343168	Intergenic/Unannotated	NA	CpG Island	NA	NA	NA
5.3403001.3404000	chr5	3403001	3404000	*	5.418343474	1.76E-07	4.28E-05	Hyper	Hypermethylated in HCR (HCR > LCR)	15.78551347	10.49041175	5.295101719	Intergenic/Unannotated	NA	CpG Island	NA	NA	NA
2.2733001.2734000	chr2	2733001	2734000	*	24.77798451	1.87E-07	4.51E-05	Hyper	Hypermethylated in HCR (HCR > LCR)	34.02245674	7.417801697	26.60465505	Intergenic/Unannotated	NA	CpG Island	NA	NA	NA
X.10639001.10640000	chrX	10639001	10640000	*	15.63581944	1.65E-06	0.000282362	Hyper	Hypermethylated in HCR (HCR > LCR)	29.28306981	13.65334661	15.6297232	Intergenic/Unannotated	NA	CpG Island	NA	NA	NA
2.2199001.2200000	chr2	2199001	2200000	*	-20.44696876	6.67E-06	0.000872095	Hypo	Hypomethylated in HCR (HCR < LCR)	8.058868538	27.90878986	-19.84992133	Intergenic/Unannotated	NA	CpG Island	NA	NA	NA
20.7527001.7528000	chr20	7527001	7528000	*	8.363119227	3.58E-05	0.003212367	Hyper	Hypermethylated in HCR (HCR > LCR)	11.44606036	3.841968941	7.604091422	Intergenic/Unannotated	NA	CpG Island	NA	NA	NA
19.24130001.24131000	chr19	24130001	24131000	*	7.308528018	3.59E-05	0.003212367	Hyper	Hypermethylated in HCR (HCR > LCR)	21.04218804	14.35563773	6.686550315	Intergenic/Unannotated	NA	CpG Island	NA	NA	NA
10.61459001.61460000	chr10	61459001	61460000	*	5.415830764	4.27E-05	0.00367968	Hyper	Hypermethylated in HCR (HCR > LCR)	11.64862337	5.294392093	6.354231276	Intergenic/Unannotated	NA	CpG Island	NA	NA	NA
2.115174001.115175000	chr2	115174001	115175000	*	14.85496551	5.66E-05	0.004548356	Hyper	Hypermethylated in HCR (HCR > LCR)	15.98158983	0.439178302	15.54241153	Intergenic/Unannotated	NA	CpG Island	NA	NA	NA
10.87394001.87395000	chr10	87394001	87395000	*	8.508521847	6.42E-05	0.005035184	Hyper	Hypermethylated in HCR (HCR > LCR)	22.94333837	14.41164369	8.53169468	Intergenic/Unannotated	NA	CpG Island	NA	NA	NA
2.3318001.3319000	chr2	3318001	3319000	*	12.02425464	0.000102867	0.007247487	Hyper	Hypermethylated in HCR (HCR > LCR)	20.79991944	7.327133096	13.47278634	Intergenic/Unannotated	NA	CpG Island	NA	NA	NA
20.5578001.5579000	chr20	5578001	5579000	*	5.686857901	0.000130001	0.00869499	Hyper	Hypermethylated in HCR (HCR > LCR)	14.71056404	9.426677253	5.283886789	Intergenic/Unannotated	NA	CpG Island	NA	NA	NA
2.2732001.2733000	chr2	2732001	2733000	*	26.06502409	0.000135395	0.008915116	Hyper	Hypermethylated in HCR (HCR > LCR)	43.05759485	13.74757944	29.3100154	Intergenic/Unannotated	NA	CpG Island	NA	NA	NA
1.181356001.181357000	chr1	181356001	181357000	*	35.89418589	0.000144399	0.009339813	Hyper	Hypermethylated in HCR (HCR > LCR)	80.81595182	46.72338698	34.09256484	Intergenic/Unannotated	NA	CpG Island	NA	NA	NA
2.2734001.2735000	chr2	2734001	2735000	*	11.21526216	0.000188855	0.011319319	Hyper	Hypermethylated in HCR (HCR > LCR)	14.93591314	3.334427162	11.60148598	Intergenic/Unannotated	NA	CpG Island	NA	NA	NA
4.2878001.2879000	chr4	2878001	2879000	*	10.99687907	0.000340603	0.017130117	Hyper	Hypermethylated in HCR (HCR > LCR)	21.3825615	9.450443552	11.93211795	Intergenic/Unannotated	NA	CpG Island	NA	NA	NA
X.17147001.17148000	chrX	17147001	17148000	*	12.54895236	0.000458073	0.020968155	Hyper	Hypermethylated in HCR (HCR > LCR)	25.42684443	12.99007322	12.43677121	Intergenic/Unannotated	NA	CpG Island	NA	NA	NA
3.29745001.29746000	chr3	29745001	29746000	*	-16.45718956	0.000646136	0.026733787	Hypo	Hypomethylated in HCR (HCR < LCR)	50.18761034	68.01400623	-17.82639589	Intergenic/Unannotated	NA	CpG Island	NA	NA	NA
17.17017001.17018000	chr17	17017001	17018000	*	-15.99076087	0.000868251	0.032804389	Hypo	Hypomethylated in HCR (HCR < LCR)	54.51414266	72.63555114	-18.12140849	Intergenic/Unannotated	NA	CpG Island	NA	NA	NA
2.1363001.1364000	chr2	1363001	1364000	*	-13.83545918	0.000961756	0.035085604	Hypo	Hypomethylated in HCR (HCR < LCR)	7.687541791	22.63862962	-14.95108783	Intergenic/Unannotated	NA	CpG Island	NA	NA	NA
17.27055001.27056000	chr17	27055001	27056000	*	7.278878464	0.000969552	0.03526794	Hyper	Hypermethylated in HCR (HCR > LCR)	24.09811403	16.89803701	7.200077027	Intergenic/Unannotated	NA	CpG Island	NA	NA	NA
16.18209001.18210000	chr16	18209001	18210000	*	7.551657055	0.001026282	0.036584426	Hyper	Hypermethylated in HCR (HCR > LCR)	23.08444743	16.16314418	6.921303258	Intergenic/Unannotated	NA	CpG Island	NA	NA	NA
10.103277001.103278000	chr10	103277001	103278000	*	19.94685757	0.001031148	0.036726596	Hyper	Hypermethylated in HCR (HCR > LCR)	52.56729674	30.31044693	22.25684982	Intergenic/Unannotated	NA	CpG Island	NA	NA	NA
2.25951001.25952000	chr2	25951001	25952000	*	6.384707551	0.001210067	0.040600412	Hyper	Hypermethylated in HCR (HCR > LCR)	8.611344101	2.579365079	6.031979021	Intergenic/Unannotated	NA	CpG Island	NA	NA	NA
5.130606001.130607000	chr5	130606001	130607000	*	5.688853936	0.001384653	0.044405327	Hyper	Hypermethylated in HCR (HCR > LCR)	99.29245283	93.57737978	5.715073049	Intergenic/Unannotated	NA	CpG Island	NA	NA	NA
20.6179001.6180000	chr20	6179001	6180000	*	12.17316382	0.001479839	0.046545108	Hyper	Hypermethylated in HCR (HCR > LCR)	39.76038223	28.61172751	11.14865472	Intergenic/Unannotated	NA	CpG Island	NA	NA	NA
10.54067001.54068000	chr10	54067001	54068000	*	12.66040993	0.001918508	0.055045437	Hyper	Hypermethylated in HCR (HCR > LCR)	71.66816539	60.90942561	10.75873978	Intergenic/Unannotated	NA	CpG Island	NA	NA	NA
15.39383001.39384000	chr15	39383001	39384000	*	-23.29235303	0.002296153	0.061887985	Hypo	Hypomethylated in HCR (HCR < LCR)	24.22394689	45.8644788	-21.64053192	Intergenic/Unannotated	NA	CpG Island	NA	NA	NA
10.100636001.100637000	chr10	100636001	100637000	*	9.375746254	0.002376251	0.063346886	Hyper	Hypermethylated in HCR (HCR > LCR)	28.59351414	19.33032581	9.263188327	Intergenic/Unannotated	NA	CpG Island	NA	NA	NA
13.78573001.78574000	chr13	78573001	78574000	*	7.381870392	0.00237624	0.063346886	Hyper	Hypermethylated in HCR (HCR > LCR)	16.49979471	8.939768555	7.560026154	Intergenic/Unannotated	NA	CpG Island	NA	NA	NA
3.143155001.143156000	chr3	143155001	143156000	*	8.009696443	0.002425996	0.064298704	Hyper	Hypermethylated in HCR (HCR > LCR)	43.90511481	35.88909786	8.016016951	Intergenic/Unannotated	NA	CpG Island	NA	NA	NA
2.3423001.3424000	chr2	3423001	3424000	*	13.24105413	0.00278386	0.069863228	Hyper	Hypermethylated in HCR (HCR > LCR)	33.44837781	20.12454531	13.3238325	Intergenic/Unannotated	NA	CpG Island	NA	NA	NA
X.16380001.16381000	chrX	16380001	16381000	*	8.829985157	0.003165703	0.075391344	Hyper	Hypermethylated in HCR (HCR > LCR)	17.17185074	9.326398827	7.845451909	Intergenic/Unannotated	NA	CpG Island	NA	NA	NA
1.7975001.7976000	chr1	7975001	7976000	*	-27.1652769	0.003182295	0.075674532	Hypo	Hypomethylated in HCR (HCR < LCR)	44.34420427	72.35562301	-28.01141874	Intergenic/Unannotated	NA	CpG Island	NA	NA	NA
12.19399001.19400000	chr12	19399001	19400000	*	12.01471555	0.003220017	0.076266832	Hyper	Hypermethylated in HCR (HCR > LCR)	57.35519587	47.57619527	9.779000604	Intergenic/Unannotated	NA	CpG Island	NA	NA	NA
6.26923001.26924000	chr6	26923001	26924000	*	8.066612992	0.003462394	0.079676591	Hyper	Hypermethylated in HCR (HCR > LCR)	36.33629429	29.16410511	7.172189183	Intergenic/Unannotated	NA	CpG Island	NA	NA	NA
19.49159001.49160000	chr19	49159001	49160000	*	6.090442049	0.003491276	0.080008272	Hyper	Hypermethylated in HCR (HCR > LCR)	18.68348653	13.12783434	5.555652197	Intergenic/Unannotated	NA	CpG Island	NA	NA	NA
8.65910001.65911000	chr8	65910001	65911000	*	-24.96563978	0.003563278	0.081024131	Hypo	Hypomethylated in HCR (HCR < LCR)	25.15809471	54.1580732	-28.99997848	Intergenic/Unannotated	NA	CpG Island	NA	NA	NA
7.116610001.116611000	chr7	116610001	116611000	*	10.92176363	0.003730223	0.083352229	Hyper	Hypermethylated in HCR (HCR > LCR)	48.68905394	38.25865684	10.4303971	Intergenic/Unannotated	NA	CpG Island	NA	NA	NA
12.37977001.37978000	chr12	37977001	37978000	*	5.418672582	0.004243543	0.090461663	Hyper	Hypermethylated in HCR (HCR > LCR)	96.14584727	93.18885367	2.956993604	Intergenic/Unannotated	NA	CpG Island	NA	NA	NA
X.10774001.10775000	chrX	10774001	10775000	*	6.448054096	0.004305802	0.091353397	Hyper	Hypermethylated in HCR (HCR > LCR)	25.7181022	19.5048581	6.213244098	Intergenic/Unannotated	NA	CpG Island	NA	NA	NA
6.131063001.131064000	chr6	131063001	131064000	*	-5.830566919	0.004676875	0.096293089	Hypo	Hypomethylated in HCR (HCR < LCR)	91.10760103	95.92272943	-4.815128398	Intergenic/Unannotated	NA	CpG Island	NA	NA	NA
7.16295001.16296000	chr7	16295001	16296000	*	-8.253924867	4.19E-07	8.83E-05	Hypo	Hypomethylated in HCR (HCR < LCR)	1.979328496	11.21647819	-9.237149694	Intron	introns	CpG Island	Smokl3	Smokl3	1
17.62208001.62209000	chr17	62208001	62209000	*	17.00020794	4.60E-07	9.53E-05	Hyper	Hypermethylated in HCR (HCR > LCR)	89.58121371	72.48745915	17.09375456	Intron	introns	CpG Island	Adarb2	Adarb2	1
9.14518001.14519000	chr9	14518001	14519000	*	7.44420443	6.46E-06	0.000848021	Hyper	Hypermethylated in HCR (HCR > LCR)	32.63125896	25.25619661	7.375062344	Intron	introns	CpG Island	Ttbk1	Ttbk1	1
3.7240001.7241000	chr3	7240001	7241000	*	-7.547930036	1.49E-05	0.001645359	Hypo	Hypomethylated in HCR (HCR < LCR)	10.51523517	17.44321974	-6.927984568	Intron	introns	CpG Island	Pax8	Pax8	1
1.254889001.254890000	chr1	254889001	254890000	*	34.13824041	0.000359066	0.017737338	Hyper	Hypermethylated in HCR (HCR > LCR)	33.84108038	6.978684894	26.86239548	Intron	introns	CpG Island	Tcf7l2	Tcf7l2	1
9.13109001.13110000	chr9	13109001	13110000	*	6.417069867	0.000511448	0.022820905	Hyper	Hypermethylated in HCR (HCR > LCR)	21.77960936	14.76475375	7.014855611	Intron	introns	CpG Island	Foxp4	Foxp4	1
3.18939001.18940000	chr3	18939001	18940000	*	5.338243871	0.000658842	0.027082343	Hyper	Hypermethylated in HCR (HCR > LCR)	23.0040424	17.62036728	5.383675114	Intron	introns	CpG Island	Dab2ip	Dab2ip	1
8.45025001.45026000	chr8	45025001	45026000	*	7.731732435	0.00156343	0.048282376	Hyper	Hypermethylated in HCR (HCR > LCR)	8.934355119	2.533859309	6.40049581	Intron	introns	CpG Island	Phldb1	Phldb1	1
X.58851001.58852000	chrX	58851001	58852000	*	7.439781636	0.002215191	0.060506077	Hyper	Hypermethylated in HCR (HCR > LCR)	21.75972338	15.10916803	6.650555356	Intron	introns	CpG Island	Zfx	Zfx	1
7.126360001.126361000	chr7	126360001	126361000	*	-24.54059448	0.003803786	0.084325278	Hypo	Hypomethylated in HCR (HCR < LCR)	62.16667489	91.00647822	-28.83980333	Intron	introns	CpG Island	Nell2	Nell2	1
12.31997001.31998000	chr12	31997001	31998000	*	5.039381317	0.004635167	0.095789355	Hyper	Hypermethylated in HCR (HCR > LCR)	90.12832871	85.20025581	4.928072903	Intron	introns	CpG Island	Tctn2	Tctn2	1
3.144696001.144697000	chr3	144696001	144697000	*	5.669643811	1.86E-17	3.41E-14	Hyper	Hypermethylated in HCR (HCR > LCR)	7.198771152	1.33450795	5.864263202	Promoter	promoters	CpG Island	Rbm39	Rbm39	1
1.170334001.170335000	chr1	170334001	170335000	*	5.395768891	4.43E-09	1.79E-06	Hyper	Hypermethylated in HCR (HCR > LCR)	5.883127898	0.485546796	5.397581102	Promoter	promoters	CpG Island	C1h11orf58	C1h11orf58	1
1.133398001.133399000	chr1	133398001	133399000	*	17.39558525	4.40E-05	0.003769212	Hyper	Hypermethylated in HCR (HCR > LCR)	35.6460038	20.59321369	15.05279011	Promoter	promoters	CpG Island	Polg	Polg	1
12.21751001.21752000	chr12	21751001	21752000	*	7.872889419	7.72E-05	0.005789762	Hyper	Hypermethylated in HCR (HCR > LCR)	21.12775276	14.00464085	7.123111918	Promoter	promoters	CpG Island	Cldn4	Cldn4	1
X.116115001.116116000	chrX	116115001	116116000	*	5.501448241	0.000119811	0.00816956	Hyper	Hypermethylated in HCR (HCR > LCR)	21.58052924	16.58259229	4.997936947	Promoter	promoters	CpG Island	Steep1	Steep1;Ube2a	2
15.98459001.98460000	chr15	98459001	98460000	*	-5.17671608	0.000147028	0.009452858	Hypo	Hypomethylated in HCR (HCR < LCR)	2.859134405	7.977737878	-5.118603473	Promoter	promoters	CpG Island	Stk24	Stk24	1
1.83569001.83570000	chr1	83569001	83570000	*	5.265634684	0.00018206	0.011068628	Hyper	Hypermethylated in HCR (HCR > LCR)	16.68642131	11.27209098	5.414330326	Promoter	promoters	CpG Island	Dll3	Dll3	1
3.13119001.13120000	chr3	13119001	13120000	*	7.32312154	0.000189286	0.01132827	Hyper	Hypermethylated in HCR (HCR > LCR)	26.3597424	19.56613238	6.793610023	Promoter	promoters	CpG Island	Mir219-2	Mir219-2	1
3.157314001.157315000	chr3	157314001	157315000	*	6.801339723	0.000210712	0.012224298	Hyper	Hypermethylated in HCR (HCR > LCR)	17.19287311	10.46059207	6.732281042	Promoter	promoters	CpG Island	Nfatc2	Nfatc2	1
3.114761001.114762000	chr3	114761001	114762000	*	5.970089009	0.000241362	0.013417419	Hyper	Hypermethylated in HCR (HCR > LCR)	39.98030137	33.75860399	6.221697384	Promoter	promoters	CpG Island	Prom2	Prom2	1
16.5520001.5521000	chr16	5520001	5521000	*	10.32353036	0.002025048	0.056945272	Hyper	Hypermethylated in HCR (HCR > LCR)	22.58159665	13.0021529	9.57944375	Promoter	promoters	CpG Island	Cacna1d	Cacna1d	1
X.58994001.58995000	chrX	58994001	58995000	*	5.434580698	0.002546086	0.066282902	Hyper	Hypermethylated in HCR (HCR > LCR)	18.72697727	13.50651747	5.220459808	Promoter	promoters	CpG Island	Klhl15	Klhl15	1
18.28745001.28746000	chr18	28745001	28746000	*	-5.884353324	0.002728349	0.069062849	Hypo	Hypomethylated in HCR (HCR < LCR)	8.240874147	13.95531867	-5.714444524	Promoter	promoters	CpG Island	Pcdha1	Pcdha1;Pcdha10;Pcdha11;Pcdha12;Pcdha13;Pcdha2;Pcdha3;Pcdha4;Pcdha5;Pcdha6;Pcdha7;Pcdha8;Pcdha9	13
7.76268001.76269000	chr7	76268001	76269000	*	-10.63055001	0.00476768	0.097478673	Hypo	Hypomethylated in HCR (HCR < LCR)	1.589019074	12.57665207	-10.987633	Promoter	promoters	CpG Island	Kcnv1	Kcnv1	1
6.127241001.127242000	chr6	127241001	127242000	*	6.754324113	1.86E-06	0.000313069	Hyper	Hypermethylated in HCR (HCR > LCR)	27.35752655	20.43554926	6.921977291	Upstream (1-5kb)	1to5kb	CpG Island	Cyp46a1	Cyp46a1	1
16.7764001.7765000	chr16	7764001	7765000	*	-10.85644504	3.39E-06	0.000507634	Hypo	Hypomethylated in HCR (HCR < LCR)	20.53284005	30.29587073	-9.763030671	Upstream (1-5kb)	1to5kb	CpG Island	Ercc6	Ercc6	1
3.8397001.8398000	chr3	8397001	8398000	*	5.83218221	1.92E-05	0.001998067	Hyper	Hypermethylated in HCR (HCR > LCR)	15.80445624	10.29564002	5.508816219	Upstream (1-5kb)	1to5kb	CpG Island	Phpt1	Phpt1	1
X.10685001.10686000	chrX	10685001	10686000	*	10.39199301	2.65E-05	0.00257583	Hyper	Hypermethylated in HCR (HCR > LCR)	40.26275546	29.09468129	11.16807417	Upstream (1-5kb)	1to5kb	CpG Island	Bcor	Bcor	1
3.8399001.8400000	chr3	8399001	8400000	*	8.92799741	0.000690389	0.027904553	Hyper	Hypermethylated in HCR (HCR > LCR)	24.70047519	16.32097491	8.379500274	Upstream (1-5kb)	1to5kb	CpG Island	Phpt1	Phpt1	1
6.127240001.127241000	chr6	127240001	127241000	*	7.324258857	0.001845737	0.053636188	Hyper	Hypermethylated in HCR (HCR > LCR)	44.81920179	38.07234952	6.746852273	Upstream (1-5kb)	1to5kb	CpG Island	Cyp46a1	Cyp46a1	1
7.131713001.131714000	chr7	131713001	131714000	*	5.81996106	0.004692063	0.096447089	Hyper	Hypermethylated in HCR (HCR > LCR)	12.78679032	5.976745205	6.810045118	Upstream (1-5kb)	1to5kb	CpG Island	Dazap2	Dazap2	1
9.14237001.14238000	chr9	14237001	14238000	*	-14.73214286	5.51E-10	2.83E-07	Hypo	Hypomethylated in HCR (HCR < LCR)	85.77844043	100	-14.22155957	Exon	exons	CpG Shelf	Cnpy3	Cnpy3	1
10.79991001.79992000	chr10	79991001	79992000	*	21.36309407	6.49E-08	1.87E-05	Hyper	Hypermethylated in HCR (HCR > LCR)	72.0186616	49.93203525	22.08662635	Exon	exons	CpG Shelf	Itga3	Itga3;Pdk2	2
3.168601001.168602000	chr3	168601001	168602000	*	12.11382962	1.33E-07	3.38E-05	Hyper	Hypermethylated in HCR (HCR > LCR)	95.19894936	81.65534451	13.54360486	Exon	exons	CpG Shelf	Tpd52l2	Tpd52l2	1
9.14479001.14480000	chr9	14479001	14480000	*	21.96363098	1.40E-07	3.52E-05	Hyper	Hypermethylated in HCR (HCR > LCR)	71.33509108	50.72129937	20.61379171	Exon	exons	CpG Shelf	Cul9	Cul9	1
10.37920001.37921000	chr10	37920001	37921000	*	14.68933279	5.28E-07	0.000107918	Hyper	Hypermethylated in HCR (HCR > LCR)	88.64604646	74.60906747	14.03697899	Exon	exons	CpG Shelf	Irf1	Irf1	1
8.108806001.108807000	chr8	108806001	108807000	*	9.302325581	1.33E-06	0.000236191	Hyper	Hypermethylated in HCR (HCR > LCR)	32.40113714	23.07842431	9.322712835	Exon	exons	CpG Shelf	Bsn	Bsn	1
7.130195001.130196000	chr7	130195001	130196000	*	47.82170053	1.46E-06	0.000253522	Hyper	Hypermethylated in HCR (HCR > LCR)	96.47435897	53.78135666	42.69300232	Exon	exons	CpG Shelf	Tuba1c	Tuba1c	1
7.108016001.108017000	chr7	108016001	108017000	*	-6.406714373	2.95E-05	0.002780572	Hypo	Hypomethylated in HCR (HCR < LCR)	76.84420504	83.4159754	-6.57177036	Exon	exons	CpG Shelf	Oplah	Oplah	1
16.68913001.68914000	chr16	68913001	68914000	*	16.10039513	4.65E-05	0.003917408	Hyper	Hypermethylated in HCR (HCR > LCR)	79.06012641	64.98881753	14.07130888	Exon	exons	CpG Shelf	Ank1	Ank1	1
10.54125001.54126000	chr10	54125001	54126000	*	9.578696343	5.81E-05	0.004647867	Hyper	Hypermethylated in HCR (HCR > LCR)	83.75990292	74.94335971	8.816543202	Exon	exons	CpG Shelf	Kdm6b	Kdm6b;Tmem88	2
18.28362001.28363000	chr18	28362001	28363000	*	9.826591918	8.78E-05	0.006383851	Hyper	Hypermethylated in HCR (HCR > LCR)	92.21895187	82.28325908	9.935692788	Exon	exons	CpG Shelf	Ik	Ik;Ndufa2	2
10.47557001.47558000	chr10	47557001	47558000	*	9.11240128	0.000108194	0.00753055	Hyper	Hypermethylated in HCR (HCR > LCR)	94.82495697	85.54190053	9.283056443	Exon	exons	CpG Shelf	Tvp23b	Tvp23b	1
1.203531001.203532000	chr1	203531001	203532000	*	5.306209611	0.000108361	0.007538876	Hyper	Hypermethylated in HCR (HCR > LCR)	91.00583451	86.03281619	4.97301832	Exon	exons	CpG Shelf	Ppp2r5b	Ppp2r5b	1
1.201895001.201896000	chr1	201895001	201896000	*	20.70507629	0.000114864	0.00791265	Hyper	Hypermethylated in HCR (HCR > LCR)	69.19464201	47.67820899	21.51643302	Exon	exons	CpG Shelf	Lrfn4	Lrfn4;Pc	2
7.120203001.120204000	chr7	120203001	120204000	*	22.54341428	0.000120734	0.00821855	Hyper	Hypermethylated in HCR (HCR > LCR)	50.90535139	28.17428788	22.73106351	Exon	exons	CpG Shelf	Hdac10	Hdac10;Tubgcp6	2
12.33962001.33963000	chr12	33962001	33963000	*	-10.23908943	0.000135718	0.008925343	Hypo	Hypomethylated in HCR (HCR < LCR)	83.09758797	92.93366569	-9.836077721	Exon	exons	CpG Shelf	Ift81	Ift81	1
1.202332001.202333000	chr1	202332001	202333000	*	13.77103243	0.00016882	0.010437145	Hyper	Hypermethylated in HCR (HCR > LCR)	76.35835293	62.36366166	13.99469128	Exon	exons	CpG Shelf	Slc29a2	Slc29a2	1
2.174760001.174761000	chr2	174760001	174761000	*	13.02401181	0.000176345	0.010782251	Hyper	Hypermethylated in HCR (HCR > LCR)	81.40760489	71.98840294	9.419201947	Exon	exons	CpG Shelf	Adam15	Adam15	1
1.181078001.181079000	chr1	181078001	181079000	*	-8.166625254	0.000227113	0.012887862	Hypo	Hypomethylated in HCR (HCR < LCR)	21.02885493	30.51381106	-9.484956132	Exon	exons	CpG Shelf	Atxn2l	Atxn2l	1
3.149560001.149561000	chr3	149560001	149561000	*	-8.447689211	0.000249732	0.01374977	Hypo	Hypomethylated in HCR (HCR < LCR)	89.14918984	97.41284577	-8.263655936	Exon	exons	CpG Shelf	Emilin3	Emilin3	1
X.97670001.97671000	chrX	97670001	97671000	*	6.404729296	0.000295331	0.01552242	Hyper	Hypermethylated in HCR (HCR > LCR)	92.40580163	85.57529288	6.83050875	Exon	exons	CpG Shelf	Taf7l	Taf7l	1
10.86474001.86475000	chr10	86474001	86475000	*	10.25049725	0.000316927	0.016295717	Hyper	Hypermethylated in HCR (HCR > LCR)	96.80262936	83.33686067	13.46576869	Exon	exons	CpG Shelf	Brca1	Brca1;Nbr1	2
10.87390001.87391000	chr10	87390001	87391000	*	16.78041174	0.000363382	0.017867118	Hyper	Hypermethylated in HCR (HCR > LCR)	85.6028416	70.03745105	15.56539055	Exon	exons	CpG Shelf	Grn	Grn	1
5.147412001.147413000	chr5	147412001	147413000	*	13.98885611	0.000421352	0.019708133	Hyper	Hypermethylated in HCR (HCR > LCR)	94.98856075	80.40759851	14.58096224	Exon	exons	CpG Shelf	Runx3	Runx3	1
1.201560001.201561000	chr1	201560001	201561000	*	9.628161265	0.000450567	0.020736621	Hyper	Hypermethylated in HCR (HCR > LCR)	91.21899963	81.88247743	9.336522194	Exon	exons	CpG Shelf	Ssh3	Ssh3	1
5.148274001.148275000	chr5	148274001	148275000	*	-28.10699846	0.000495263	0.022291231	Hypo	Hypomethylated in HCR (HCR < LCR)	54.50766783	81.5643302	-27.05666237	Exon	exons	CpG Shelf	Rpl11	Rpl11	1
5.144520001.144521000	chr5	144520001	144521000	*	16.1840968	0.000582181	0.024953424	Hyper	Hypermethylated in HCR (HCR > LCR)	98.66666667	83.14393939	15.52272727	Exon	exons	CpG Shelf	Trnau1ap	Trnau1ap	1
2.242847001.242848000	chr2	242847001	242848000	*	-29.04135338	0.00059569	0.025403958	Hypo	Hypomethylated in HCR (HCR < LCR)	27.53431753	57.46427564	-29.9299581	Exon	exons	CpG Shelf	Msh4	Msh4;Rabggtb	2
10.10939001.10940000	chr10	10939001	10940000	*	8.048443	0.000680969	0.0276701	Hyper	Hypermethylated in HCR (HCR > LCR)	94.03147093	86.42438448	7.607086448	Exon	exons	CpG Shelf	Coro7	Coro7;Pam16	2
5.57264001.57265000	chr5	57264001	57265000	*	8.56606321	0.000853324	0.032400096	Hyper	Hypermethylated in HCR (HCR > LCR)	83.14870979	74.68897398	8.459735813	Exon	exons	CpG Shelf	Atosb	Atosb;Stoml2	2
1.70046001.70047000	chr1	70046001	70047000	*	16.05446633	0.000914769	0.03386138	Hyper	Hypermethylated in HCR (HCR > LCR)	90.18824381	74.65065681	15.537587	Exon	exons	CpG Shelf	Leng8	Leng8	1
5.162518001.162519000	chr5	162518001	162519000	*	25.44953994	0.001093933	0.038012505	Hyper	Hypermethylated in HCR (HCR > LCR)	85.68398475	53.34276633	32.34121842	Exon	exons	CpG Shelf	Klhl21	Klhl21	1
16.18694001.18695000	chr16	18694001	18695000	*	23.63913413	0.001163109	0.039652608	Hyper	Hypermethylated in HCR (HCR > LCR)	64.77606802	41.50045083	23.27561719	Exon	exons	CpG Shelf	Pde4c	Pde4c	1
1.95933001.95934000	chr1	95933001	95934000	*	11.22290582	0.001324569	0.043081497	Hyper	Hypermethylated in HCR (HCR > LCR)	70.06132371	60.30200951	9.759314201	Exon	exons	CpG Shelf	Gys1	Gys1	1
19.50688001.50689000	chr19	50688001	50689000	*	14.52404176	0.001404439	0.044843346	Hyper	Hypermethylated in HCR (HCR > LCR)	77.80264358	65.9606166	11.84202698	Exon	exons	CpG Shelf	Cbfa2t3	Cbfa2t3	1
10.79943001.79944000	chr10	79943001	79944000	*	22.11279218	0.001447074	0.045854472	Hyper	Hypermethylated in HCR (HCR > LCR)	30.34114183	4.478828737	25.8623131	Exon	exons	CpG Shelf	Ppp1r9b	Ppp1r9b	1
20.3081001.3082000	chr20	3081001	3082000	*	24.6908361	0.0015147	0.047322149	Hyper	Hypermethylated in HCR (HCR > LCR)	79.01941554	56.91750466	22.10191088	Exon	exons	CpG Shelf	Vars2	Vars2	1
16.55659001.55660000	chr16	55659001	55660000	*	18.72020239	0.001640678	0.049667563	Hyper	Hypermethylated in HCR (HCR > LCR)	92.19783436	72.67163999	19.52619437	Exon	exons	CpG Shelf	Dlc1	Dlc1	1
8.118878001.118879000	chr8	118878001	118879000	*	5.436936506	0.001687898	0.050537887	Hyper	Hypermethylated in HCR (HCR > LCR)	91.59546328	84.34401014	7.251453145	Exon	exons	CpG Shelf	Acaa1b	Acaa1b	1
7.1131001.1132000	chr7	1131001	1132000	*	13.38245385	0.001866756	0.054032425	Hyper	Hypermethylated in HCR (HCR > LCR)	49.35532219	37.242399	12.11292319	Exon	exons	CpG Shelf	Cdk2	Cdk2;Rab5b	2
10.14897001.14898000	chr10	14897001	14898000	*	12.87510735	0.002024731	0.056945272	Hyper	Hypermethylated in HCR (HCR > LCR)	90.28865111	76.17748192	14.11116919	Exon	exons	CpG Shelf	Mettl26	Mettl26;Wfikkn1	2
9.86960001.86961000	chr9	86960001	86961000	*	12.09465973	0.002219553	0.060569712	Hyper	Hypermethylated in HCR (HCR > LCR)	21.37772573	10.52178187	10.85594385	Exon	exons	CpG Shelf	B3gnt7	B3gnt7	1
7.128426001.128427000	chr7	128426001	128427000	*	20.91948302	0.002260036	0.061309347	Hyper	Hypermethylated in HCR (HCR > LCR)	79.30719037	60.29438559	19.01280479	Exon	exons	CpG Shelf	Pced1b	Pced1b	1
19.50631001.50632000	chr19	50631001	50632000	*	9.300132233	0.002428371	0.064318272	Hyper	Hypermethylated in HCR (HCR > LCR)	47.53622915	38.55347989	8.982749266	Exon	exons	CpG Shelf	Aprt	Aprt;Galns	2
20.12735001.12736000	chr20	12735001	12736000	*	12.12277942	0.002489479	0.065358826	Hyper	Hypermethylated in HCR (HCR > LCR)	77.17301369	66.15966	11.01335369	Exon	exons	CpG Shelf	Mmp11	Mmp11	1
4.77584001.77585000	chr4	77584001	77585000	*	16.46864006	0.002519024	0.065833884	Hyper	Hypermethylated in HCR (HCR > LCR)	75.97303483	60.65228399	15.32075084	Exon	exons	CpG Shelf	RGD1559747	RGD1559747	1
1.79482001.79483000	chr1	79482001	79483000	*	-6.393177459	0.002628747	0.067496179	Hypo	Hypomethylated in HCR (HCR < LCR)	82.09989586	88.68687965	-6.586983786	Exon	exons	CpG Shelf	Bcl3	Bcl3	1
7.62917001.62918000	chr7	62917001	62918000	*	10.86598011	0.002646528	0.067741582	Hyper	Hypermethylated in HCR (HCR > LCR)	19.61228013	9.249559974	10.36272016	Exon	exons	CpG Shelf	Os9	Os9	1
7.8400001.8401000	chr7	8400001	8401000	*	6.559499332	0.002645542	0.067741582	Hyper	Hypermethylated in HCR (HCR > LCR)	28.69214796	21.16058337	7.531564594	Exon	exons	CpG Shelf	Cactin	Cactin;Pip5k1c	2
1.235456001.235457000	chr1	235456001	235457000	*	11.1487653	0.002736196	0.069152162	Hyper	Hypermethylated in HCR (HCR > LCR)	73.40209897	63.33133019	10.07076877	Exon	exons	CpG Shelf	Exoc6	Exoc6	1
6.7586001.7587000	chr6	7586001	7587000	*	13.97240991	0.002744178	0.06927819	Hyper	Hypermethylated in HCR (HCR > LCR)	77.59089138	66.75947231	10.83141908	Exon	exons	CpG Shelf	Cript	Cript	1
11.33449001.33450000	chr11	33449001	33450000	*	15.12376302	0.003044164	0.07358014	Hyper	Hypermethylated in HCR (HCR > LCR)	19.5295442	7.350080949	12.17946325	Exon	exons	CpG Shelf	Sim2	Sim2	1
1.96162001.96163000	chr1	96162001	96163000	*	13.49162476	0.003056187	0.073732119	Hyper	Hypermethylated in HCR (HCR > LCR)	54.28177072	40.76409697	13.51767375	Exon	exons	CpG Shelf	Ntn5	Ntn5	1
6.25179001.25180000	chr6	25179001	25180000	*	9.700656039	0.003062893	0.073860706	Hyper	Hypermethylated in HCR (HCR > LCR)	64.45556721	52.60678303	11.84878418	Exon	exons	CpG Shelf	Eif2b4	Eif2b4;Snx17	2
12.2587001.2588000	chr12	2587001	2588000	*	5.745497994	0.00310313	0.074345156	Hyper	Hypermethylated in HCR (HCR > LCR)	91.07166795	83.37676224	7.69490571	Exon	exons	CpG Shelf	Lrrc8e	Lrrc8e;Map2k7	2
10.90945001.90946000	chr10	90945001	90946000	*	7.331092706	0.00324892	0.076782507	Hyper	Hypermethylated in HCR (HCR > LCR)	69.76226063	62.8079108	6.954349839	Exon	exons	CpG Shelf	Ace3	Ace3;Kcnh6	2
9.93939001.93940000	chr9	93939001	93940000	*	-5.681993253	0.003460634	0.079676591	Hypo	Hypomethylated in HCR (HCR < LCR)	83.52217833	90.8251092	-7.302930873	Exon	exons	CpG Shelf	Ano7	Ano7	1
10.70744001.70745000	chr10	70744001	70745000	*	23.75603865	0.004159838	0.089268308	Hyper	Hypermethylated in HCR (HCR > LCR)	51.11399993	29.09085076	22.02314917	Exon	exons	CpG Shelf	Tbx4	Tbx4	1
16.18678001.18679000	chr16	18678001	18679000	*	6.164756763	0.004379646	0.092457079	Hyper	Hypermethylated in HCR (HCR > LCR)	86.4132803	79.70004259	6.713237707	Exon	exons	CpG Shelf	Ifi30	Ifi30;Mpv17l2	2
10.83867001.83868000	chr10	83867001	83868000	*	17.06884358	0.004384146	0.092515675	Hyper	Hypermethylated in HCR (HCR > LCR)	65.21258509	50.19818112	15.01440396	Exon	exons	CpG Shelf	Cdc6	Cdc6	1
8.108733001.108734000	chr8	108733001	108734000	*	-14.4709162	0.004531785	0.094357286	Hypo	Hypomethylated in HCR (HCR < LCR)	67.35372195	77.6737542	-10.32003225	Exon	exons	CpG Shelf	Gmppb	Gmppb;Ip6k1	2
7.9976001.9977000	chr7	9976001	9977000	*	14.06911668	0.004817347	0.09810791	Hyper	Hypermethylated in HCR (HCR > LCR)	34.98669585	19.84637492	15.14032093	Exon	exons	CpG Shelf	Hcn2	Hcn2	1
1.181297001.181298000	chr1	181297001	181298000	*	12.36491596	0.004859296	0.098580088	Hyper	Hypermethylated in HCR (HCR > LCR)	46.53730947	34.63268755	11.90462192	Exon	exons	CpG Shelf	Coro1a	Coro1a	1
10.54608001.54609000	chr10	54608001	54609000	*	28.26760397	0.004940138	0.099618941	Hyper	Hypermethylated in HCR (HCR > LCR)	82.31436041	52.94054728	29.37381312	Exon	exons	CpG Shelf	Acap1	Acap1;Kctd11	2
9.76734001.76735000	chr9	76734001	76735000	*	12.81174279	0.004962866	0.099958727	Hyper	Hypermethylated in HCR (HCR > LCR)	22.68232505	12.54913524	10.13318981	Exon	exons	CpG Shelf	Dnajb2	Dnajb2	1
20.9913001.9914000	chr20	9913001	9914000	*	10.74728967	4.10E-19	1.02E-15	Hyper	Hypermethylated in HCR (HCR > LCR)	17.59991831	7.338398531	10.26151978	Intergenic/Unannotated	NA	CpG Shelf	NA	NA	NA
1.79143001.79144000	chr1	79143001	79144000	*	10.38154019	4.30E-09	1.74E-06	Hyper	Hypermethylated in HCR (HCR > LCR)	94.15186776	82.53992246	11.6119453	Intergenic/Unannotated	NA	CpG Shelf	NA	NA	NA
2.183935001.183936000	chr2	183935001	183936000	*	9.901536374	9.87E-09	3.62E-06	Hyper	Hypermethylated in HCR (HCR > LCR)	77.89993395	69.00515966	8.894774289	Intergenic/Unannotated	NA	CpG Shelf	NA	NA	NA
10.80201001.80202000	chr10	80201001	80202000	*	23.92865281	2.15E-08	7.14E-06	Hyper	Hypermethylated in HCR (HCR > LCR)	55.00479359	30.42060279	24.5841908	Intergenic/Unannotated	NA	CpG Shelf	NA	NA	NA
17.42522001.42523000	chr17	42522001	42523000	*	13.12611395	2.99E-07	6.64E-05	Hyper	Hypermethylated in HCR (HCR > LCR)	88.30127761	74.37125395	13.93002366	Intergenic/Unannotated	NA	CpG Shelf	NA	NA	NA
4.181362001.181363000	chr4	181362001	181363000	*	13.77864043	4.57E-07	9.50E-05	Hyper	Hypermethylated in HCR (HCR > LCR)	82.34770654	68.3876246	13.96008194	Intergenic/Unannotated	NA	CpG Shelf	NA	NA	NA
10.43959001.43960000	chr10	43959001	43960000	*	35.51027531	1.30E-06	0.00023221	Hyper	Hypermethylated in HCR (HCR > LCR)	85.85652143	53.7089887	32.14753273	Intergenic/Unannotated	NA	CpG Shelf	NA	NA	NA
9.13556001.13557000	chr9	13556001	13557000	*	15.21684932	1.51E-06	0.000261046	Hyper	Hypermethylated in HCR (HCR > LCR)	87.7006403	71.95287015	15.74777014	Intergenic/Unannotated	NA	CpG Shelf	NA	NA	NA
5.23027001.23028000	chr5	23027001	23028000	*	10.03472107	4.43E-06	0.000628159	Hyper	Hypermethylated in HCR (HCR > LCR)	89.7750795	79.53278643	10.24229307	Intergenic/Unannotated	NA	CpG Shelf	NA	NA	NA
9.102277001.102278000	chr9	102277001	102278000	*	7.522098409	5.28E-06	0.000713572	Hyper	Hypermethylated in HCR (HCR > LCR)	88.72664746	81.39202991	7.334617547	Intergenic/Unannotated	NA	CpG Shelf	NA	NA	NA
1.155715001.155716000	chr1	155715001	155716000	*	14.95754194	1.16E-05	0.001345005	Hyper	Hypermethylated in HCR (HCR > LCR)	87.41857023	72.98788654	14.43068369	Intergenic/Unannotated	NA	CpG Shelf	NA	NA	NA
6.58073001.58074000	chr6	58073001	58074000	*	23.04422167	2.17E-05	0.002198459	Hyper	Hypermethylated in HCR (HCR > LCR)	38.45620388	15.84661998	22.6095839	Intergenic/Unannotated	NA	CpG Shelf	NA	NA	NA
10.83931001.83932000	chr10	83931001	83932000	*	13.59401955	3.04E-05	0.002849998	Hyper	Hypermethylated in HCR (HCR > LCR)	95.39565826	80.71957316	14.6760851	Intergenic/Unannotated	NA	CpG Shelf	NA	NA	NA
20.9906001.9907000	chr20	9906001	9907000	*	9.097053962	4.57E-05	0.003871023	Hyper	Hypermethylated in HCR (HCR > LCR)	14.38079932	3.814068824	10.5667305	Intergenic/Unannotated	NA	CpG Shelf	NA	NA	NA
X.149672001.149673000	chrX	149672001	149673000	*	11.79106725	4.69E-05	0.003936936	Hyper	Hypermethylated in HCR (HCR > LCR)	91.99513083	79.57327955	12.42185128	Intergenic/Unannotated	NA	CpG Shelf	NA	NA	NA
2.31868001.31869000	chr2	31868001	31869000	*	-7.307844716	4.84E-05	0.004043891	Hypo	Hypomethylated in HCR (HCR < LCR)	81.60682364	88.21807472	-6.611251083	Intergenic/Unannotated	NA	CpG Shelf	NA	NA	NA
12.29044001.29045000	chr12	29044001	29045000	*	-25.32785408	5.60E-05	0.004513336	Hypo	Hypomethylated in HCR (HCR < LCR)	61.92573724	83.13588713	-21.21014989	Intergenic/Unannotated	NA	CpG Shelf	NA	NA	NA
3.144897001.144898000	chr3	144897001	144898000	*	14.64019851	9.40E-05	0.006730599	Hyper	Hypermethylated in HCR (HCR > LCR)	30.54811598	16.2628331	14.28528288	Intergenic/Unannotated	NA	CpG Shelf	NA	NA	NA
14.80317001.80318000	chr14	80317001	80318000	*	7.742206773	0.000110564	0.007659062	Hyper	Hypermethylated in HCR (HCR > LCR)	95.80334728	87.84374915	7.959598121	Intergenic/Unannotated	NA	CpG Shelf	NA	NA	NA
2.55518001.55519000	chr2	55518001	55519000	*	17.12770317	0.00011633	0.007989715	Hyper	Hypermethylated in HCR (HCR > LCR)	64.61886134	48.38338472	16.23547662	Intergenic/Unannotated	NA	CpG Shelf	NA	NA	NA
3.141544001.141545000	chr3	141544001	141545000	*	28.04878049	0.000125965	0.008502764	Hyper	Hypermethylated in HCR (HCR > LCR)	76.66831658	50.39548736	26.27282922	Intergenic/Unannotated	NA	CpG Shelf	NA	NA	NA
9.87846001.87847000	chr9	87846001	87847000	*	22.62393575	0.000145338	0.009381677	Hyper	Hypermethylated in HCR (HCR > LCR)	49.04702275	26.98625894	22.06076382	Intergenic/Unannotated	NA	CpG Shelf	NA	NA	NA
14.66869001.66870000	chr14	66869001	66870000	*	8.651103595	0.000190901	0.01139228	Hyper	Hypermethylated in HCR (HCR > LCR)	32.77401881	24.86769906	7.906319746	Intergenic/Unannotated	NA	CpG Shelf	NA	NA	NA
16.17093001.17094000	chr16	17093001	17094000	*	16.7841507	0.000216878	0.012451884	Hyper	Hypermethylated in HCR (HCR > LCR)	96.53318502	78.86618991	17.66699511	Intergenic/Unannotated	NA	CpG Shelf	NA	NA	NA
2.25286001.25287000	chr2	25286001	25287000	*	10.14293556	0.00023196	0.013075329	Hyper	Hypermethylated in HCR (HCR > LCR)	35.5585696	25.558318	10.00025159	Intergenic/Unannotated	NA	CpG Shelf	NA	NA	NA
18.57822001.57823000	chr18	57822001	57823000	*	8.637908237	0.00026801	0.014509217	Hyper	Hypermethylated in HCR (HCR > LCR)	19.4823251	11.98468147	7.497643631	Intergenic/Unannotated	NA	CpG Shelf	NA	NA	NA
12.41220001.41221000	chr12	41220001	41221000	*	6.408009151	0.000271777	0.014647894	Hyper	Hypermethylated in HCR (HCR > LCR)	28.42250035	22.25342685	6.169073499	Intergenic/Unannotated	NA	CpG Shelf	NA	NA	NA
12.12205001.12206000	chr12	12205001	12206000	*	7.48946686	0.00029708	0.015588923	Hyper	Hypermethylated in HCR (HCR > LCR)	16.0641657	8.727685464	7.336480231	Intergenic/Unannotated	NA	CpG Shelf	NA	NA	NA
9.2811001.2812000	chr9	2811001	2812000	*	13.7167399	0.000329117	0.016768745	Hyper	Hypermethylated in HCR (HCR > LCR)	84.68392456	69.87482138	14.80910319	Intergenic/Unannotated	NA	CpG Shelf	NA	NA	NA
2.235131001.235132000	chr2	235131001	235132000	*	-15.39484809	0.000354153	0.017591785	Hypo	Hypomethylated in HCR (HCR < LCR)	77.93028989	94.2651766	-16.33488672	Intergenic/Unannotated	NA	CpG Shelf	NA	NA	NA
8.120980001.120981000	chr8	120980001	120981000	*	32.73970898	0.000403031	0.019133474	Hyper	Hypermethylated in HCR (HCR > LCR)	53.99641821	24.35256728	29.64385093	Intergenic/Unannotated	NA	CpG Shelf	NA	NA	NA
1.85606001.85607000	chr1	85606001	85607000	*	30.4236089	0.000422362	0.019738745	Hyper	Hypermethylated in HCR (HCR > LCR)	44.39045418	16.27726018	28.113194	Intergenic/Unannotated	NA	CpG Shelf	NA	NA	NA
8.11850001.11851000	chr8	11850001	11851000	*	8.600770218	0.000437548	0.020282373	Hyper	Hypermethylated in HCR (HCR > LCR)	96.90548472	88.0557689	8.849715817	Intergenic/Unannotated	NA	CpG Shelf	NA	NA	NA
2.184019001.184020000	chr2	184019001	184020000	*	13.98419647	0.000445122	0.020544722	Hyper	Hypermethylated in HCR (HCR > LCR)	76.55316579	63.59312056	12.96004522	Intergenic/Unannotated	NA	CpG Shelf	NA	NA	NA
5.145803001.145804000	chr5	145803001	145804000	*	7.863959578	0.000498816	0.022406319	Hyper	Hypermethylated in HCR (HCR > LCR)	87.184953	79.37998301	7.80496999	Intergenic/Unannotated	NA	CpG Shelf	NA	NA	NA
3.152524001.152525000	chr3	152524001	152525000	*	5.419369496	0.000559826	0.024266622	Hyper	Hypermethylated in HCR (HCR > LCR)	92.51498122	87.09282981	5.422151409	Intergenic/Unannotated	NA	CpG Shelf	NA	NA	NA
12.38271001.38272000	chr12	38271001	38272000	*	12.49895718	0.000600881	0.025531308	Hyper	Hypermethylated in HCR (HCR > LCR)	98.37621676	85.65070633	12.72551043	Intergenic/Unannotated	NA	CpG Shelf	NA	NA	NA
4.1926001.1927000	chr4	1926001	1927000	*	16.75848719	0.000691227	0.027921668	Hyper	Hypermethylated in HCR (HCR > LCR)	88.10717446	74.1970105	13.91016396	Intergenic/Unannotated	NA	CpG Shelf	NA	NA	NA
20.7498001.7499000	chr20	7498001	7499000	*	15.25664052	0.000730761	0.029056625	Hyper	Hypermethylated in HCR (HCR > LCR)	33.40040943	19.1128185	14.28759094	Intergenic/Unannotated	NA	CpG Shelf	NA	NA	NA
5.122227001.122228000	chr5	122227001	122228000	*	8.91385786	0.00073457	0.029156343	Hyper	Hypermethylated in HCR (HCR > LCR)	94.01033101	84.72748013	9.282850882	Intergenic/Unannotated	NA	CpG Shelf	NA	NA	NA
11.23760001.23761000	chr11	23760001	23761000	*	10.36403497	0.001116647	0.038585218	Hyper	Hypermethylated in HCR (HCR > LCR)	24.16303182	13.35655619	10.80647563	Intergenic/Unannotated	NA	CpG Shelf	NA	NA	NA
1.12316001.12317000	chr1	12316001	12317000	*	6.255678468	0.001145507	0.039255392	Hyper	Hypermethylated in HCR (HCR > LCR)	21.7544333	14.7112222	7.043211099	Intergenic/Unannotated	NA	CpG Shelf	NA	NA	NA
17.41374001.41375000	chr17	41374001	41375000	*	12.23295631	0.001459588	0.046162514	Hyper	Hypermethylated in HCR (HCR > LCR)	33.43759715	20.71969626	12.71790089	Intergenic/Unannotated	NA	CpG Shelf	NA	NA	NA
2.185163001.185164000	chr2	185163001	185164000	*	18.46158387	0.001588811	0.048744225	Hyper	Hypermethylated in HCR (HCR > LCR)	95.42572464	75.27402891	20.15169573	Intergenic/Unannotated	NA	CpG Shelf	NA	NA	NA
19.50831001.50832000	chr19	50831001	50832000	*	8.755232445	0.00165771	0.050042033	Hyper	Hypermethylated in HCR (HCR > LCR)	70.40322227	61.99184708	8.41137519	Intergenic/Unannotated	NA	CpG Shelf	NA	NA	NA
18.76289001.76290000	chr18	76289001	76290000	*	7.554571557	0.002082319	0.057993373	Hyper	Hypermethylated in HCR (HCR > LCR)	14.42460102	6.610433314	7.814167708	Intergenic/Unannotated	NA	CpG Shelf	NA	NA	NA
2.219582001.219583000	chr2	219582001	219583000	*	23.08715721	0.002228762	0.060732512	Hyper	Hypermethylated in HCR (HCR > LCR)	46.31817057	23.04676317	23.2714074	Intergenic/Unannotated	NA	CpG Shelf	NA	NA	NA
8.118312001.118313000	chr8	118312001	118313000	*	7.009658876	0.002243415	0.060980976	Hyper	Hypermethylated in HCR (HCR > LCR)	38.73709688	31.53956768	7.197529205	Intergenic/Unannotated	NA	CpG Shelf	NA	NA	NA
10.102034001.102035000	chr10	102034001	102035000	*	5.965683626	0.002247796	0.061065116	Hyper	Hypermethylated in HCR (HCR > LCR)	30.20138638	24.23128778	5.970098606	Intergenic/Unannotated	NA	CpG Shelf	NA	NA	NA
5.159337001.159338000	chr5	159337001	159338000	*	5.349065971	0.002324389	0.062398304	Hyper	Hypermethylated in HCR (HCR > LCR)	76.11161636	70.71458078	5.397035583	Intergenic/Unannotated	NA	CpG Shelf	NA	NA	NA
15.99596001.99597000	chr15	99596001	99597000	*	10.49232549	0.002521199	0.065869342	Hyper	Hypermethylated in HCR (HCR > LCR)	83.03246756	71.31888528	11.71358228	Intergenic/Unannotated	NA	CpG Shelf	NA	NA	NA
10.82349001.82350000	chr10	82349001	82350000	*	23.40159581	0.002635299	0.067588955	Hyper	Hypermethylated in HCR (HCR > LCR)	54.01858202	31.97020527	22.04837676	Intergenic/Unannotated	NA	CpG Shelf	NA	NA	NA
14.90656001.90657000	chr14	90656001	90657000	*	8.241148419	0.002753036	0.069424475	Hyper	Hypermethylated in HCR (HCR > LCR)	42.21696301	33.02969388	9.187269126	Intergenic/Unannotated	NA	CpG Shelf	NA	NA	NA
3.108758001.108759000	chr3	108758001	108759000	*	-20.34325889	0.00280291	0.070121009	Hypo	Hypomethylated in HCR (HCR < LCR)	18.9730235	36.61108689	-17.63806339	Intergenic/Unannotated	NA	CpG Shelf	NA	NA	NA
X.11287001.11288000	chrX	11287001	11288000	*	14.85951991	0.00294191	0.072230746	Hyper	Hypermethylated in HCR (HCR > LCR)	86.33347958	69.53239557	16.80108402	Intergenic/Unannotated	NA	CpG Shelf	NA	NA	NA
2.139948001.139949000	chr2	139948001	139949000	*	5.691818579	0.003026038	0.07339798	Hyper	Hypermethylated in HCR (HCR > LCR)	22.65980577	17.11085658	5.548949189	Intergenic/Unannotated	NA	CpG Shelf	NA	NA	NA
3.19557001.19558000	chr3	19557001	19558000	*	13.05459878	0.003367939	0.078273907	Hyper	Hypermethylated in HCR (HCR > LCR)	92.73297351	79.74315279	12.98982072	Intergenic/Unannotated	NA	CpG Shelf	NA	NA	NA
14.34118001.34119000	chr14	34118001	34119000	*	10.27275408	0.003463882	0.079686928	Hyper	Hypermethylated in HCR (HCR > LCR)	56.79007204	43.79526466	12.99480738	Intergenic/Unannotated	NA	CpG Shelf	NA	NA	NA
1.155237001.155238000	chr1	155237001	155238000	*	9.608137517	0.003723212	0.083265845	Hyper	Hypermethylated in HCR (HCR > LCR)	22.42507004	13.96011247	8.464957566	Intergenic/Unannotated	NA	CpG Shelf	NA	NA	NA
12.41741001.41742000	chr12	41741001	41742000	*	7.350727848	0.003859885	0.085098903	Hyper	Hypermethylated in HCR (HCR > LCR)	85.75825003	78.5773411	7.180908935	Intergenic/Unannotated	NA	CpG Shelf	NA	NA	NA
4.58113001.58114000	chr4	58113001	58114000	*	23.0656379	0.003887497	0.08545149	Hyper	Hypermethylated in HCR (HCR > LCR)	84.30094903	57.92749537	26.37345366	Intergenic/Unannotated	NA	CpG Shelf	NA	NA	NA
4.82920001.82921000	chr4	82920001	82921000	*	16.92041516	0.003929871	0.086053936	Hyper	Hypermethylated in HCR (HCR > LCR)	41.18071134	23.25635748	17.92435386	Intergenic/Unannotated	NA	CpG Shelf	NA	NA	NA
5.9468001.9469000	chr5	9468001	9469000	*	33.02131311	0.004073155	0.088041854	Hyper	Hypermethylated in HCR (HCR > LCR)	45.8752319	13.3305903	32.54464159	Intergenic/Unannotated	NA	CpG Shelf	NA	NA	NA
10.102279001.102280000	chr10	102279001	102280000	*	9.249488735	0.00417511	0.089452959	Hyper	Hypermethylated in HCR (HCR > LCR)	81.58239957	71.36764953	10.21475004	Intergenic/Unannotated	NA	CpG Shelf	NA	NA	NA
10.85881001.85882000	chr10	85881001	85882000	*	9.577379087	0.004368967	0.092304266	Hyper	Hypermethylated in HCR (HCR > LCR)	83.92176119	75.76710126	8.154659932	Intergenic/Unannotated	NA	CpG Shelf	NA	NA	NA
18.68966001.68967000	chr18	68966001	68967000	*	7.803613034	0.004720015	0.096811518	Hyper	Hypermethylated in HCR (HCR > LCR)	96.64170471	88.43536437	8.206340341	Intergenic/Unannotated	NA	CpG Shelf	NA	NA	NA
2.219581001.219582000	chr2	219581001	219582000	*	18.14425383	0.004874824	0.09881593	Hyper	Hypermethylated in HCR (HCR > LCR)	60.87540272	43.82394291	17.05145982	Intergenic/Unannotated	NA	CpG Shelf	NA	NA	NA
2.8043001.8044000	chr2	8043001	8044000	*	22.16626564	4.50E-09	1.81E-06	Hyper	Hypermethylated in HCR (HCR > LCR)	28.04334722	4.894271253	23.14907597	Intron	introns	CpG Shelf	Nr2f1	Nr2f1	1
16.76763001.76764000	chr16	76763001	76764000	*	7.756634213	7.02E-09	2.67E-06	Hyper	Hypermethylated in HCR (HCR > LCR)	29.81996836	22.60891462	7.211053734	Intron	introns	CpG Shelf	Atp11a	Atp11a	1
8.63306001.63307000	chr8	63306001	63307000	*	-31.27351951	2.74E-08	8.92E-06	Hypo	Hypomethylated in HCR (HCR < LCR)	60.80844436	90.61077835	-29.80233399	Intron	introns	CpG Shelf	Cln6	Cln6	1
4.168102001.168103000	chr4	168102001	168103000	*	16.36529805	2.84E-08	9.20E-06	Hyper	Hypermethylated in HCR (HCR > LCR)	53.64742639	37.06644475	16.58098164	Intron	introns	CpG Shelf	Gsg1	Gsg1	1
9.11564001.11565000	chr9	11564001	11565000	*	23.85466035	1.49E-07	3.68E-05	Hyper	Hypermethylated in HCR (HCR > LCR)	18.91770557	0	18.91770557	Intron	introns	CpG Shelf	Mocs1	Mocs1	1
20.6406001.6407000	chr20	6406001	6407000	*	10.62400648	1.90E-06	0.000319176	Hyper	Hypermethylated in HCR (HCR > LCR)	28.66739353	18.7655981	9.901795427	Intron	introns	CpG Shelf	Tead3	Tead3	1
1.117941001.117942000	chr1	117941001	117942000	*	-9.448818898	2.38E-06	0.000383909	Hypo	Hypomethylated in HCR (HCR < LCR)	93.11263318	100	-6.887366819	Intron	introns	CpG Shelf	Fan1	Fan1	1
6.103824001.103825000	chr6	103824001	103825000	*	9.473532473	3.47E-06	0.000515725	Hyper	Hypermethylated in HCR (HCR > LCR)	34.66932204	24.93688685	9.732435185	Intron	introns	CpG Shelf	Mideas	Mideas	1
9.14528001.14529000	chr9	14528001	14529000	*	23.21876459	3.49E-06	0.000517751	Hyper	Hypermethylated in HCR (HCR > LCR)	43.93321199	23.50149849	20.43171349	Intron	introns	CpG Shelf	Ttbk1	Ttbk1	1
7.134472001.134473000	chr7	134472001	134473000	*	14.24597996	5.43E-06	0.000726763	Hyper	Hypermethylated in HCR (HCR > LCR)	26.87531362	12.51677312	14.3585405	Intron	introns	CpG Shelf	Zfp385a	Zfp385a	1
20.46573001.46574000	chr20	46573001	46574000	*	19.75141496	1.23E-05	0.00140345	Hyper	Hypermethylated in HCR (HCR > LCR)	71.38449175	51.17803067	20.20646107	Intron	introns	CpG Shelf	Sobp	Sobp	1
10.75207001.75208000	chr10	75207001	75208000	*	-26.42022358	1.31E-05	0.001479379	Hypo	Hypomethylated in HCR (HCR < LCR)	62.00292487	86.97119258	-24.96826771	Intron	introns	CpG Shelf	Hlf	Hlf	1
2.234903001.234904000	chr2	234903001	234904000	*	21.71345186	2.27E-05	0.002283323	Hyper	Hypermethylated in HCR (HCR > LCR)	35.14343804	12.26808152	22.87535652	Intron	introns	CpG Shelf	Syde2	Syde2	1
13.46714001.46715000	chr13	46714001	46715000	*	14.4908574	3.62E-05	0.003236487	Hyper	Hypermethylated in HCR (HCR > LCR)	78.02405296	64.69010945	13.33394351	Intron	introns	CpG Shelf	Rnpep	Rnpep	1
7.9281001.9282000	chr7	9281001	9282000	*	-16.73690575	5.33E-05	0.004348064	Hypo	Hypomethylated in HCR (HCR < LCR)	60.70090686	76.37199314	-15.67108629	Intron	introns	CpG Shelf	Tcf3	Tcf3	1
20.42532001.42533000	chr20	42532001	42533000	*	12.33360316	6.17E-05	0.004883457	Hyper	Hypermethylated in HCR (HCR > LCR)	31.60418241	19.83527889	11.76890352	Intron	introns	CpG Shelf	Lama4	Lama4	1
17.26890001.26891000	chr17	26890001	26891000	*	7.634268871	6.21E-05	0.004913407	Hyper	Hypermethylated in HCR (HCR > LCR)	14.81133772	6.773033794	8.03830393	Intron	introns	CpG Shelf	Rreb1	Rreb1	1
3.113032001.113033000	chr3	113032001	113033000	*	25.36635265	7.90E-05	0.005907703	Hyper	Hypermethylated in HCR (HCR > LCR)	37.84499544	12.35533499	25.48966045	Intron	introns	CpG Shelf	Secisbp2l	Secisbp2l	1
3.117562001.117563000	chr3	117562001	117563000	*	49.76912421	0.000146575	0.009434578	Hyper	Hypermethylated in HCR (HCR > LCR)	57.91028097	6.657848325	51.25243265	Intron	introns	CpG Shelf	Ebf4	Ebf4	1
7.116945001.116946000	chr7	116945001	116946000	*	8.069655683	0.000251321	0.013805172	Hyper	Hypermethylated in HCR (HCR > LCR)	92.23882138	83.03796868	9.200852694	Intron	introns	CpG Shelf	Gtse1	Gtse1;Ttc38	2
8.5763001.5764000	chr8	5763001	5764000	*	23.84169884	0.000303388	0.015811472	Hyper	Hypermethylated in HCR (HCR > LCR)	95.0036075	70.03584229	24.96776521	Intron	introns	CpG Shelf	Trpc6	Trpc6	1
20.29724001.29725000	chr20	29724001	29725000	*	15.66362875	0.000332411	0.016866391	Hyper	Hypermethylated in HCR (HCR > LCR)	96.21843434	80.25127948	15.96715486	Intron	introns	CpG Shelf	Macroh2a2	Macroh2a2	1
10.105227001.105228000	chr10	105227001	105228000	*	-9.217689253	0.000414793	0.01952556	Hypo	Hypomethylated in HCR (HCR < LCR)	2.316593162	10.66040148	-8.343808322	Intron	introns	CpG Shelf	Baiap2	Baiap2	1
8.118813001.118814000	chr8	118813001	118814000	*	8.604901697	0.000438419	0.020311047	Hyper	Hypermethylated in HCR (HCR > LCR)	19.6763776	11.70956837	7.96680923	Intron	introns	CpG Shelf	Plcd1	Plcd1	1
13.84970001.84971000	chr13	84970001	84971000	*	5.698529412	0.000456293	0.020916412	Hyper	Hypermethylated in HCR (HCR > LCR)	4.510611735	0	4.510611735	Intron	introns	CpG Shelf	Tagln2	Tagln2	1
X.10694001.10695000	chrX	10694001	10695000	*	13.23882992	0.000714541	0.028608251	Hyper	Hypermethylated in HCR (HCR > LCR)	30.46995167	16.91370575	13.55624592	Intron	introns	CpG Shelf	Bcor	Bcor	1
1.8252001.8253000	chr1	8252001	8253000	*	-6.11918037	0.000723204	0.028834369	Hypo	Hypomethylated in HCR (HCR < LCR)	89.55220531	95.24530901	-5.693103707	Intron	introns	CpG Shelf	Aig1	Aig1	1
10.85507001.85508000	chr10	85507001	85508000	*	-11.66294643	0.000757527	0.029817611	Hypo	Hypomethylated in HCR (HCR < LCR)	22.3476459	32.93794733	-10.59030144	Intron	introns	CpG Shelf	Cnp	Cnp;Odad4	2
7.111552001.111553000	chr7	111552001	111553000	*	10.43429353	0.000853566	0.032401634	Hyper	Hypermethylated in HCR (HCR > LCR)	34.33457936	24.18837826	10.1462011	Intron	introns	CpG Shelf	Pdgfb	Pdgfb	1
14.97617001.97618000	chr14	97617001	97618000	*	8.585996988	0.000872243	0.032916556	Hyper	Hypermethylated in HCR (HCR > LCR)	30.00156059	22.02050407	7.981056515	Intron	introns	CpG Shelf	Pex13	Pex13;Pus10	2
1.95758001.95759000	chr1	95758001	95759000	*	8.864325395	0.001195579	0.040266923	Hyper	Hypermethylated in HCR (HCR > LCR)	87.14225216	77.94554081	9.196711355	Intron	introns	CpG Shelf	Slc6a21	Slc6a21	1
7.9909001.9910000	chr7	9909001	9910000	*	12.28735856	0.00127621	0.042127668	Hyper	Hypermethylated in HCR (HCR > LCR)	20.28578144	10.55040018	9.73538126	Intron	introns	CpG Shelf	Palm	Palm	1
7.118618001.118619000	chr7	118618001	118619000	*	10.19945201	0.001286736	0.042327577	Hyper	Hypermethylated in HCR (HCR > LCR)	21.40225422	11.15426163	10.24799259	Intron	introns	CpG Shelf	Tafa5	Tafa5	1
7.51956001.51957000	chr7	51956001	51957000	*	-33.55512587	0.001389537	0.044511567	Hypo	Hypomethylated in HCR (HCR < LCR)	25.34366385	60.4560686	-35.11240475	Intron	introns	CpG Shelf	Ptprb	Ptprb	1
1.40447001.40448000	chr1	40447001	40448000	*	14.26923911	0.001495815	0.046941676	Hyper	Hypermethylated in HCR (HCR > LCR)	19.84739819	5.571622572	14.27577562	Intron	introns	CpG Shelf	Mthfd1l	Mthfd1l	1
10.34747001.34748000	chr10	34747001	34748000	*	14.76200374	0.001543626	0.047876229	Hyper	Hypermethylated in HCR (HCR > LCR)	47.1181425	34.61080903	12.50733347	Intron	introns	CpG Shelf	Rufy1	Rufy1	1
5.137014001.137015000	chr5	137014001	137015000	*	9.851895044	0.001649835	0.049869767	Hyper	Hypermethylated in HCR (HCR > LCR)	14.1922429	6.511814276	7.680428626	Intron	introns	CpG Shelf	Inpp5b	Inpp5b	1
4.13417001.13418000	chr4	13417001	13418000	*	24.52711223	0.001835581	0.053408543	Hyper	Hypermethylated in HCR (HCR > LCR)	85.54078683	61.15155218	24.38923465	Intron	introns	CpG Shelf	Armc10	Armc10;Fbxl13	2
1.254298001.254299000	chr1	254298001	254299000	*	24.82886558	0.002001301	0.056474811	Hyper	Hypermethylated in HCR (HCR > LCR)	85.35227855	52.73682601	32.61545254	Intron	introns	CpG Shelf	Acsl5	Acsl5	1
6.26236001.26237000	chr6	26236001	26237000	*	8.047034481	0.002353701	0.062901978	Hyper	Hypermethylated in HCR (HCR > LCR)	19.21060025	11.27088585	7.939714407	Intron	introns	CpG Shelf	Garem2	Garem2	1
X.117618001.117619000	chrX	117618001	117619000	*	6.192773656	0.002474701	0.065119523	Hyper	Hypermethylated in HCR (HCR > LCR)	99.16666667	92.30721332	6.859453342	Intron	introns	CpG Shelf	6030498E09Rikl	6030498E09Rikl	1
5.116354001.116355000	chr5	116354001	116355000	*	-8.350293687	0.002602239	0.06706	Hypo	Hypomethylated in HCR (HCR < LCR)	84.71972437	94.59332288	-9.873598515	Intron	introns	CpG Shelf	Lepr	Lepr	1
6.126899001.126900000	chr6	126899001	126900000	*	-6.94531777	0.002686622	0.068383679	Hypo	Hypomethylated in HCR (HCR < LCR)	3.380112174	10.44553083	-7.065418655	Intron	introns	CpG Shelf	Bcl11b	Bcl11b	1
8.62835001.62836000	chr8	62835001	62836000	*	11.88304751	0.002861634	0.071061046	Hyper	Hypermethylated in HCR (HCR > LCR)	32.85525787	25.05234492	7.802912946	Intron	introns	CpG Shelf	Anp32a	Anp32a	1
9.104257001.104258000	chr9	104257001	104258000	*	20.36062478	0.002960054	0.072521063	Hyper	Hypermethylated in HCR (HCR > LCR)	91.31410256	75.05147096	16.2626316	Intron	introns	CpG Shelf	Man2a1	Man2a1	1
8.109555001.109556000	chr8	109555001	109556000	*	15.54946457	0.003240579	0.07665291	Hyper	Hypermethylated in HCR (HCR > LCR)	65.16630192	49.40319925	15.76310266	Intron	introns	CpG Shelf	Celsr3	Celsr3;Slc26a6	2
20.29395001.29396000	chr20	29395001	29396000	*	15.231998	0.003784967	0.084104969	Hyper	Hypermethylated in HCR (HCR > LCR)	89.86339435	74.26393801	15.59945634	Intron	introns	CpG Shelf	Eif4ebp2	Eif4ebp2	1
17.76343001.76344000	chr17	76343001	76344000	*	28.88794063	0.004162112	0.089305201	Hyper	Hypermethylated in HCR (HCR > LCR)	85.63411302	56.99716046	28.63695256	Intron	introns	CpG Shelf	Rsu1	Rsu1	1
1.96501001.96502000	chr1	96501001	96502000	*	13.42107085	0.000155654	0.009893525	Hyper	Hypermethylated in HCR (HCR > LCR)	48.2839794	36.31209214	11.97188726	Promoter	promoters	CpG Shelf	Abcc6	Abcc6;Nomo1	2
1.182541001.182542000	chr1	182541001	182542000	*	15.80184155	0.000563497	0.024333995	Hyper	Hypermethylated in HCR (HCR > LCR)	71.24241669	53.84583542	17.39658127	Promoter	promoters	CpG Shelf	Prss8	Prss8	1
18.27241001.27242000	chr18	27241001	27242000	*	13.43727404	0.000661006	0.027119218	Hyper	Hypermethylated in HCR (HCR > LCR)	59.46377871	46.41679957	13.04697913	Promoter	promoters	CpG Shelf	Mzb1	Mzb1	1
9.38502001.38503000	chr9	38502001	38503000	*	29.49694425	0.001829538	0.053290508	Hyper	Hypermethylated in HCR (HCR > LCR)	50.72891073	23.39499133	27.3339194	Promoter	promoters	CpG Shelf	Neurl3	Neurl3	1
17.6620001.6621000	chr17	6620001	6621000	*	29.54976787	0.004144415	0.089032288	Hyper	Hypermethylated in HCR (HCR > LCR)	68.09871698	44.15551208	23.94320491	Promoter	promoters	CpG Shelf	Mir874	Mir874	1
16.18276001.18277000	chr16	18276001	18277000	*	11.3555649	0.004522637	0.094252125	Hyper	Hypermethylated in HCR (HCR > LCR)	91.29274072	80.84116051	10.45158021	Promoter	promoters	CpG Shelf	Nxnl1	Nxnl1;Slc27a1	2
4.180000001.180001000	chr4	180000001	180001000	*	13.58060042	1.03E-15	1.56E-12	Hyper	Hypermethylated in HCR (HCR > LCR)	27.04295002	13.82563163	13.21731839	Upstream (1-5kb)	1to5kb	CpG Shelf	Klhl42	Klhl42	1
7.108257001.108258000	chr7	108257001	108258000	*	34.45808298	1.20E-13	1.23E-10	Hyper	Hypermethylated in HCR (HCR > LCR)	73.19917903	39.22850768	33.97067135	Upstream (1-5kb)	1to5kb	CpG Shelf	Slc52a2	Slc52a2	1
X.70185001.70186000	chrX	70185001	70186000	*	31.20361695	6.60E-11	4.18E-08	Hyper	Hypermethylated in HCR (HCR > LCR)	89.64688373	60.92248347	28.72440025	Upstream (1-5kb)	1to5kb	CpG Shelf	Magee1	Magee1	1
8.30757001.30758000	chr8	30757001	30758000	*	23.59265734	4.48E-07	9.36E-05	Hyper	Hypermethylated in HCR (HCR > LCR)	59.89363628	35.2498771	24.64375918	Upstream (1-5kb)	1to5kb	CpG Shelf	Kcnj5	Kcnj5	1
4.103521001.103522000	chr4	103521001	103522000	*	9.28019544	9.56E-07	0.000180395	Hyper	Hypermethylated in HCR (HCR > LCR)	91.63167647	81.63245958	9.999216891	Upstream (1-5kb)	1to5kb	CpG Shelf	Rnf103	Rnf103	1
1.235186001.235187000	chr1	235186001	235187000	*	-5.582706023	3.40E-06	0.000508513	Hypo	Hypomethylated in HCR (HCR < LCR)	83.11664653	88.73614269	-5.61949616	Upstream (1-5kb)	1to5kb	CpG Shelf	Hhex	Hhex	1
1.245892001.245893000	chr1	245892001	245893000	*	-11.89619595	9.05E-06	0.001100942	Hypo	Hypomethylated in HCR (HCR < LCR)	82.62678523	94.20696857	-11.58018334	Upstream (1-5kb)	1to5kb	CpG Shelf	Ina	Ina	1
1.208884001.208885000	chr1	208884001	208885000	*	20.60296738	1.03E-05	0.001225478	Hyper	Hypermethylated in HCR (HCR > LCR)	86.40733892	63.09762351	23.30971541	Upstream (1-5kb)	1to5kb	CpG Shelf	Osbp	Osbp	1
10.81756001.81757000	chr10	81756001	81757000	*	10.76790901	5.93E-05	0.004723968	Hyper	Hypermethylated in HCR (HCR > LCR)	78.12121576	67.53745398	10.58376178	Upstream (1-5kb)	1to5kb	CpG Shelf	Snx11	Snx11	1
3.154207001.154208000	chr3	154207001	154208000	*	8.821449126	6.89E-05	0.005313043	Hyper	Hypermethylated in HCR (HCR > LCR)	86.43012695	77.03803622	9.392090722	Upstream (1-5kb)	1to5kb	CpG Shelf	Slc13a3	Slc13a3	1
7.131741001.131742000	chr7	131741001	131742000	*	19.67693456	7.21E-05	0.005508402	Hyper	Hypermethylated in HCR (HCR > LCR)	86.29443184	65.07414347	21.22028837	Upstream (1-5kb)	1to5kb	CpG Shelf	Smagp	Smagp	1
14.15555001.15556000	chr14	15555001	15556000	*	10.06322134	8.21E-05	0.006063669	Hyper	Hypermethylated in HCR (HCR > LCR)	80.59255545	70.99514474	9.597410704	Upstream (1-5kb)	1to5kb	CpG Shelf	Scarb2	Scarb2	1
9.13153001.13154000	chr9	13153001	13154000	*	15.40613795	0.00017883	0.010901112	Hyper	Hypermethylated in HCR (HCR > LCR)	83.85513592	67.7640545	16.09108142	Upstream (1-5kb)	1to5kb	CpG Shelf	Mdfi	Mdfi	1
18.68983001.68984000	chr18	68983001	68984000	*	22.00443929	0.000236826	0.013256802	Hyper	Hypermethylated in HCR (HCR > LCR)	62.60285833	41.37738767	21.22547066	Upstream (1-5kb)	1to5kb	CpG Shelf	Smad7	Smad7	1
7.9932001.9933000	chr7	9932001	9933000	*	8.638138497	0.00025044	0.013779283	Hyper	Hypermethylated in HCR (HCR > LCR)	99.34383202	91.38888889	7.954943132	Upstream (1-5kb)	1to5kb	CpG Shelf	Fstl3	Fstl3	1
6.23958001.23959000	chr6	23958001	23959000	*	28.64658926	0.000293773	0.01546073	Hyper	Hypermethylated in HCR (HCR > LCR)	61.53455285	33.36734694	28.16720591	Upstream (1-5kb)	1to5kb	CpG Shelf	Spdya	Spdya	1
15.19627001.19628000	chr15	19627001	19628000	*	16.65663639	0.000351604	0.017508372	Hyper	Hypermethylated in HCR (HCR > LCR)	75.13648081	58.81078701	16.3256938	Upstream (1-5kb)	1to5kb	CpG Shelf	Bmp4	Bmp4	1
18.73919001.73920000	chr18	73919001	73920000	*	14.75743881	0.00038956	0.018757904	Hyper	Hypermethylated in HCR (HCR > LCR)	80.75843557	66.89286491	13.86557066	Upstream (1-5kb)	1to5kb	CpG Shelf	Ctdp1	Ctdp1	1
9.14229001.14230000	chr9	14229001	14230000	*	16.99328319	0.000400989	0.019059677	Hyper	Hypermethylated in HCR (HCR > LCR)	87.73617547	71.31207128	16.42410419	Upstream (1-5kb)	1to5kb	CpG Shelf	Cnpy3	Cnpy3	1
15.2480001.2481000	chr15	2480001	2481000	*	22.2199207	0.000507287	0.022679221	Hyper	Hypermethylated in HCR (HCR > LCR)	90.6845503	66.79884512	23.88570518	Upstream (1-5kb)	1to5kb	CpG Shelf	Vdac2	Vdac2	1
17.20910001.20911000	chr17	20910001	20911000	*	15.57048924	0.000556801	0.024193339	Hyper	Hypermethylated in HCR (HCR > LCR)	55.20732761	41.18458793	14.02273968	Upstream (1-5kb)	1to5kb	CpG Shelf	Cd83	Cd83	1
13.96754001.96755000	chr13	96754001	96755000	*	10.25549895	0.000595597	0.025403958	Hyper	Hypermethylated in HCR (HCR > LCR)	19.16647017	9.289059343	9.877410831	Upstream (1-5kb)	1to5kb	CpG Shelf	Rab3gap2	Rab3gap2	1
20.7416001.7417000	chr20	7416001	7417000	*	7.035269105	0.00059801	0.025463295	Hyper	Hypermethylated in HCR (HCR > LCR)	92.21587985	84.22844254	7.987437309	Upstream (1-5kb)	1to5kb	CpG Shelf	Mtch1	Mtch1	1
8.103416001.103417000	chr8	103416001	103417000	*	-13.41302109	0.000605533	0.025674114	Hypo	Hypomethylated in HCR (HCR < LCR)	56.97635596	70.41854446	-13.4421885	Upstream (1-5kb)	1to5kb	CpG Shelf	Ryk	Ryk	1
19.51846001.51847000	chr19	51846001	51847000	*	10.55286668	0.000692178	0.027943763	Hyper	Hypermethylated in HCR (HCR > LCR)	84.0935906	73.57593655	10.51765405	Upstream (1-5kb)	1to5kb	CpG Shelf	Ccsap	Ccsap	1
6.13921001.13922000	chr6	13921001	13922000	*	6.69718523	0.000760482	0.029911976	Hyper	Hypermethylated in HCR (HCR > LCR)	80.96569022	73.84635624	7.119333978	Upstream (1-5kb)	1to5kb	CpG Shelf	Thumpd2	Thumpd2	1
20.10755001.10756000	chr20	10755001	10756000	*	15.45942029	0.000803052	0.031055269	Hyper	Hypermethylated in HCR (HCR > LCR)	75.76488115	69.29237319	6.47250796	Upstream (1-5kb)	1to5kb	CpG Shelf	Lrrc3	Lrrc3	1
15.29024001.29025000	chr15	29024001	29025000	*	11.28486932	0.000858775	0.032522676	Hyper	Hypermethylated in HCR (HCR > LCR)	91.83704489	80.98780946	10.84923543	Upstream (1-5kb)	1to5kb	CpG Shelf	Pck2	Pck2	1
7.125678001.125679000	chr7	125678001	125679000	*	7.404655799	0.001006187	0.036173326	Hyper	Hypermethylated in HCR (HCR > LCR)	91.92763056	84.41058522	7.517045347	Upstream (1-5kb)	1to5kb	CpG Shelf	Irak4	Irak4	1
19.45300001.45301000	chr19	45300001	45301000	*	21.54769613	0.00113233	0.038934931	Hyper	Hypermethylated in HCR (HCR > LCR)	62.76998958	44.32322055	18.44676903	Upstream (1-5kb)	1to5kb	CpG Shelf	Cmip	Cmip	1
7.9486001.9487000	chr7	9486001	9487000	*	10.82839353	0.001259803	0.041817579	Hyper	Hypermethylated in HCR (HCR > LCR)	70.63086733	60.02420494	10.60666239	Upstream (1-5kb)	1to5kb	CpG Shelf	Pwwp3a	Pwwp3a	1
1.7473001.7474000	chr1	7473001	7474000	*	14.93730408	0.001334421	0.043320833	Hyper	Hypermethylated in HCR (HCR > LCR)	51.44165077	32.12079842	19.32085235	Upstream (1-5kb)	1to5kb	CpG Shelf	Plagl1	Plagl1	1
10.80464001.80465000	chr10	80464001	80465000	*	16.46791196	0.001428943	0.045409592	Hyper	Hypermethylated in HCR (HCR > LCR)	29.55796354	14.96153846	14.59642507	Upstream (1-5kb)	1to5kb	CpG Shelf	Nxph3	Nxph3	1
1.69066001.69067000	chr1	69066001	69067000	*	10.07909527	0.001531629	0.047656816	Hyper	Hypermethylated in HCR (HCR > LCR)	40.86344595	31.30662038	9.556825574	Upstream (1-5kb)	1to5kb	CpG Shelf	Il11	Il11	1
7.109058001.109059000	chr7	109058001	109059000	*	13.71076065	0.001540814	0.047830985	Hyper	Hypermethylated in HCR (HCR > LCR)	54.63251461	40.87598142	13.75653319	Upstream (1-5kb)	1to5kb	CpG Shelf	Rbfox2	Rbfox2	1
16.58534001.58535000	chr16	58534001	58535000	*	18.72397957	0.001739646	0.051546461	Hyper	Hypermethylated in HCR (HCR > LCR)	78.24081804	60.90793823	17.33287982	Upstream (1-5kb)	1to5kb	CpG Shelf	Ubxn8	Ubxn8	1
3.116816001.116817000	chr3	116816001	116817000	*	14.44431479	0.001946369	0.055606971	Hyper	Hypermethylated in HCR (HCR > LCR)	81.99263072	68.13805853	13.85457219	Upstream (1-5kb)	1to5kb	CpG Shelf	Sirpa	Sirpa	1
14.86594001.86595000	chr14	86594001	86595000	*	14.09421467	0.002465678	0.064988305	Hyper	Hypermethylated in HCR (HCR > LCR)	70.62554432	57.20023888	13.42530544	Upstream (1-5kb)	1to5kb	CpG Shelf	Grb10	Grb10	1
6.88744001.88745000	chr6	88744001	88745000	*	8.147700256	0.002803421	0.070121009	Hyper	Hypermethylated in HCR (HCR > LCR)	17.08462302	9.252746471	7.831876549	Upstream (1-5kb)	1to5kb	CpG Shelf	Pygl	Pygl	1
7.128911001.128912000	chr7	128911001	128912000	*	10.62091503	0.002824392	0.070419364	Hyper	Hypermethylated in HCR (HCR > LCR)	23.26412404	12.73376093	10.53036311	Upstream (1-5kb)	1to5kb	CpG Shelf	Slc48a1	Slc48a1	1
15.28591001.28592000	chr15	28591001	28592000	*	5.271038084	0.002889408	0.071429643	Hyper	Hypermethylated in HCR (HCR > LCR)	10.09892512	5.849811968	4.249113148	Upstream (1-5kb)	1to5kb	CpG Shelf	Jph4	Jph4	1
1.244594001.244595000	chr1	244594001	244595000	*	6.557315735	0.003083165	0.074116418	Hyper	Hypermethylated in HCR (HCR > LCR)	16.78944185	10.56250523	6.226936624	Upstream (1-5kb)	1to5kb	CpG Shelf	Fgf8	Fgf8	1
19.43717001.43718000	chr19	43717001	43718000	*	14.71422612	0.003169519	0.075459887	Hyper	Hypermethylated in HCR (HCR > LCR)	79.23821307	64.63410863	14.60410443	Upstream (1-5kb)	1to5kb	CpG Shelf	Maf	Maf	1
3.152274001.152275000	chr3	152274001	152275000	*	17.52195652	0.003251327	0.076825626	Hyper	Hypermethylated in HCR (HCR > LCR)	42.7376496	26.31772188	16.41992773	Upstream (1-5kb)	1to5kb	CpG Shelf	Ttpal	Ttpal	1
10.30604001.30605000	chr10	30604001	30605000	*	20.38660535	0.003369616	0.078301577	Hyper	Hypermethylated in HCR (HCR > LCR)	51.48926795	30.17539526	21.31387269	Upstream (1-5kb)	1to5kb	CpG Shelf	Nipal4	Nipal4	1
11.30776001.30777000	chr11	30776001	30777000	*	13.95909199	0.003485473	0.079920971	Hyper	Hypermethylated in HCR (HCR > LCR)	78.83146692	65.79427467	13.03719225	Upstream (1-5kb)	1to5kb	CpG Shelf	Ifngr2	Ifngr2	1
7.132393001.132394000	chr7	132393001	132394000	*	28.79318924	0.003565128	0.081035264	Hyper	Hypermethylated in HCR (HCR > LCR)	47.24547079	24.39539758	22.8500732	Upstream (1-5kb)	1to5kb	CpG Shelf	Atg101	Atg101	1
7.109513001.109514000	chr7	109513001	109514000	*	15.22341836	0.003656578	0.082331626	Hyper	Hypermethylated in HCR (HCR > LCR)	44.13837907	29.51053602	14.62784305	Upstream (1-5kb)	1to5kb	CpG Shelf	Txn2	Txn2	1
X.111585001.111586000	chrX	111585001	111586000	*	11.6046038	0.004917843	0.099348496	Hyper	Hypermethylated in HCR (HCR > LCR)	60.29590834	48.29081405	12.00509429	Upstream (1-5kb)	1to5kb	CpG Shelf	Pls3	Pls3	1
10.105852001.105853000	chr10	105852001	105853000	*	-12.64260085	0.004923833	0.099397016	Hypo	Hypomethylated in HCR (HCR < LCR)	80.02189381	92.34920453	-12.32731072	Upstream (1-5kb)	1to5kb	CpG Shelf	P4hb	P4hb	1
9.23235001.23236000	chr9	23235001	23236000	*	14.05018996	5.19E-09	2.03E-06	Hyper	Hypermethylated in HCR (HCR > LCR)	82.8710833	69.89044593	12.98063737	Exon	exons	CpG Shore	Mcm3	Mcm3	1
16.19334001.19335000	chr16	19334001	19335000	*	-17.18028632	8.78E-09	3.29E-06	Hypo	Hypomethylated in HCR (HCR < LCR)	41.38997221	58.481129	-17.09115678	Exon	exons	CpG Shore	Hapln4	Hapln4	1
7.130849001.130850000	chr7	130849001	130850000	*	19.49836816	6.66E-08	1.89E-05	Hyper	Hypermethylated in HCR (HCR > LCR)	28.99504814	10.33154463	18.66350351	Exon	exons	CpG Shore	Cox14	Cox14;Gpd1	2
3.78932001.78933000	chr3	78932001	78933000	*	21.83362995	1.21E-07	3.11E-05	Hyper	Hypermethylated in HCR (HCR > LCR)	86.86546412	64.94358439	21.92187972	Exon	exons	CpG Shore	Prdm11	Prdm11	1
1.85570001.85571000	chr1	85570001	85571000	*	9.729261246	1.45E-07	3.62E-05	Hyper	Hypermethylated in HCR (HCR > LCR)	87.86036898	78.20226384	9.658105137	Exon	exons	CpG Shore	Syne4	Syne4	1
12.41065001.41066000	chr12	41065001	41066000	*	9.401512267	2.03E-07	4.81E-05	Hyper	Hypermethylated in HCR (HCR > LCR)	95.43127562	85.93518483	9.496090788	Exon	exons	CpG Shore	Pxn	Pxn	1
17.9164001.9165000	chr17	9164001	9165000	*	-7.359223534	2.07E-07	4.90E-05	Hypo	Hypomethylated in HCR (HCR < LCR)	7.965021783	15.39963041	-7.434608624	Exon	exons	CpG Shore	Dbn1	Dbn1	1
1.84588001.84589000	chr1	84588001	84589000	*	6.383906076	2.04E-06	0.000335785	Hyper	Hypermethylated in HCR (HCR > LCR)	16.08190578	9.922840998	6.159064787	Exon	exons	CpG Shore	Ppp1r14a	Ppp1r14a	1
8.103311001.103312000	chr8	103311001	103312000	*	30.15274979	2.92E-06	0.000450069	Hyper	Hypermethylated in HCR (HCR > LCR)	31.42925371	5.286296685	26.14295702	Exon	exons	CpG Shore	Amotl2	Amotl2	1
3.8240001.8241000	chr3	8240001	8241000	*	7.566598156	3.54E-06	0.000522778	Hyper	Hypermethylated in HCR (HCR > LCR)	80.14156533	72.58667016	7.554895167	Exon	exons	CpG Shore	Abca2	Abca2;Fut7	2
7.106609001.106610000	chr7	106609001	106610000	*	14.76061298	7.74E-06	0.000974493	Hyper	Hypermethylated in HCR (HCR > LCR)	18.71984905	5.034614422	13.68523463	Exon	exons	CpG Shore	Them6	Them6	1
1.70038001.70039000	chr1	70038001	70039000	*	16.91111281	1.03E-05	0.001225835	Hyper	Hypermethylated in HCR (HCR > LCR)	38.73498638	22.67947249	16.05551389	Exon	exons	CpG Shore	Cdc42ep5	Cdc42ep5	1
7.9708001.9709000	chr7	9708001	9709000	*	16.69762642	4.45E-05	0.003796104	Hyper	Hypermethylated in HCR (HCR > LCR)	77.35781416	61.41269841	15.94511575	Exon	exons	CpG Shore	Abca7	Abca7	1
19.23246001.23247000	chr19	23246001	23247000	*	13.32812463	4.75E-05	0.003975306	Hyper	Hypermethylated in HCR (HCR > LCR)	18.68326611	6.596011904	12.0872542	Exon	exons	CpG Shore	Dnase2	Dnase2	1
10.13554001.13555000	chr10	13554001	13555000	*	23.05616461	7.38E-05	0.005582346	Hyper	Hypermethylated in HCR (HCR > LCR)	96.01851852	72.38611512	23.6324034	Exon	exons	CpG Shore	Rab26	Rab26;Traf7	2
11.80200001.80201000	chr11	80200001	80201000	*	16.07338324	9.28E-05	0.006666834	Hyper	Hypermethylated in HCR (HCR > LCR)	65.56341563	49.83972717	15.72368846	Exon	exons	CpG Shore	Clcn2	Clcn2;Polr2h	2
6.130478001.130479000	chr6	130478001	130479000	*	12.16042041	0.000101162	0.007155906	Hyper	Hypermethylated in HCR (HCR > LCR)	43.08634734	30.99371182	12.09263553	Exon	exons	CpG Shore	Tnfaip2	Tnfaip2	1
20.3587001.3588000	chr20	3587001	3588000	*	16.87329448	0.00011677	0.008013081	Hyper	Hypermethylated in HCR (HCR > LCR)	41.25510987	24.66817599	16.58693388	Exon	exons	CpG Shore	Atp6v1g2	Atp6v1g2;Ddx39b;Nfkbil1	3
1.181404001.181405000	chr1	181404001	181405000	*	-11.81802133	0.000123546	0.0083605	Hypo	Hypomethylated in HCR (HCR < LCR)	8.072060735	20.60523251	-12.53317177	Exon	exons	CpG Shore	Aldoa	Aldoa;Ppp4c	2
9.23358001.23359000	chr9	23358001	23359000	*	8.841389792	0.000135096	0.008905791	Hyper	Hypermethylated in HCR (HCR > LCR)	19.47395436	10.77635661	8.697597747	Exon	exons	CpG Shore	Paqr8	Paqr8	1
12.2610001.2611000	chr12	2610001	2611000	*	15.49640919	0.000148406	0.009529007	Hyper	Hypermethylated in HCR (HCR > LCR)	44.95955797	31.08829649	13.87126149	Exon	exons	CpG Shore	Ctxn1	Ctxn1	1
20.6377001.6378000	chr20	6377001	6378000	*	12.6730111	0.000148955	0.009553841	Hyper	Hypermethylated in HCR (HCR > LCR)	58.33394393	46.62811809	11.70582584	Exon	exons	CpG Shore	Fance	Fance	1
3.143885001.143886000	chr3	143885001	143886000	*	-12.26363009	0.000165064	0.010291617	Hypo	Hypomethylated in HCR (HCR < LCR)	18.40909091	31.4001235	-12.9910326	Exon	exons	CpG Shore	Mir6334	Mir6334;Tp53inp2	2
10.54398001.54399000	chr10	54398001	54399000	*	7.771962705	0.000183401	0.011116574	Hyper	Hypermethylated in HCR (HCR > LCR)	33.07239591	26.10570258	6.966693335	Exon	exons	CpG Shore	Senp3	Senp3	1
5.21980001.21981000	chr5	21980001	21981000	*	26.1706472	0.000191171	0.011402954	Hyper	Hypermethylated in HCR (HCR > LCR)	72.20295237	51.24934125	20.95361112	Exon	exons	CpG Shore	Chd7	Chd7	1
4.157663001.157664000	chr4	157663001	157664000	*	7.292067301	0.000283062	0.015089415	Hyper	Hypermethylated in HCR (HCR > LCR)	49.66679543	42.54047953	7.126315903	Exon	exons	CpG Shore	Gpr162	Gpr162;P3h3	2
3.8260001.8261000	chr3	8260001	8261000	*	8.45510612	0.000288075	0.015257448	Hyper	Hypermethylated in HCR (HCR > LCR)	88.58554593	82.14850884	6.437037088	Exon	exons	CpG Shore	Abca2	Abca2	1
9.14440001.14441000	chr9	14440001	14441000	*	10.22607737	0.000327168	0.016699642	Hyper	Hypermethylated in HCR (HCR > LCR)	78.87326796	69.83685328	9.036414675	Exon	exons	CpG Shore	Cul9	Cul9	1
11.82212001.82213000	chr11	82212001	82213000	*	5.696098754	0.000331845	0.01685681	Hyper	Hypermethylated in HCR (HCR > LCR)	17.78426109	12.20468708	5.579574018	Exon	exons	CpG Shore	Cldn5	Cldn5	1
1.164177001.164178000	chr1	164177001	164178000	*	9.319767269	0.000343014	0.017213746	Hyper	Hypermethylated in HCR (HCR > LCR)	23.33457394	14.42911702	8.905456918	Exon	exons	CpG Shore	Wee1	Wee1	1
19.24111001.24112000	chr19	24111001	24112000	*	11.7834467	0.000386627	0.018691589	Hyper	Hypermethylated in HCR (HCR > LCR)	85.60658465	75.85100893	9.755575717	Exon	exons	CpG Shore	Il27ra	Il27ra	1
5.153546001.153547000	chr5	153546001	153547000	*	10.00965459	0.000421037	0.019708133	Hyper	Hypermethylated in HCR (HCR > LCR)	91.81356022	82.75612629	9.057433932	Exon	exons	CpG Shore	Arhgef19	Arhgef19	1
19.23464001.23465000	chr19	23464001	23465000	*	21.54755604	0.000452879	0.020780965	Hyper	Hypermethylated in HCR (HCR > LCR)	30.13119458	10.45573859	19.67545599	Exon	exons	CpG Shore	Nacc1	Nacc1;Trmt1	2
8.119076001.119077000	chr8	119076001	119077000	*	19.20391654	0.000680121	0.027656597	Hyper	Hypermethylated in HCR (HCR > LCR)	69.61440987	48.86024506	20.7541648	Exon	exons	CpG Shore	Acaa1a	Acaa1a;Myd88	2
7.120047001.120048000	chr7	120047001	120048000	*	32.66402543	0.000779334	0.030430825	Hyper	Hypermethylated in HCR (HCR > LCR)	77.89488485	48.63053501	29.26434984	Exon	exons	CpG Shore	Mlc1	Mlc1	1
11.82597001.82598000	chr11	82597001	82598000	*	-13.27688648	0.000807843	0.031150749	Hypo	Hypomethylated in HCR (HCR < LCR)	86.07059894	92.90591128	-6.835312336	Exon	exons	CpG Shore	Arvcf	Arvcf	1
10.33939001.33940000	chr10	33939001	33940000	*	-24.52638965	0.000970566	0.03526794	Hypo	Hypomethylated in HCR (HCR < LCR)	49.4537037	70.39344587	-20.93974216	Exon	exons	CpG Shore	Flt4	Flt4	1
1.84103001.84104000	chr1	84103001	84104000	*	13.74562165	0.001012685	0.036293807	Hyper	Hypermethylated in HCR (HCR > LCR)	33.97887016	21.60835805	12.37051211	Exon	exons	CpG Shore	Hnrnpl	Hnrnpl	1
11.83505001.83506000	chr11	83505001	83506000	*	7.719944652	0.001066062	0.037474942	Hyper	Hypermethylated in HCR (HCR > LCR)	89.38222302	81.61907631	7.763146701	Exon	exons	CpG Shore	Aifm3	Aifm3;Lztr1	2
X.116965001.116966000	chrX	116965001	116966000	*	20.57193036	0.001083112	0.037750562	Hyper	Hypermethylated in HCR (HCR > LCR)	76.52490446	58.33523389	18.18967057	Exon	exons	CpG Shore	Zbtb33	Zbtb33	1
3.119501001.119502000	chr3	119501001	119502000	*	19.57602362	0.001526257	0.047550833	Hyper	Hypermethylated in HCR (HCR > LCR)	35.76124134	16.86429213	18.89694921	Exon	exons	CpG Shore	Pcna	Pcna;Tmem230	2
1.203621001.203622000	chr1	203621001	203622000	*	15.6763285	0.001533314	0.047672405	Hyper	Hypermethylated in HCR (HCR > LCR)	97.00668037	79.89447316	17.11220721	Exon	exons	CpG Shore	Cdc42bpg	Cdc42bpg	1
11.33450001.33451000	chr11	33450001	33451000	*	12.50919609	0.00157537	0.048502264	Hyper	Hypermethylated in HCR (HCR > LCR)	12.92595111	2.205474192	10.72047692	Exon	exons	CpG Shore	Sim2	Sim2	1
18.4941001.4942000	chr18	4941001	4942000	*	-16.14934963	0.001787612	0.052515882	Hypo	Hypomethylated in HCR (HCR < LCR)	24.18604994	38.65549461	-14.46944468	Exon	exons	CpG Shore	Zfp521	Zfp521	1
3.18057001.18058000	chr3	18057001	18058000	*	18.53947627	0.001939757	0.055467271	Hyper	Hypermethylated in HCR (HCR > LCR)	56.02142058	35.66669462	20.35472596	Exon	exons	CpG Shore	Hspa5	Hspa5	1
5.151917001.151918000	chr5	151917001	151918000	*	17.74240154	0.001982736	0.056216939	Hyper	Hypermethylated in HCR (HCR > LCR)	62.04371355	40.40024177	21.64347178	Exon	exons	CpG Shore	Tas1r2	Tas1r2	1
10.13719001.13720000	chr10	13719001	13720000	*	16.54357485	0.00201393	0.056741674	Hyper	Hypermethylated in HCR (HCR > LCR)	50.70522904	36.85063242	13.85459662	Exon	exons	CpG Shore	Gfer	Gfer;Noxo1;Syngr3	3
9.1581001.1582000	chr9	1581001	1582000	*	19.10953448	0.002052601	0.057419208	Hyper	Hypermethylated in HCR (HCR > LCR)	83.08927874	59.25348709	23.83579165	Exon	exons	CpG Shore	Nrtn	Nrtn	1
4.33025001.33026000	chr4	33025001	33026000	*	20.37239817	0.002064876	0.057662384	Hyper	Hypermethylated in HCR (HCR > LCR)	85.79317608	65.81458864	19.97858744	Exon	exons	CpG Shore	Ppp1r9a	Ppp1r9a	1
3.22480001.22481000	chr3	22480001	22481000	*	6.648432913	0.002135487	0.059009845	Hyper	Hypermethylated in HCR (HCR > LCR)	72.86970379	65.98107397	6.888629813	Exon	exons	CpG Shore	Nr5a1	Nr5a1	1
13.43950001.43951000	chr13	43950001	43951000	*	9.25822005	0.002199281	0.060214524	Hyper	Hypermethylated in HCR (HCR > LCR)	96.1921905	86.90401607	9.288174427	Exon	exons	CpG Shore	Cntn2	Cntn2	1
8.44724001.44725000	chr8	44724001	44725000	*	7.857117278	0.002286377	0.061727828	Hyper	Hypermethylated in HCR (HCR > LCR)	19.54936702	12.30836311	7.241003905	Exon	exons	CpG Shore	Slc37a4	Slc37a4	1
14.5840001.5841000	chr14	5840001	5841000	*	31.84210526	0.002344781	0.062726053	Hyper	Hypermethylated in HCR (HCR > LCR)	100	60.21567207	39.78432793	Exon	exons	CpG Shore	Klhl8	Klhl8	1
12.35349001.35350000	chr12	35349001	35350000	*	6.68468163	0.002527822	0.065991198	Hyper	Hypermethylated in HCR (HCR > LCR)	27.33312961	20.28344999	7.049679619	Exon	exons	CpG Shore	Rpl6	Rpl6	1
11.65103001.65104000	chr11	65103001	65104000	*	11.76279852	0.002602642	0.06706	Hyper	Hypermethylated in HCR (HCR > LCR)	94.53284449	82.45139546	12.08144903	Exon	exons	CpG Shore	Sema5b	Sema5b	1
12.44327001.44328000	chr12	44327001	44328000	*	8.804359644	0.002616518	0.067246537	Hyper	Hypermethylated in HCR (HCR > LCR)	91.29634196	83.45998699	7.83635497	Exon	exons	CpG Shore	Tpst2	Tpst2	1
17.12140001.12141000	chr17	12140001	12141000	*	-7.550292844	0.002843097	0.070721433	Hypo	Hypomethylated in HCR (HCR < LCR)	88.99353136	95.18574566	-6.192214303	Exon	exons	CpG Shore	Ror2	Ror2	1
13.73339001.73340000	chr13	73339001	73340000	*	13.49698755	0.002907333	0.071685075	Hyper	Hypermethylated in HCR (HCR > LCR)	67.3207506	51.37085598	15.94989463	Exon	exons	CpG Shore	Cenpl	Cenpl;Dars2	2
3.8258001.8259000	chr3	8258001	8259000	*	18.49253555	0.002930599	0.072040931	Hyper	Hypermethylated in HCR (HCR > LCR)	95.60024617	78.25541437	17.3448318	Exon	exons	CpG Shore	Abca2	Abca2	1
15.29285001.29286000	chr15	29285001	29286000	*	22.72200162	0.003259061	0.076898003	Hyper	Hypermethylated in HCR (HCR > LCR)	51.36204482	24.83105572	26.5309891	Exon	exons	CpG Shore	Adcy4	Adcy4;Ripk3	2
7.133425001.133426000	chr7	133425001	133426000	*	7.756209206	0.003284129	0.077150274	Hyper	Hypermethylated in HCR (HCR > LCR)	90.63995197	84.21436588	6.425586085	Exon	exons	CpG Shore	Espl1	Espl1	1
1.202415001.202416000	chr1	202415001	202416000	*	6.48372311	0.00339816	0.078776374	Hyper	Hypermethylated in HCR (HCR > LCR)	24.99749376	18.483019	6.514474767	Exon	exons	CpG Shore	Klc2	Klc2;Rab1b	2
9.13112001.13113000	chr9	13112001	13113000	*	13.54243348	0.003737503	0.083418729	Hyper	Hypermethylated in HCR (HCR > LCR)	71.38161729	58.0532485	13.32836879	Exon	exons	CpG Shore	Foxp4	Foxp4	1
18.58706001.58707000	chr18	58706001	58707000	*	9.691379384	0.003957792	0.086453675	Hyper	Hypermethylated in HCR (HCR > LCR)	85.31219908	76.38563146	8.926567621	Exon	exons	CpG Shore	Nedd4l	Nedd4l	1
5.161535001.161536000	chr5	161535001	161536000	*	10.51113507	0.004031867	0.08753726	Hyper	Hypermethylated in HCR (HCR > LCR)	75.42562035	64.67753227	10.74808808	Exon	exons	CpG Shore	Camta1	Camta1	1
10.13238001.13239000	chr10	13238001	13239000	*	-44.23549595	0.004091469	0.08827887	Hypo	Hypomethylated in HCR (HCR < LCR)	20.27540361	66.2388382	-45.96343459	Exon	exons	CpG Shore	Ntn3	Ntn3;Tbc1d24	2
20.3062001.3063000	chr20	3062001	3063000	*	18.6895811	0.004132516	0.088889446	Hyper	Hypermethylated in HCR (HCR > LCR)	80.31908469	66.5608512	13.75823348	Exon	exons	CpG Shore	Ddr1	Ddr1	1
14.80746001.80747000	chr14	80746001	80747000	*	10.09727922	0.004223045	0.090141277	Hyper	Hypermethylated in HCR (HCR > LCR)	86.51951538	75.11569579	11.40381959	Exon	exons	CpG Shore	Aebp1	Aebp1	1
4.24526001.24527000	chr4	24526001	24527000	*	30.70819715	0.004634552	0.095789355	Hyper	Hypermethylated in HCR (HCR > LCR)	75.62512996	46.9972502	28.62787976	Exon	exons	CpG Shore	Grm3	Grm3	1
1.181459001.181460000	chr1	181459001	181460000	*	9.004173057	0.004775993	0.097568364	Hyper	Hypermethylated in HCR (HCR > LCR)	16.2471547	8.506265154	7.740889545	Exon	exons	CpG Shore	Doc2a	Doc2a	1
1.160111001.160112000	chr1	160111001	160112000	*	6.105630658	0.004875907	0.098824178	Hyper	Hypermethylated in HCR (HCR > LCR)	87.51812557	81.87046667	5.647658904	Exon	exons	CpG Shore	Dchs1	Dchs1	1
8.20378001.20379000	chr8	20378001	20379000	*	6.844464868	0.004922517	0.099397016	Hyper	Hypermethylated in HCR (HCR > LCR)	19.31192529	11.883946	7.427979299	Exon	exons	CpG Shore	Angptl8	Angptl8;Dock6	2
7.9554001.9555000	chr7	9554001	9555000	*	12.56509422	0.004950905	0.099780217	Hyper	Hypermethylated in HCR (HCR > LCR)	11.67677274	3.732901082	7.943871655	Exon	exons	CpG Shore	Midn	Midn	1
9.15261001.15262000	chr9	15261001	15262000	*	22.66628516	7.43E-15	9.96E-12	Hyper	Hypermethylated in HCR (HCR > LCR)	43.96833149	20.57111394	23.39721754	Intergenic/Unannotated	NA	CpG Shore	NA	NA	NA
2.3555001.3556000	chr2	3555001	3556000	*	-29.3455942	1.05E-14	1.36E-11	Hypo	Hypomethylated in HCR (HCR < LCR)	37.19208481	65.71763441	-28.5255496	Intergenic/Unannotated	NA	CpG Shore	NA	NA	NA
Y.8613001.8614000	chrY	8613001	8614000	*	19.83517943	4.32E-14	4.87E-11	Hyper	Hypermethylated in HCR (HCR > LCR)	81.48738784	62.51285647	18.97453136	Intergenic/Unannotated	NA	CpG Shore	NA	NA	NA
10.71894001.71895000	chr10	71894001	71895000	*	21.84111268	1.00E-12	9.01E-10	Hyper	Hypermethylated in HCR (HCR > LCR)	77.18971206	55.99945534	21.19025672	Intergenic/Unannotated	NA	CpG Shore	NA	NA	NA
2.3316001.3317000	chr2	3316001	3317000	*	14.00714857	3.63E-09	1.50E-06	Hyper	Hypermethylated in HCR (HCR > LCR)	22.50189039	7.847503545	14.65438684	Intergenic/Unannotated	NA	CpG Shore	NA	NA	NA
2.1364001.1365000	chr2	1364001	1365000	*	-39.23686996	6.59E-08	1.88E-05	Hypo	Hypomethylated in HCR (HCR < LCR)	25.22117894	62.79238789	-37.57120896	Intergenic/Unannotated	NA	CpG Shore	NA	NA	NA
18.30018001.30019000	chr18	30018001	30019000	*	12.69076998	6.89E-08	1.95E-05	Hyper	Hypermethylated in HCR (HCR > LCR)	16.13240418	4.066028575	12.06637561	Intergenic/Unannotated	NA	CpG Shore	NA	NA	NA
4.1787001.1788000	chr4	1787001	1788000	*	12.99273622	1.08E-07	2.84E-05	Hyper	Hypermethylated in HCR (HCR > LCR)	74.37357091	61.96689779	12.40667312	Intergenic/Unannotated	NA	CpG Shore	NA	NA	NA
4.1931001.1932000	chr4	1931001	1932000	*	5.721940521	4.54E-07	9.47E-05	Hyper	Hypermethylated in HCR (HCR > LCR)	7.843726441	1.801677648	6.042048793	Intergenic/Unannotated	NA	CpG Shore	NA	NA	NA
19.18612001.18613000	chr19	18612001	18613000	*	13.49904372	5.16E-07	0.000105875	Hyper	Hypermethylated in HCR (HCR > LCR)	30.7859348	16.61589915	14.17003565	Intergenic/Unannotated	NA	CpG Shore	NA	NA	NA
4.2879001.2880000	chr4	2879001	2880000	*	8.331817825	8.07E-07	0.00015567	Hyper	Hypermethylated in HCR (HCR > LCR)	14.63384848	5.859995277	8.773853202	Intergenic/Unannotated	NA	CpG Shore	NA	NA	NA
15.94944001.94945000	chr15	94944001	94945000	*	8.021788261	2.40E-06	0.000385934	Hyper	Hypermethylated in HCR (HCR > LCR)	85.58730524	77.99274581	7.594559429	Intergenic/Unannotated	NA	CpG Shore	NA	NA	NA
3.103827001.103828000	chr3	103827001	103828000	*	31.02543929	2.46E-06	0.000393059	Hyper	Hypermethylated in HCR (HCR > LCR)	82.44107744	53.03362573	29.40745171	Intergenic/Unannotated	NA	CpG Shore	NA	NA	NA
15.51483001.51484000	chr15	51483001	51484000	*	29.60358056	7.26E-06	0.000929572	Hyper	Hypermethylated in HCR (HCR > LCR)	68.15072586	41.8094222	26.34130366	Intergenic/Unannotated	NA	CpG Shore	NA	NA	NA
14.45766001.45767000	chr14	45766001	45767000	*	10.30998852	9.70E-06	0.001169427	Hyper	Hypermethylated in HCR (HCR > LCR)	95.74370709	83.98539714	11.75830995	Intergenic/Unannotated	NA	CpG Shore	NA	NA	NA
6.132094001.132095000	chr6	132094001	132095000	*	19.98420857	9.73E-06	0.00117127	Hyper	Hypermethylated in HCR (HCR > LCR)	82.59420385	65.340163	17.25404085	Intergenic/Unannotated	NA	CpG Shore	NA	NA	NA
19.49716001.49717000	chr19	49716001	49717000	*	16.440149	1.59E-05	0.001731898	Hyper	Hypermethylated in HCR (HCR > LCR)	18.2580312	3.863636364	14.39439483	Intergenic/Unannotated	NA	CpG Shore	NA	NA	NA
1.172800001.172801000	chr1	172800001	172801000	*	7.494966658	1.59E-05	0.001731898	Hyper	Hypermethylated in HCR (HCR > LCR)	20.09033612	11.96136447	8.12897165	Intergenic/Unannotated	NA	CpG Shore	NA	NA	NA
X.10771001.10772000	chrX	10771001	10772000	*	12.3037977	2.12E-05	0.00215947	Hyper	Hypermethylated in HCR (HCR > LCR)	38.06576896	25.63148287	12.4342861	Intergenic/Unannotated	NA	CpG Shore	NA	NA	NA
2.91934001.91935000	chr2	91934001	91935000	*	14.03469444	2.26E-05	0.002273333	Hyper	Hypermethylated in HCR (HCR > LCR)	39.18024424	25.45679327	13.72345097	Intergenic/Unannotated	NA	CpG Shore	NA	NA	NA
4.123220001.123221000	chr4	123220001	123221000	*	-13.58695652	3.35E-05	0.003065755	Hypo	Hypomethylated in HCR (HCR < LCR)	0.961538462	14.52741703	-13.56587857	Intergenic/Unannotated	NA	CpG Shore	NA	NA	NA
8.120963001.120964000	chr8	120963001	120964000	*	30.80727439	4.11E-05	0.003571218	Hyper	Hypermethylated in HCR (HCR > LCR)	82.34929945	53.79818065	28.5511188	Intergenic/Unannotated	NA	CpG Shore	NA	NA	NA
10.103190001.103191000	chr10	103190001	103191000	*	18.81091618	4.12E-05	0.003572973	Hyper	Hypermethylated in HCR (HCR > LCR)	72.69363234	50.11921223	22.57442011	Intergenic/Unannotated	NA	CpG Shore	NA	NA	NA
18.72548001.72549000	chr18	72548001	72549000	*	-6.577062174	4.51E-05	0.003837393	Hypo	Hypomethylated in HCR (HCR < LCR)	3.964497921	10.55507429	-6.590576365	Intergenic/Unannotated	NA	CpG Shore	NA	NA	NA
2.3045001.3046000	chr2	3045001	3046000	*	-28.66846883	4.89E-05	0.004071732	Hypo	Hypomethylated in HCR (HCR < LCR)	15.43105232	42.15857234	-26.72752002	Intergenic/Unannotated	NA	CpG Shore	NA	NA	NA
9.106366001.106367000	chr9	106366001	106367000	*	7.70076677	6.30E-05	0.004967491	Hyper	Hypermethylated in HCR (HCR > LCR)	19.49237698	10.64934419	8.843032797	Intergenic/Unannotated	NA	CpG Shore	NA	NA	NA
7.134194001.134195000	chr7	134194001	134195000	*	6.523387686	7.34E-05	0.005557853	Hyper	Hypermethylated in HCR (HCR > LCR)	18.49976153	11.65533679	6.844424743	Intergenic/Unannotated	NA	CpG Shore	NA	NA	NA
10.104310001.104311000	chr10	104310001	104311000	*	8.843537415	7.47E-05	0.005638655	Hyper	Hypermethylated in HCR (HCR > LCR)	8.906525573	0	8.906525573	Intergenic/Unannotated	NA	CpG Shore	NA	NA	NA
20.29332001.29333000	chr20	29332001	29333000	*	22.30930834	8.37E-05	0.006147529	Hyper	Hypermethylated in HCR (HCR > LCR)	67.89831226	49.11886022	18.77945204	Intergenic/Unannotated	NA	CpG Shore	NA	NA	NA
18.123001.124000	chr18	123001	124000	*	22.91726085	0.000107806	0.007510033	Hyper	Hypermethylated in HCR (HCR > LCR)	95.40431489	71.12424276	24.28007213	Intergenic/Unannotated	NA	CpG Shore	NA	NA	NA
X.10772001.10773000	chrX	10772001	10773000	*	11.13117531	0.000119552	0.008155382	Hyper	Hypermethylated in HCR (HCR > LCR)	31.53028061	19.83694314	11.69333747	Intergenic/Unannotated	NA	CpG Shore	NA	NA	NA
5.92370001.92371000	chr5	92370001	92371000	*	-8.255820065	0.000145215	0.009377508	Hypo	Hypomethylated in HCR (HCR < LCR)	10.38973226	18.80967424	-8.419941978	Intergenic/Unannotated	NA	CpG Shore	NA	NA	NA
7.111945001.111946000	chr7	111945001	111946000	*	5.184874809	0.00016517	0.010291617	Hyper	Hypermethylated in HCR (HCR > LCR)	91.54416754	86.43302593	5.111141606	Intergenic/Unannotated	NA	CpG Shore	NA	NA	NA
6.1717001.1718000	chr6	1717001	1718000	*	-11.47159313	0.000169256	0.01045605	Hypo	Hypomethylated in HCR (HCR < LCR)	77.81771369	91.89992442	-14.08221073	Intergenic/Unannotated	NA	CpG Shore	NA	NA	NA
15.4585001.4586000	chr15	4585001	4586000	*	8.616814792	0.00021582	0.012415947	Hyper	Hypermethylated in HCR (HCR > LCR)	95.09298453	83.87044002	11.22254451	Intergenic/Unannotated	NA	CpG Shore	NA	NA	NA
20.10761001.10762000	chr20	10761001	10762000	*	14.60075496	0.000229218	0.012975281	Hyper	Hypermethylated in HCR (HCR > LCR)	43.96428225	29.77905761	14.18522464	Intergenic/Unannotated	NA	CpG Shore	NA	NA	NA
2.196372001.196373000	chr2	196372001	196373000	*	24.16968278	0.000237464	0.013278655	Hyper	Hypermethylated in HCR (HCR > LCR)	31.42234934	10.85367353	20.56867581	Intergenic/Unannotated	NA	CpG Shore	NA	NA	NA
10.105951001.105952000	chr10	105951001	105952000	*	5.261160505	0.000247232	0.013649446	Hyper	Hypermethylated in HCR (HCR > LCR)	11.39616293	5.541680829	5.854482104	Intergenic/Unannotated	NA	CpG Shore	NA	NA	NA
17.9917001.9918000	chr17	9917001	9918000	*	7.33855523	0.000279416	0.014951002	Hyper	Hypermethylated in HCR (HCR > LCR)	89.51026544	82.45965366	7.05061178	Intergenic/Unannotated	NA	CpG Shore	NA	NA	NA
11.70529001.70530000	chr11	70529001	70530000	*	10.81976088	0.000290109	0.01532803	Hyper	Hypermethylated in HCR (HCR > LCR)	86.04812079	75.47141616	10.57670463	Intergenic/Unannotated	NA	CpG Shore	NA	NA	NA
2.3425001.3426000	chr2	3425001	3426000	*	5.762679804	0.000352508	0.017531721	Hyper	Hypermethylated in HCR (HCR > LCR)	14.67959815	8.675491522	6.004106632	Intergenic/Unannotated	NA	CpG Shore	NA	NA	NA
18.58155001.58156000	chr18	58155001	58156000	*	7.421598851	0.000492392	0.022192055	Hyper	Hypermethylated in HCR (HCR > LCR)	12.90746668	5.570890503	7.33657618	Intergenic/Unannotated	NA	CpG Shore	NA	NA	NA
2.3047001.3048000	chr2	3047001	3048000	*	-21.71015733	0.000535399	0.023530884	Hypo	Hypomethylated in HCR (HCR < LCR)	58.12293249	80.14551286	-22.02258037	Intergenic/Unannotated	NA	CpG Shore	NA	NA	NA
9.2997001.2998000	chr9	2997001	2998000	*	11.4427728	0.000645949	0.026732938	Hyper	Hypermethylated in HCR (HCR > LCR)	82.794996	74.62440221	8.170593791	Intergenic/Unannotated	NA	CpG Shore	NA	NA	NA
2.8062001.8063000	chr2	8062001	8063000	*	8.571280836	0.000653331	0.026936699	Hyper	Hypermethylated in HCR (HCR > LCR)	21.69801372	14.1169318	7.581081924	Intergenic/Unannotated	NA	CpG Shore	NA	NA	NA
4.34986001.34987000	chr4	34986001	34987000	*	7.481735502	0.000656365	0.027031965	Hyper	Hypermethylated in HCR (HCR > LCR)	23.25146432	15.06498048	8.186483838	Intergenic/Unannotated	NA	CpG Shore	NA	NA	NA
19.52440001.52441000	chr19	52440001	52441000	*	6.111214708	0.000686326	0.027789567	Hyper	Hypermethylated in HCR (HCR > LCR)	86.88911475	80.52919539	6.359919366	Intergenic/Unannotated	NA	CpG Shore	NA	NA	NA
6.120286001.120287000	chr6	120286001	120287000	*	22.60480179	0.000718936	0.028719914	Hyper	Hypermethylated in HCR (HCR > LCR)	37.98574614	10.96402576	27.02172038	Intergenic/Unannotated	NA	CpG Shore	NA	NA	NA
1.106620001.106621000	chr1	106620001	106621000	*	20.246139	0.000724155	0.028856795	Hyper	Hypermethylated in HCR (HCR > LCR)	87.74838295	64.37329268	23.37509027	Intergenic/Unannotated	NA	CpG Shore	NA	NA	NA
3.141972001.141973000	chr3	141972001	141973000	*	6.216567084	0.00074784	0.029539036	Hyper	Hypermethylated in HCR (HCR > LCR)	19.57660314	12.99474421	6.581858934	Intergenic/Unannotated	NA	CpG Shore	NA	NA	NA
19.36717001.36718000	chr19	36717001	36718000	*	18.93074284	0.000756006	0.029794161	Hyper	Hypermethylated in HCR (HCR > LCR)	70.75980985	46.70968515	24.05012469	Intergenic/Unannotated	NA	CpG Shore	NA	NA	NA
4.1548001.1549000	chr4	1548001	1549000	*	13.94343466	0.000783838	0.030517482	Hyper	Hypermethylated in HCR (HCR > LCR)	53.08382416	45.64382471	7.439999454	Intergenic/Unannotated	NA	CpG Shore	NA	NA	NA
9.2672001.2673000	chr9	2672001	2673000	*	14.24753404	0.000981739	0.03555677	Hyper	Hypermethylated in HCR (HCR > LCR)	75.39423468	63.62084788	11.7733868	Intergenic/Unannotated	NA	CpG Shore	NA	NA	NA
2.51915001.51916000	chr2	51915001	51916000	*	16.67426062	0.001075353	0.037651288	Hyper	Hypermethylated in HCR (HCR > LCR)	22.02712786	7.399485511	14.62764235	Intergenic/Unannotated	NA	CpG Shore	NA	NA	NA
4.1790001.1791000	chr4	1790001	1791000	*	7.594874339	0.001175604	0.039852618	Hyper	Hypermethylated in HCR (HCR > LCR)	17.6203961	9.758834867	7.861561234	Intergenic/Unannotated	NA	CpG Shore	NA	NA	NA
7.127354001.127355000	chr7	127354001	127355000	*	8.845713018	0.001216144	0.04071254	Hyper	Hypermethylated in HCR (HCR > LCR)	94.01700644	84.26812681	9.748879623	Intergenic/Unannotated	NA	CpG Shore	NA	NA	NA
17.15776001.15777000	chr17	15776001	15777000	*	6.245167126	0.001324038	0.043081497	Hyper	Hypermethylated in HCR (HCR > LCR)	98.22008708	92.29687733	5.923209744	Intergenic/Unannotated	NA	CpG Shore	NA	NA	NA
17.15777001.15778000	chr17	15777001	15778000	*	13.36400603	0.001442769	0.045776683	Hyper	Hypermethylated in HCR (HCR > LCR)	96.39545455	82.03671143	14.35874312	Intergenic/Unannotated	NA	CpG Shore	NA	NA	NA
19.51640001.51641000	chr19	51640001	51641000	*	6.954938539	0.001690943	0.050608729	Hyper	Hypermethylated in HCR (HCR > LCR)	90.16309251	82.78537759	7.377714918	Intergenic/Unannotated	NA	CpG Shore	NA	NA	NA
10.14599001.14600000	chr10	14599001	14600000	*	21.76870991	0.001949312	0.055634039	Hyper	Hypermethylated in HCR (HCR > LCR)	85.57365069	58.20179206	27.37185863	Intergenic/Unannotated	NA	CpG Shore	NA	NA	NA
15.37529001.37530000	chr15	37529001	37530000	*	5.2399527	0.001951529	0.055655623	Hyper	Hypermethylated in HCR (HCR > LCR)	15.12349347	10.12772395	4.995769528	Intergenic/Unannotated	NA	CpG Shore	NA	NA	NA
5.144110001.144111000	chr5	144110001	144111000	*	-13.14832966	0.001968282	0.055935231	Hypo	Hypomethylated in HCR (HCR < LCR)	65.30094812	79.82288753	-14.52193941	Intergenic/Unannotated	NA	CpG Shore	NA	NA	NA
1.160270001.160271000	chr1	160270001	160271000	*	-8.476225123	0.002137364	0.059049117	Hypo	Hypomethylated in HCR (HCR < LCR)	57.21756789	66.00669611	-8.789128216	Intergenic/Unannotated	NA	CpG Shore	NA	NA	NA
10.103278001.103279000	chr10	103278001	103279000	*	23.41339003	0.002808848	0.070192724	Hyper	Hypermethylated in HCR (HCR > LCR)	64.9946222	43.06433319	21.930289	Intergenic/Unannotated	NA	CpG Shore	NA	NA	NA
12.11691001.11692000	chr12	11691001	11692000	*	19.49198205	0.002884186	0.071363258	Hyper	Hypermethylated in HCR (HCR > LCR)	80.07572127	59.07016106	21.00556021	Intergenic/Unannotated	NA	CpG Shore	NA	NA	NA
20.25199001.25200000	chr20	25199001	25200000	*	6.182048434	0.002943631	0.072250968	Hyper	Hypermethylated in HCR (HCR > LCR)	7.826189081	1.699408324	6.126780758	Intergenic/Unannotated	NA	CpG Shore	NA	NA	NA
2.183830001.183831000	chr2	183830001	183831000	*	-6.248037855	0.002969185	0.072663592	Hypo	Hypomethylated in HCR (HCR < LCR)	8.806641705	14.01424834	-5.207606639	Intergenic/Unannotated	NA	CpG Shore	NA	NA	NA
14.80469001.80470000	chr14	80469001	80470000	*	14.74568803	0.003411599	0.07901483	Hyper	Hypermethylated in HCR (HCR > LCR)	88.3823764	77.57974285	10.80263355	Intergenic/Unannotated	NA	CpG Shore	NA	NA	NA
2.2843001.2844000	chr2	2843001	2844000	*	29.49571273	0.003445578	0.079470256	Hyper	Hypermethylated in HCR (HCR > LCR)	57.51822041	31.54726741	25.970953	Intergenic/Unannotated	NA	CpG Shore	NA	NA	NA
5.149678001.149679000	chr5	149678001	149679000	*	-10.31525377	0.003619034	0.081836974	Hypo	Hypomethylated in HCR (HCR < LCR)	6.775361136	16.91942787	-10.14406673	Intergenic/Unannotated	NA	CpG Shore	NA	NA	NA
7.132161001.132162000	chr7	132161001	132162000	*	15.68776371	0.003743385	0.0835037	Hyper	Hypermethylated in HCR (HCR > LCR)	46.79471424	30.89137621	15.90333803	Intergenic/Unannotated	NA	CpG Shore	NA	NA	NA
6.101841001.101842000	chr6	101841001	101842000	*	7.149101941	0.004032905	0.087548005	Hyper	Hypermethylated in HCR (HCR > LCR)	13.0466099	6.323102158	6.723507741	Intergenic/Unannotated	NA	CpG Shore	NA	NA	NA
9.14535001.14536000	chr9	14535001	14536000	*	22.91195796	0.004387672	0.092544995	Hyper	Hypermethylated in HCR (HCR > LCR)	57.82795375	33.38650328	24.44145047	Intergenic/Unannotated	NA	CpG Shore	NA	NA	NA
20.29655001.29656000	chr20	29655001	29656000	*	15.34221994	0.00447947	0.093802044	Hyper	Hypermethylated in HCR (HCR > LCR)	15.80164882	1.914137271	13.88751155	Intergenic/Unannotated	NA	CpG Shore	NA	NA	NA
5.70400001.70401000	chr5	70400001	70401000	*	13.92023845	0.004610863	0.095497389	Hyper	Hypermethylated in HCR (HCR > LCR)	33.48907306	21.60890218	11.88017088	Intergenic/Unannotated	NA	CpG Shore	NA	NA	NA
3.140596001.140597000	chr3	140596001	140597000	*	-5.94345441	0.004655246	0.096070549	Hypo	Hypomethylated in HCR (HCR < LCR)	91.24688421	97.88647343	-6.639589216	Intergenic/Unannotated	NA	CpG Shore	NA	NA	NA
2.174537001.174538000	chr2	174537001	174538000	*	9.477580677	0.004701577	0.096568667	Hyper	Hypermethylated in HCR (HCR > LCR)	55.23802051	47.03947617	8.198544341	Intergenic/Unannotated	NA	CpG Shore	NA	NA	NA
9.68319001.68320000	chr9	68319001	68320000	*	23.85599415	0.004796463	0.097806318	Hyper	Hypermethylated in HCR (HCR > LCR)	31.68618456	14.33781478	17.34836978	Intergenic/Unannotated	NA	CpG Shore	NA	NA	NA
2.183963001.183964000	chr2	183963001	183964000	*	20.08150628	0.004841307	0.098384276	Hyper	Hypermethylated in HCR (HCR > LCR)	57.71470425	33.55551734	24.15918691	Intergenic/Unannotated	NA	CpG Shore	NA	NA	NA
3.165203001.165204000	chr3	165203001	165204000	*	-5.727699742	0.00488529	0.098928448	Hypo	Hypomethylated in HCR (HCR < LCR)	70.20862124	75.49326293	-5.284641687	Intergenic/Unannotated	NA	CpG Shore	NA	NA	NA
5.23009001.23010000	chr5	23009001	23010000	*	19.35313022	8.67E-25	3.77E-21	Hyper	Hypermethylated in HCR (HCR > LCR)	36.62156768	17.93473479	18.68683289	Intron	introns	CpG Shore	Gdf6	Gdf6	1
8.90611001.90612000	chr8	90611001	90612000	*	-39.13730594	2.21E-15	3.23E-12	Hypo	Hypomethylated in HCR (HCR < LCR)	57.12268969	97.21699999	-40.0943103	Intron	introns	CpG Shore	Ctsh	Ctsh	1
12.33684001.33685000	chr12	33684001	33685000	*	46.24886936	2.08E-11	1.41E-08	Hyper	Hypermethylated in HCR (HCR > LCR)	87.62325637	41.67311277	45.9501436	Intron	introns	CpG Shore	Kdm2b	Kdm2b	1
16.18157001.18158000	chr16	18157001	18158000	*	-21.3013773	7.73E-10	3.85E-07	Hypo	Hypomethylated in HCR (HCR < LCR)	24.21968113	45.84995295	-21.63027182	Intron	introns	CpG Shore	Dda1	Dda1	1
5.153441001.153442000	chr5	153441001	153442000	*	20.45987927	2.55E-09	1.12E-06	Hyper	Hypermethylated in HCR (HCR > LCR)	30.57789563	10.81097827	19.76691736	Intron	introns	CpG Shore	Szrd1	Szrd1	1
12.21191001.21192000	chr12	21191001	21192000	*	-12.79242974	6.48E-07	0.000130311	Hypo	Hypomethylated in HCR (HCR < LCR)	3.836361664	15.81984838	-11.98348671	Intron	introns	CpG Shore	Hip1	Hip1	1
13.76804001.76805000	chr13	76804001	76805000	*	7.016279947	1.35E-05	0.00152243	Hyper	Hypermethylated in HCR (HCR > LCR)	11.63296633	3.989635059	7.643331273	Intron	introns	CpG Shore	Atp1b1	Atp1b1	1
15.37504001.37505000	chr15	37504001	37505000	*	8.901145007	1.41E-05	0.001569965	Hyper	Hypermethylated in HCR (HCR > LCR)	18.53492676	9.458363979	9.076562783	Intron	introns	CpG Shore	Gata4	Gata4	1
1.96341001.96342000	chr1	96341001	96342000	*	7.986634541	1.59E-05	0.001731898	Hyper	Hypermethylated in HCR (HCR > LCR)	46.26905967	38.07703162	8.192028044	Intron	introns	CpG Shore	Grin2d	Grin2d	1
14.32220001.32221000	chr14	32220001	32221000	*	15.53654094	1.86E-05	0.001949927	Hyper	Hypermethylated in HCR (HCR > LCR)	61.07461851	46.14157476	14.93304375	Intron	introns	CpG Shore	Kdr	Kdr	1
1.136291001.136292000	chr1	136291001	136292000	*	13.81622455	2.83E-05	0.00270434	Hyper	Hypermethylated in HCR (HCR > LCR)	87.00351178	71.16477593	15.83873585	Intron	introns	CpG Shore	Adamtsl3	Adamtsl3	1
10.105369001.105370000	chr10	105369001	105370000	*	7.1279572	3.10E-05	0.002892339	Hyper	Hypermethylated in HCR (HCR > LCR)	10.72393163	3.802863894	6.921067732	Intron	introns	CpG Shore	Cep131	Cep131	1
17.83601001.83602000	chr17	83601001	83602000	*	10.43984953	3.32E-05	0.003048121	Hyper	Hypermethylated in HCR (HCR > LCR)	21.19980724	11.7742755	9.425531734	Intron	introns	CpG Shore	Prtfdc1	Prtfdc1	1
14.78992001.78993000	chr14	78992001	78993000	*	13.80296976	4.10E-05	0.003564054	Hyper	Hypermethylated in HCR (HCR > LCR)	31.18381804	17.85558669	13.32823134	Intron	introns	CpG Shore	Sec14l2	Sec14l2	1
7.8643001.8644000	chr7	8643001	8644000	*	29.967888	4.48E-05	0.00381691	Hyper	Hypermethylated in HCR (HCR > LCR)	68.12469667	37.37982321	30.74487346	Intron	introns	CpG Shore	Thop1	Thop1	1
13.42347001.42348000	chr13	42347001	42348000	*	25.59266392	5.20E-05	0.004269651	Hyper	Hypermethylated in HCR (HCR > LCR)	67.04204739	44.93857899	22.1034684	Intron	introns	CpG Shore	Fcmr	Fcmr	1
10.68212001.68213000	chr10	68212001	68213000	*	7.636329855	8.95E-05	0.006468567	Hyper	Hypermethylated in HCR (HCR > LCR)	19.98532045	12.96653043	7.018790015	Intron	introns	CpG Shore	Rasl10b	Rasl10b	1
18.71312001.71313000	chr18	71312001	71313000	*	14.169024	9.07E-05	0.006534073	Hyper	Hypermethylated in HCR (HCR > LCR)	43.75945845	29.81585794	13.9436005	Intron	introns	CpG Shore	Pstpip2	Pstpip2	1
4.151085001.151086000	chr4	151085001	151086000	*	5.538748883	9.73E-05	0.006928501	Hyper	Hypermethylated in HCR (HCR > LCR)	11.55227303	6.222850621	5.329422405	Intron	introns	CpG Shore	Hnrnpf	Hnrnpf	1
16.1324001.1325000	chr16	1324001	1325000	*	5.86579443	9.83E-05	0.006987551	Hyper	Hypermethylated in HCR (HCR > LCR)	14.66821084	8.298418402	6.369792442	Intron	introns	CpG Shore	Zcchc24	Zcchc24	1
19.13600001.13601000	chr19	13600001	13601000	*	14.07763199	0.000126088	0.00850526	Hyper	Hypermethylated in HCR (HCR > LCR)	68.20891411	57.23393004	10.97498407	Intron	introns	CpG Shore	Rasd2	Rasd2	1
3.161714001.161715000	chr3	161714001	161715000	*	28.86460237	0.000150968	0.009648377	Hyper	Hypermethylated in HCR (HCR > LCR)	40.56254182	17.03864224	23.52389958	Intron	introns	CpG Shore	Bmp7	Bmp7	1
4.124499001.124500000	chr4	124499001	124500000	*	15.91694819	0.000152124	0.009706848	Hyper	Hypermethylated in HCR (HCR > LCR)	43.59839289	28.27069666	15.32769623	Intron	introns	CpG Shore	Fgd5	Fgd5	1
4.169720001.169721000	chr4	169720001	169721000	*	10.17885273	0.000205734	0.012011637	Hyper	Hypermethylated in HCR (HCR > LCR)	91.20082777	80.55866883	10.64215893	Intron	introns	CpG Shore	C4h12orf60	C4h12orf60	1
12.26603001.26604000	chr12	26603001	26604000	*	21.3392838	0.000247749	0.01366863	Hyper	Hypermethylated in HCR (HCR > LCR)	40.59613997	18.14166561	22.45447436	Intron	introns	CpG Shore	Tpst1	Tpst1	1
16.76048001.76049000	chr16	76048001	76049000	*	19.08746762	0.000255235	0.013933581	Hyper	Hypermethylated in HCR (HCR > LCR)	64.60347127	48.74044493	15.86302634	Intron	introns	CpG Shore	Gas6	Gas6	1
1.8250001.8251000	chr1	8250001	8251000	*	6.04974649	0.00035514	0.017621378	Hyper	Hypermethylated in HCR (HCR > LCR)	17.29099171	11.43127931	5.85971241	Intron	introns	CpG Shore	Aig1	Aig1	1
19.49817001.49818000	chr19	49817001	49818000	*	8.666122622	0.000356897	0.017668135	Hyper	Hypermethylated in HCR (HCR > LCR)	71.90811618	65.15855012	6.749566063	Intron	introns	CpG Shore	Jph3	Jph3	1
1.242866001.242867000	chr1	242866001	242867000	*	-28.20573618	0.000388331	0.018734561	Hypo	Hypomethylated in HCR (HCR < LCR)	54.60882749	84.91501638	-30.30618888	Intron	introns	CpG Shore	Cpn1	Cpn1	1
19.51557001.51558000	chr19	51557001	51558000	*	7.964850898	0.000446458	0.020594596	Hyper	Hypermethylated in HCR (HCR > LCR)	99.2248062	90.6984144	8.526391797	Intron	introns	CpG Shore	Gas8	Gas8	1
15.27890001.27891000	chr15	27890001	27891000	*	6.280443102	0.000567248	0.024456626	Hyper	Hypermethylated in HCR (HCR > LCR)	22.89450676	16.24494108	6.649565673	Intron	introns	CpG Shore	Mmp14	Mmp14	1
11.64998001.64999000	chr11	64998001	64999000	*	15.6054402	0.000578609	0.024833407	Hyper	Hypermethylated in HCR (HCR > LCR)	67.00616354	52.08778826	14.91837527	Intron	introns	CpG Shore	Hspbap1	Hspbap1;Slc49a4	2
7.9525001.9526000	chr7	9525001	9526000	*	21.44886364	0.000610714	0.025818982	Hyper	Hypermethylated in HCR (HCR > LCR)	87.61906727	61.72082354	25.89824372	Intron	introns	CpG Shore	Efna2	Efna2	1
13.30534001.30535000	chr13	30534001	30535000	*	-9.50847362	0.000628126	0.026298554	Hypo	Hypomethylated in HCR (HCR < LCR)	21.25270473	30.27580615	-9.023101421	Intron	introns	CpG Shore	Inhbb	Inhbb	1
4.168104001.168105000	chr4	168104001	168105000	*	25.54249995	0.000669247	0.027340979	Hyper	Hypermethylated in HCR (HCR > LCR)	91.10568087	63.17318241	27.93249846	Intron	introns	CpG Shore	Gsg1	Gsg1	1
9.90569001.90570000	chr9	90569001	90570000	*	7.457740824	0.000904806	0.033627511	Hyper	Hypermethylated in HCR (HCR > LCR)	88.42679331	81.08304503	7.34374828	Intron	introns	CpG Shore	Asb18	Asb18	1
10.71944001.71945000	chr10	71944001	71945000	*	-5.815169843	0.000934286	0.034355117	Hypo	Hypomethylated in HCR (HCR < LCR)	18.82151873	24.95524625	-6.133727519	Intron	introns	CpG Shore	Trim37	Trim37	1
5.144338001.144339000	chr5	144338001	144339000	*	8.807394826	0.000954908	0.034922839	Hyper	Hypermethylated in HCR (HCR > LCR)	89.86696158	79.62990193	10.23705965	Intron	introns	CpG Shore	Oprd1	Oprd1	1
5.153440001.153441000	chr5	153440001	153441000	*	7.643148972	0.0010629	0.037409761	Hyper	Hypermethylated in HCR (HCR > LCR)	12.21370454	3.785040389	8.428664155	Intron	introns	CpG Shore	Szrd1	Szrd1	1
16.18428001.18429000	chr16	18428001	18429000	*	-15.91110219	0.001164429	0.039657496	Hypo	Hypomethylated in HCR (HCR < LCR)	44.51535577	59.51780149	-15.00244572	Intron	introns	CpG Shore	Fcho1	Fcho1	1
20.45931001.45932000	chr20	45931001	45932000	*	10.42570001	0.001679132	0.050400984	Hyper	Hypermethylated in HCR (HCR > LCR)	96.23225552	83.95815586	12.27409966	Intron	introns	CpG Shore	Afg1l	Afg1l	1
1.180016001.180017000	chr1	180016001	180017000	*	5.014080332	0.001774408	0.05226354	Hyper	Hypermethylated in HCR (HCR > LCR)	7.190935303	2.018776201	5.172159103	Intron	introns	CpG Shore	Kdm8	Kdm8	1
10.100536001.100537000	chr10	100536001	100537000	*	13.41675975	0.001806878	0.052869615	Hyper	Hypermethylated in HCR (HCR > LCR)	86.65154522	73.41810019	13.23344503	Intron	introns	CpG Shore	Fads6	Fads6	1
2.114322001.114323000	chr2	114322001	114323000	*	14.94670159	0.001908802	0.054894142	Hyper	Hypermethylated in HCR (HCR > LCR)	20.2104378	3.79746246	16.41297534	Intron	introns	CpG Shore	Egfem1	Egfem1	1
4.58129001.58130000	chr4	58129001	58130000	*	6.953800996	0.00191237	0.054939646	Hyper	Hypermethylated in HCR (HCR > LCR)	26.44479856	18.97630381	7.468494749	Intron	introns	CpG Shore	Irf5	Irf5	1
5.159963001.159964000	chr5	159963001	159964000	*	24.37993041	0.001993775	0.056356134	Hyper	Hypermethylated in HCR (HCR > LCR)	36.6322916	14.77146294	21.86082866	Intron	introns	CpG Shore	Ctnnbip1	Ctnnbip1	1
8.65864001.65865000	chr8	65864001	65865000	*	23.36842203	0.002200953	0.060237633	Hyper	Hypermethylated in HCR (HCR > LCR)	44.73165804	22.60327834	22.12837969	Intron	introns	CpG Shore	Pdcd7	Pdcd7	1
10.81901001.81902000	chr10	81901001	81902000	*	15.85798555	0.002558431	0.066443133	Hyper	Hypermethylated in HCR (HCR > LCR)	84.42754847	70.40106978	14.02647869	Intron	introns	CpG Shore	Cdk5rap3	Cdk5rap3	1
16.55629001.55630000	chr16	55629001	55630000	*	5.151624206	0.002581031	0.066760807	Hyper	Hypermethylated in HCR (HCR > LCR)	8.666215199	3.76348915	4.90272605	Intron	introns	CpG Shore	Dlc1	Dlc1	1
2.234909001.234910000	chr2	234909001	234910000	*	-9.492096094	0.00266828	0.06809851	Hypo	Hypomethylated in HCR (HCR < LCR)	89.94146655	95.22121403	-5.279747479	Intron	introns	CpG Shore	Syde2	Syde2	1
10.81967001.81968000	chr10	81967001	81968000	*	15.82417582	0.002705474	0.068677594	Hyper	Hypermethylated in HCR (HCR > LCR)	24.85906528	8.771929825	16.08713546	Intron	introns	CpG Shore	Sp2	Sp2	1
19.49818001.49819000	chr19	49818001	49819000	*	13.45546657	0.00297517	0.072725782	Hyper	Hypermethylated in HCR (HCR > LCR)	85.08639046	72.54077731	12.54561315	Intron	introns	CpG Shore	Jph3	Jph3	1
10.30738001.30739000	chr10	30738001	30739000	*	12.96009165	0.00314446	0.07499638	Hyper	Hypermethylated in HCR (HCR > LCR)	20.40566524	9.181522279	11.22414296	Intron	introns	CpG Shore	Cyfip2	Cyfip2	1
17.21798001.21799000	chr17	21798001	21799000	*	19.51842852	0.003539494	0.080688457	Hyper	Hypermethylated in HCR (HCR > LCR)	73.27130086	51.94759085	21.32371001	Intron	introns	CpG Shore	Phactr1	Phactr1	1
16.67431001.67432000	chr16	67431001	67432000	*	40.86038961	0.003642922	0.082144914	Hyper	Hypermethylated in HCR (HCR > LCR)	60.13358932	16.99223626	43.14135306	Intron	introns	CpG Shore	Ido1	Ido1	1
8.97594001.97595000	chr8	97594001	97595000	*	19.12592926	0.00400106	0.087134359	Hyper	Hypermethylated in HCR (HCR > LCR)	95.55110975	71.34950548	24.20160427	Intron	introns	CpG Shore	Spsb4	Spsb4	1
1.86800001.86801000	chr1	86800001	86801000	*	12.84932247	0.004006853	0.087217662	Hyper	Hypermethylated in HCR (HCR > LCR)	98.8372093	87.00042057	11.83678873	Intron	introns	CpG Shore	Uba2	Uba2	1
1.164176001.164177000	chr1	164176001	164177000	*	9.802356697	0.004610323	0.095497389	Hyper	Hypermethylated in HCR (HCR > LCR)	24.13347701	13.32635296	10.80712405	Intron	introns	CpG Shore	Wee1	Wee1	1
11.54803001.54804000	chr11	54803001	54804000	*	-15.49474359	0.00466781	0.0962558	Hypo	Hypomethylated in HCR (HCR < LCR)	64.23953804	80.01033432	-15.77079627	Intron	introns	CpG Shore	Plcxd2	Plcxd2	1
4.58036001.58037000	chr4	58036001	58037000	*	8.339830707	0.004701261	0.096568667	Hyper	Hypermethylated in HCR (HCR > LCR)	18.07862693	10.29870305	7.779923874	Intron	introns	CpG Shore	Flnc	Flnc	1
8.107902001.107903000	chr8	107902001	107903000	*	8.37697274	0.00495896	0.099905038	Hyper	Hypermethylated in HCR (HCR > LCR)	19.49172436	12.92869285	6.56303151	Intron	introns	CpG Shore	Dock3	Dock3	1
10.105382001.105383000	chr10	105382001	105383000	*	25.38529626	2.93E-09	1.25E-06	Hyper	Hypermethylated in HCR (HCR > LCR)	26.8028913	1.777372497	25.0255188	Promoter	promoters	CpG Shore	Ndufaf8	Ndufaf8;Tepsin	2
1.174483001.174484000	chr1	174483001	174484000	*	32.47969267	8.82E-09	3.30E-06	Hyper	Hypermethylated in HCR (HCR > LCR)	66.8527815	33.30413046	33.54865104	Promoter	promoters	CpG Shore	Ldaf1	Ldaf1	1
20.3044001.3045000	chr20	3044001	3045000	*	7.897179887	2.73E-07	6.14E-05	Hyper	Hypermethylated in HCR (HCR > LCR)	17.54203957	10.28243849	7.259601082	Promoter	promoters	CpG Shore	Ddr1	Ddr1	1
13.63673001.63674000	chr13	63673001	63674000	*	6.843923136	4.02E-07	8.52E-05	Hyper	Hypermethylated in HCR (HCR > LCR)	8.661260071	1.850779644	6.810480427	Promoter	promoters	CpG Shore	Niban1	Niban1	1
10.93899001.93900000	chr10	93899001	93900000	*	-6.538093108	2.01E-06	0.000332016	Hypo	Hypomethylated in HCR (HCR < LCR)	2.589152229	8.485706555	-5.896554326	Promoter	promoters	CpG Shore	Axin2	Axin2	1
19.48157001.48158000	chr19	48157001	48158000	*	-18.36261132	1.56E-05	0.00170307	Hypo	Hypomethylated in HCR (HCR < LCR)	24.14968917	44.85684597	-20.7071568	Promoter	promoters	CpG Shore	Zdhhc7	Zdhhc7	1
20.4904001.4905000	chr20	4904001	4905000	*	7.101977855	3.53E-05	0.003173013	Hyper	Hypermethylated in HCR (HCR > LCR)	11.44106223	3.867821646	7.573240585	Promoter	promoters	CpG Shore	RT1-A1	RT1-A1	1
5.9226001.9227000	chr5	9226001	9227000	*	20.94107945	7.28E-05	0.005539596	Hyper	Hypermethylated in HCR (HCR > LCR)	77.04484507	57.07207383	19.97277124	Promoter	promoters	CpG Shore	Ppp1r42	Ppp1r42	1
5.141850001.141851000	chr5	141850001	141851000	*	14.84170199	0.000139256	0.009091161	Hyper	Hypermethylated in HCR (HCR > LCR)	32.38781881	20.03665076	12.35116806	Promoter	promoters	CpG Shore	Marcksl1	Marcksl1	1
16.31194001.31195000	chr16	31194001	31195000	*	-10.57011136	0.000256761	0.013993204	Hypo	Hypomethylated in HCR (HCR < LCR)	19.3336109	32.03576023	-12.70214932	Promoter	promoters	CpG Shore	Galntl6	Galntl6	1
7.107912001.107913000	chr7	107912001	107913000	*	7.622637675	0.000302299	0.015785608	Hyper	Hypermethylated in HCR (HCR > LCR)	25.62328643	17.75872823	7.864558192	Promoter	promoters	CpG Shore	Plec	Plec	1
9.38802001.38803000	chr9	38802001	38803000	*	6.875712621	0.000308965	0.016030073	Hyper	Hypermethylated in HCR (HCR > LCR)	21.67556007	14.42592008	7.249639996	Promoter	promoters	CpG Shore	Sema4c	Sema4c	1
20.17355001.17356000	chr20	17355001	17356000	*	8.535861093	0.000379219	0.018451795	Hyper	Hypermethylated in HCR (HCR > LCR)	16.62586254	9.091364512	7.534498024	Promoter	promoters	CpG Shore	Tfam	Tfam	1
9.38754001.38755000	chr9	38754001	38755000	*	20.96615629	0.000398121	0.018979379	Hyper	Hypermethylated in HCR (HCR > LCR)	52.25748451	32.44566918	19.81181532	Promoter	promoters	CpG Shore	Cnnm3	Cnnm3	1
7.110605001.110606000	chr7	110605001	110606000	*	8.077787852	0.000418575	0.019628964	Hyper	Hypermethylated in HCR (HCR > LCR)	35.34560786	27.33480228	8.010805571	Promoter	promoters	CpG Shore	Galr3	Galr3	1
6.104827001.104828000	chr6	104827001	104828000	*	7.416687888	0.00046783	0.021304493	Hyper	Hypermethylated in HCR (HCR > LCR)	16.59552804	9.029261782	7.56626626	Promoter	promoters	CpG Shore	Pgf	Pgf	1
X.149367001.149368000	chrX	149367001	149368000	*	6.814156911	0.000887627	0.033263224	Hyper	Hypermethylated in HCR (HCR > LCR)	25.0654878	18.33167353	6.733814262	Promoter	promoters	CpG Shore	Gpr50	Gpr50	1
1.200629001.200630000	chr1	200629001	200630000	*	-15.42156163	0.0009429	0.034562202	Hypo	Hypomethylated in HCR (HCR < LCR)	72.53890155	88.64280441	-16.10390286	Promoter	promoters	CpG Shore	Tesmin	Tesmin	1
7.120443001.120444000	chr7	120443001	120444000	*	20.13496804	0.001386768	0.044446589	Hyper	Hypermethylated in HCR (HCR > LCR)	46.12005601	21.86009682	24.25995919	Promoter	promoters	CpG Shore	Tymp	Tymp	1
16.46071001.46072000	chr16	46071001	46072000	*	5.588407582	0.001868518	0.05406398	Hyper	Hypermethylated in HCR (HCR > LCR)	24.48652508	18.45431526	6.032209819	Promoter	promoters	CpG Shore	Slc25a4	Slc25a4	1
5.121343001.121344000	chr5	121343001	121344000	*	27.17999318	0.001910003	0.054909044	Hyper	Hypermethylated in HCR (HCR > LCR)	80.2796602	47.3563793	32.9232809	Promoter	promoters	CpG Shore	Dhcr24	Dhcr24	1
10.104877001.104878000	chr10	104877001	104878000	*	20.8691521	0.00199338	0.056356134	Hyper	Hypermethylated in HCR (HCR > LCR)	62.01518408	43.89308033	18.12210375	Promoter	promoters	CpG Shore	Rptor	Rptor	1
6.43020001.43021000	chr6	43020001	43021000	*	15.02571483	0.002948723	0.072320813	Hyper	Hypermethylated in HCR (HCR > LCR)	61.23067301	45.03578011	16.1948929	Promoter	promoters	CpG Shore	Rnf144a	Rnf144a	1
7.120447001.120448000	chr7	120447001	120448000	*	5.819588799	0.002972825	0.072690473	Hyper	Hypermethylated in HCR (HCR > LCR)	13.35223522	7.538340565	5.813894658	Promoter	promoters	CpG Shore	Cimap1b	Cimap1b;Tymp	2
8.19857001.19858000	chr8	19857001	19858000	*	18.26470588	0.003267694	0.076988871	Hyper	Hypermethylated in HCR (HCR > LCR)	30.77911876	10.95818661	19.82093215	Promoter	promoters	CpG Shore	Ap1m2	Ap1m2	1
1.90792001.90793000	chr1	90792001	90793000	*	16.35484651	0.003285508	0.077171393	Hyper	Hypermethylated in HCR (HCR > LCR)	38.78642987	27.8733054	10.91312448	Promoter	promoters	CpG Shore	Ccne1	Ccne1	1
11.80182001.80183000	chr11	80182001	80183000	*	7.296360369	0.00338274	0.078515874	Hyper	Hypermethylated in HCR (HCR > LCR)	59.3110842	53.00641369	6.304670508	Promoter	promoters	CpG Shore	Chrd	Chrd;Thpol1	2
9.10694001.10695000	chr9	10694001	10695000	*	13.12594235	0.003621643	0.081854147	Hyper	Hypermethylated in HCR (HCR > LCR)	84.30678655	67.98477025	16.3220163	Promoter	promoters	CpG Shore	Dazl	Dazl	1
2.189359001.189360000	chr2	189359001	189360000	*	-22.68915853	0.00386976	0.085201225	Hypo	Hypomethylated in HCR (HCR < LCR)	23.04496951	44.91648251	-21.871513	Promoter	promoters	CpG Shore	Slc22a15	Slc22a15	1
5.142386001.142387000	chr5	142386001	142387000	*	11.33622588	2.82E-09	1.20E-06	Hyper	Hypermethylated in HCR (HCR > LCR)	89.06975743	77.76173696	11.30802047	Upstream (1-5kb)	1to5kb	CpG Shore	Col16a1	Col16a1	1
4.69112001.69113000	chr4	69112001	69113000	*	-11.10312013	1.34E-08	4.71E-06	Hypo	Hypomethylated in HCR (HCR < LCR)	83.62919607	94.72032436	-11.09112829	Upstream (1-5kb)	1to5kb	CpG Shore	Agk	Agk	1
1.201461001.201462000	chr1	201461001	201462000	*	14.17760081	1.44E-07	3.61E-05	Hyper	Hypermethylated in HCR (HCR > LCR)	80.75997578	64.99492875	15.76504703	Upstream (1-5kb)	1to5kb	CpG Shore	Rps6kb2	Rps6kb2	1
5.62358001.62359000	chr5	62358001	62359000	*	12.26137728	1.51E-06	0.000261046	Hyper	Hypermethylated in HCR (HCR > LCR)	23.22829478	11.05726519	12.17102959	Upstream (1-5kb)	1to5kb	CpG Shore	Nr4a3	Nr4a3	1
8.103417001.103418000	chr8	103417001	103418000	*	19.98568823	1.98E-06	0.000328494	Hyper	Hypermethylated in HCR (HCR > LCR)	85.80655538	66.92973393	18.87682145	Upstream (1-5kb)	1to5kb	CpG Shore	Ryk	Ryk	1
9.92118001.92119000	chr9	92118001	92119000	*	10.14811821	3.15E-06	0.000478565	Hyper	Hypermethylated in HCR (HCR > LCR)	95.55621037	84.51649738	11.03971298	Upstream (1-5kb)	1to5kb	CpG Shore	Asb1	Asb1	1
18.25978001.25979000	chr18	25978001	25979000	*	10.92944987	6.49E-06	0.000850366	Hyper	Hypermethylated in HCR (HCR > LCR)	73.56057225	62.8917994	10.66877285	Upstream (1-5kb)	1to5kb	CpG Shore	Reep5	Reep5	1
14.81491001.81492000	chr14	81491001	81492000	*	-7.282437189	8.68E-06	0.00106035	Hypo	Hypomethylated in HCR (HCR < LCR)	4.422849632	12.15948484	-7.736635212	Upstream (1-5kb)	1to5kb	CpG Shore	Tbrg4	Tbrg4	1
16.66085001.66086000	chr16	66085001	66086000	*	8.751160429	2.48E-05	0.002459006	Hyper	Hypermethylated in HCR (HCR > LCR)	87.85229219	79.10354051	8.748751678	Upstream (1-5kb)	1to5kb	CpG Shore	Pomk	Pomk	1
1.244634001.244635000	chr1	244634001	244635000	*	8.711577356	3.78E-05	0.003359295	Hyper	Hypermethylated in HCR (HCR > LCR)	24.98069974	15.21537147	9.765328269	Upstream (1-5kb)	1to5kb	CpG Shore	Oga	Oga	1
8.110867001.110868000	chr8	110867001	110868000	*	25.40211397	6.03E-05	0.004800364	Hyper	Hypermethylated in HCR (HCR > LCR)	53.04716499	28.31978135	24.72738364	Upstream (1-5kb)	1to5kb	CpG Shore	Tmie	Tmie	1
6.106640001.106641000	chr6	106640001	106641000	*	11.37330076	6.81E-05	0.005266938	Hyper	Hypermethylated in HCR (HCR > LCR)	34.27876053	22.06787965	12.21088087	Upstream (1-5kb)	1to5kb	CpG Shore	Zdhhc22	Zdhhc22	1
X.10684001.10685000	chrX	10684001	10685000	*	14.53472309	8.38E-05	0.006155304	Hyper	Hypermethylated in HCR (HCR > LCR)	41.24164341	26.68720832	14.55443509	Upstream (1-5kb)	1to5kb	CpG Shore	Bcor	Bcor	1
7.57596001.57597000	chr7	57596001	57597000	*	23.23410103	0.000151616	0.009682122	Hyper	Hypermethylated in HCR (HCR > LCR)	95.40517159	67.79802064	27.60715094	Upstream (1-5kb)	1to5kb	CpG Shore	Srgap1	Srgap1	1
17.73384001.73385000	chr17	73384001	73385000	*	10.88741365	0.000177179	0.010820921	Hyper	Hypermethylated in HCR (HCR > LCR)	49.29618459	39.12913203	10.16705257	Upstream (1-5kb)	1to5kb	CpG Shore	Sephs1	Sephs1	1
10.94619001.94620000	chr10	94619001	94620000	*	11.94381629	0.000178649	0.01089419	Hyper	Hypermethylated in HCR (HCR > LCR)	31.05633408	19.18098968	11.8753444	Upstream (1-5kb)	1to5kb	CpG Shore	Prkar1a	Prkar1a	1
5.57880001.57881000	chr5	57880001	57881000	*	17.9656873	0.00018336	0.011116574	Hyper	Hypermethylated in HCR (HCR > LCR)	73.94804532	56.67831589	17.26972942	Upstream (1-5kb)	1to5kb	CpG Shore	Npr2	Npr2	1
15.2309001.2310000	chr15	2309001	2310000	*	9.930327496	0.000213196	0.01230192	Hyper	Hypermethylated in HCR (HCR > LCR)	40.37211143	30.67978462	9.69232681	Upstream (1-5kb)	1to5kb	CpG Shore	Zfp503	Zfp503	1
9.15452001.15453000	chr9	15452001	15453000	*	7.112675073	0.000216133	0.012422437	Hyper	Hypermethylated in HCR (HCR > LCR)	30.60882736	23.92735575	6.681471611	Upstream (1-5kb)	1to5kb	CpG Shore	Nfkbie	Nfkbie;Tmem151b	2
10.102996001.102997000	chr10	102996001	102997000	*	6.420789405	0.000216689	0.012445489	Hyper	Hypermethylated in HCR (HCR > LCR)	99.17824619	93.71502114	5.463225054	Upstream (1-5kb)	1to5kb	CpG Shore	Tmc8	Tmc8	1
8.4990001.4991000	chr8	4990001	4991000	*	21.8999697	0.000556786	0.024193339	Hyper	Hypermethylated in HCR (HCR > LCR)	88.77057276	68.76674485	20.00382791	Upstream (1-5kb)	1to5kb	CpG Shore	Birc2	Birc2	1
10.106093001.106094000	chr10	106093001	106094000	*	16.48903464	0.000598494	0.025469538	Hyper	Hypermethylated in HCR (HCR > LCR)	44.81833378	29.82375495	14.99457883	Upstream (1-5kb)	1to5kb	CpG Shore	Fasn	Fasn	1
10.101572001.101573000	chr10	101572001	101573000	*	11.08074687	0.00062077	0.026125181	Hyper	Hypermethylated in HCR (HCR > LCR)	46.55940666	36.74513756	9.814269102	Upstream (1-5kb)	1to5kb	CpG Shore	Foxj1	Foxj1	1
12.34402001.34403000	chr12	34402001	34403000	*	23.24376685	0.001011841	0.036293183	Hyper	Hypermethylated in HCR (HCR > LCR)	86.24527731	61.97863489	24.26664241	Upstream (1-5kb)	1to5kb	CpG Shore	Ppp1cc	Ppp1cc	1
3.89003001.89004000	chr3	89003001	89004000	*	7.721296672	0.001163795	0.039652689	Hyper	Hypermethylated in HCR (HCR > LCR)	11.66463139	2.78478283	8.879848558	Upstream (1-5kb)	1to5kb	CpG Shore	Slc1a2	Slc1a2	1
10.14832001.14833000	chr10	14832001	14833000	*	32.92527347	0.001196575	0.040292029	Hyper	Hypermethylated in HCR (HCR > LCR)	55.7699136	26.66456583	29.10534777	Upstream (1-5kb)	1to5kb	CpG Shore	Fbxl16	Fbxl16	1
6.101491001.101492000	chr6	101491001	101492000	*	7.914728418	0.001285951	0.042310405	Hyper	Hypermethylated in HCR (HCR > LCR)	83.17551566	75.00224412	8.173271536	Upstream (1-5kb)	1to5kb	CpG Shore	Map3k9	Map3k9	1
6.15707001.15708000	chr6	15707001	15708000	*	20.42875547	0.00141088	0.044977643	Hyper	Hypermethylated in HCR (HCR > LCR)	81.13826859	64.72994052	16.40832807	Upstream (1-5kb)	1to5kb	CpG Shore	Cdc42ep3	Cdc42ep3	1
4.58791001.58792000	chr4	58791001	58792000	*	10.81591243	0.001586337	0.048700182	Hyper	Hypermethylated in HCR (HCR > LCR)	25.40065461	13.41825349	11.98240113	Upstream (1-5kb)	1to5kb	CpG Shore	Mir183	Mir183;Mir96	2
20.5689001.5690000	chr20	5689001	5690000	*	10.0264564	0.00166478	0.050176193	Hyper	Hypermethylated in HCR (HCR > LCR)	94.68130254	84.92925133	9.752051217	Upstream (1-5kb)	1to5kb	CpG Shore	Nudt3	Nudt3	1
15.24611001.24612000	chr15	24611001	24612000	*	8.738751406	0.002363948	0.06312343	Hyper	Hypermethylated in HCR (HCR > LCR)	69.56585409	60.42525654	9.140597549	Upstream (1-5kb)	1to5kb	CpG Shore	Ndrg2	Ndrg2;Tppp2	2
10.14793001.14794000	chr10	14793001	14794000	*	10.73420281	0.002421897	0.064223418	Hyper	Hypermethylated in HCR (HCR > LCR)	70.27657948	59.37791541	10.89866407	Upstream (1-5kb)	1to5kb	CpG Shore	Ciao3	Ciao3	1
19.24528001.24529000	chr19	24528001	24529000	*	25.29467388	0.002817694	0.070328605	Hyper	Hypermethylated in HCR (HCR > LCR)	39.47870755	15.420471	24.05823655	Upstream (1-5kb)	1to5kb	CpG Shore	Dnajb1	Dnajb1	1
11.33150001.33151000	chr11	33150001	33151000	*	-9.759541757	0.002989153	0.072912533	Hypo	Hypomethylated in HCR (HCR < LCR)	79.09254989	87.9921673	-8.89961741	Upstream (1-5kb)	1to5kb	CpG Shore	Morc3	Morc3	1
13.43633001.43634000	chr13	43633001	43634000	*	18.34535419	0.003281251	0.077130806	Hyper	Hypermethylated in HCR (HCR > LCR)	63.84863988	45.89855187	17.950088	Upstream (1-5kb)	1to5kb	CpG Shore	Mir135b	Mir135b	1
5.145807001.145808000	chr5	145807001	145808000	*	-10.85597843	0.003371651	0.07833755	Hypo	Hypomethylated in HCR (HCR < LCR)	80.39411336	90.11089569	-9.716782329	Upstream (1-5kb)	1to5kb	CpG Shore	Gpn2	Gpn2	1
8.44412001.44413000	chr8	44412001	44413000	*	23.40931809	0.004196457	0.08979083	Hyper	Hypermethylated in HCR (HCR > LCR)	49.39643268	27.73227045	21.66416224	Upstream (1-5kb)	1to5kb	CpG Shore	Usp2	Usp2	1
19.10852001.10853000	chr19	10852001	10853000	*	15.05844642	0.004515269	0.094197361	Hyper	Hypermethylated in HCR (HCR > LCR)	37.93237182	24.34895833	13.58341348	Upstream (1-5kb)	1to5kb	CpG Shore	Mt3	Mt3	1
2.160855001.160856000	chr2	160855001	160856000	*	18.8319536	0.004571286	0.094970931	Hyper	Hypermethylated in HCR (HCR > LCR)	47.70631916	27.19735946	20.5089597	Upstream (1-5kb)	1to5kb	CpG Shore	Fstl5	Fstl5	1
1.181945001.181946000	chr1	181945001	181946000	*	-22.43902981	4.65E-65	1.50E-60	Hypo	Hypomethylated in HCR (HCR < LCR)	67.65811844	90.01147503	-22.35335659	Exon	exons	Open Sea	Itgal	Itgal	1
17.58076001.58077000	chr17	58076001	58077000	*	21.67734386	5.42E-25	2.49E-21	Hyper	Hypermethylated in HCR (HCR > LCR)	97.92490979	75.60603201	22.31887778	Exon	exons	Open Sea	Heatr1	Heatr1	1
10.94777001.94778000	chr10	94777001	94778000	*	13.35402309	5.81E-25	2.60E-21	Hyper	Hypermethylated in HCR (HCR > LCR)	96.13587086	82.61941495	13.51645592	Exon	exons	Open Sea	1700012B07Rikl	1700012B07Rikl	1
12.14016001.14017000	chr12	14016001	14017000	*	19.26787146	1.22E-24	5.18E-21	Hyper	Hypermethylated in HCR (HCR > LCR)	80.54834971	60.07449465	20.47385506	Exon	exons	Open Sea	Ttyh3	Ttyh3	1
3.151656001.151657000	chr3	151656001	151657000	*	43.70201647	5.58E-23	1.95E-19	Hyper	Hypermethylated in HCR (HCR > LCR)	47.66062753	5.541925623	42.11870191	Exon	exons	Open Sea	Sgk2	Sgk2	1
12.40461001.40462000	chr12	40461001	40462000	*	25.13315938	4.19E-18	8.77E-15	Hyper	Hypermethylated in HCR (HCR > LCR)	75.86327658	51.58030469	24.28297189	Exon	exons	Open Sea	Ccdc60	Ccdc60	1
7.9879001.9880000	chr7	9879001	9880000	*	16.50571071	5.09E-18	1.04E-14	Hyper	Hypermethylated in HCR (HCR > LCR)	88.82345965	72.33391098	16.48954867	Exon	exons	Open Sea	Misp	Misp	1
13.45781001.45782000	chr13	45781001	45782000	*	21.93949543	6.11E-18	1.23E-14	Hyper	Hypermethylated in HCR (HCR > LCR)	87.17781694	65.30399327	21.87382367	Exon	exons	Open Sea	Ppfia4	Ppfia4	1
9.13115001.13116000	chr9	13115001	13116000	*	25.40207834	6.41E-17	1.09E-13	Hyper	Hypermethylated in HCR (HCR > LCR)	75.17955578	51.50309601	23.67645977	Exon	exons	Open Sea	Foxp4	Foxp4	1
2.227464001.227465000	chr2	227464001	227465000	*	19.00824098	2.56E-14	3.01E-11	Hyper	Hypermethylated in HCR (HCR > LCR)	98.43212453	79.53345032	18.89867421	Exon	exons	Open Sea	Tspan5	Tspan5	1
3.69691001.69692000	chr3	69691001	69692000	*	46.34696621	4.03E-13	3.86E-10	Hyper	Hypermethylated in HCR (HCR > LCR)	73.24752683	26.27157848	46.97594835	Exon	exons	Open Sea	Ctnnd1	Ctnnd1	1
6.130365001.130366000	chr6	130365001	130366000	*	14.77022977	5.18E-13	4.91E-10	Hyper	Hypermethylated in HCR (HCR > LCR)	92.71758352	79.42602145	13.29156207	Exon	exons	Open Sea	Cdc42bpb	Cdc42bpb	1
9.13676001.13677000	chr9	13676001	13677000	*	-18.98549873	1.43E-12	1.21E-09	Hypo	Hypomethylated in HCR (HCR < LCR)	77.42954754	96.69712159	-19.26757405	Exon	exons	Open Sea	Trerf1	Trerf1	1
13.104716001.104717000	chr13	104716001	104717000	*	18.49616527	1.64E-12	1.38E-09	Hyper	Hypermethylated in HCR (HCR > LCR)	96.22129283	77.06760761	19.15368521	Exon	exons	Open Sea	Traf3ip3	Traf3ip3	1
6.130354001.130355000	chr6	130354001	130355000	*	9.933892703	1.14E-11	8.14E-09	Hyper	Hypermethylated in HCR (HCR > LCR)	99.87179487	90.31666667	9.555128205	Exon	exons	Open Sea	Cdc42bpb	Cdc42bpb	1
4.120250001.120251000	chr4	120250001	120251000	*	26.35816099	2.06E-11	1.40E-08	Hyper	Hypermethylated in HCR (HCR > LCR)	46.04543316	17.43322112	28.61221204	Exon	exons	Open Sea	Rab43	Rab43	1
13.46838001.46839000	chr13	46838001	46839000	*	12.6961927	3.84E-11	2.48E-08	Hyper	Hypermethylated in HCR (HCR > LCR)	98.38589681	83.89819881	14.487698	Exon	exons	Open Sea	Ipo9	Ipo9	1
15.40206001.40207000	chr15	40206001	40207000	*	21.04159418	9.74E-11	5.94E-08	Hyper	Hypermethylated in HCR (HCR > LCR)	76.29944048	57.00832397	19.2911165	Exon	exons	Open Sea	Gulo	Gulo	1
3.152283001.152284000	chr3	152283001	152284000	*	-5.237610682	1.81E-10	1.02E-07	Hypo	Hypomethylated in HCR (HCR < LCR)	88.56022585	93.50422003	-4.943994176	Exon	exons	Open Sea	Ttpal	Ttpal	1
16.1883001.1884000	chr16	1883001	1884000	*	9.059579798	5.91E-10	3.02E-07	Hyper	Hypermethylated in HCR (HCR > LCR)	94.40407014	85.90584994	8.498220194	Exon	exons	Open Sea	Dennd6a	Dennd6a	1
8.49802001.49803000	chr8	49802001	49803000	*	14.24040842	6.39E-10	3.26E-07	Hyper	Hypermethylated in HCR (HCR > LCR)	98.19834184	82.3546176	15.84372423	Exon	exons	Open Sea	Ttc12	Ttc12	1
10.88170001.88171000	chr10	88170001	88171000	*	14.27283564	7.89E-10	3.91E-07	Hyper	Hypermethylated in HCR (HCR > LCR)	55.92780443	42.08179174	13.8460127	Exon	exons	Open Sea	Map3k14	Map3k14	1
17.3972001.3973000	chr17	3972001	3973000	*	13.37161402	1.32E-09	6.25E-07	Hyper	Hypermethylated in HCR (HCR > LCR)	61.31925482	47.06450368	14.25475114	Exon	exons	Open Sea	Dapk1	Dapk1	1
4.154156001.154157000	chr4	154156001	154157000	*	7.644213581	1.51E-09	7.02E-07	Hyper	Hypermethylated in HCR (HCR > LCR)	89.00434995	81.17581242	7.828537532	Exon	exons	Open Sea	Mical3	Mical3	1
11.61999001.62000000	chr11	61999001	62000000	*	-27.58516662	3.70E-09	1.52E-06	Hypo	Hypomethylated in HCR (HCR < LCR)	61.48568084	87.02018531	-25.53450447	Exon	exons	Open Sea	B4galt4	B4galt4	1
11.69601001.69602000	chr11	69601001	69602000	*	29.13921148	3.75E-09	1.53E-06	Hyper	Hypermethylated in HCR (HCR > LCR)	47.52242692	19.85838134	27.66404558	Exon	exons	Open Sea	Acap2	Acap2	1
18.67522001.67523000	chr18	67522001	67523000	*	19.30693616	4.99E-09	1.97E-06	Hyper	Hypermethylated in HCR (HCR > LCR)	95.81629878	74.50333931	21.31295946	Exon	exons	Open Sea	Mapk4	Mapk4	1
9.73224001.73225000	chr9	73224001	73225000	*	9.274193548	5.39E-09	2.11E-06	Hyper	Hypermethylated in HCR (HCR > LCR)	100	90.43359819	9.566401808	Exon	exons	Open Sea	Fn1	Fn1	1
19.38866001.38867000	chr19	38866001	38867000	*	-23.52513228	7.82E-09	2.96E-06	Hypo	Hypomethylated in HCR (HCR < LCR)	67.8030303	90.70653865	-22.90350835	Exon	exons	Open Sea	Fcsk	Fcsk	1
1.158890001.158891000	chr1	158890001	158891000	*	14.90221321	8.09E-09	3.06E-06	Hyper	Hypermethylated in HCR (HCR > LCR)	94.94943219	79.26897177	15.68046042	Exon	exons	Open Sea	Or52p1	Or52p1	1
8.57445001.57446000	chr8	57445001	57446000	*	24.69980922	8.46E-09	3.18E-06	Hyper	Hypermethylated in HCR (HCR > LCR)	73.6756162	47.20610054	26.46951566	Exon	exons	Open Sea	Ptpn9	Ptpn9	1
18.68517001.68518000	chr18	68517001	68518000	*	-12.76767377	3.19E-08	1.02E-05	Hypo	Hypomethylated in HCR (HCR < LCR)	82.64632901	94.50357136	-11.85724235	Exon	exons	Open Sea	Lipg	Lipg	1
7.107656001.107657000	chr7	107656001	107657000	*	12.45618821	3.26E-08	1.04E-05	Hyper	Hypermethylated in HCR (HCR > LCR)	96.62776456	82.84558578	13.78217878	Exon	exons	Open Sea	Zfp707l1	Zfp707l1	1
18.54057001.54058000	chr18	54057001	54058000	*	-26.40845739	3.81E-08	1.19E-05	Hypo	Hypomethylated in HCR (HCR < LCR)	60.48042422	84.25690187	-23.77647765	Exon	exons	Open Sea	Synpo	Synpo	1
10.11012001.11013000	chr10	11012001	11013000	*	10.5768799	3.87E-08	1.20E-05	Hyper	Hypermethylated in HCR (HCR > LCR)	91.58198813	81.68376209	9.898226035	Exon	exons	Open Sea	Tfap4	Tfap4	1
14.78372001.78373000	chr14	78372001	78373000	*	-27.39223146	4.01E-08	1.24E-05	Hypo	Hypomethylated in HCR (HCR < LCR)	41.10825572	69.32426965	-28.21601393	Exon	exons	Open Sea	Pla2g3	Pla2g3	1
1.69303001.69304000	chr1	69303001	69304000	*	22.95598706	4.32E-08	1.32E-05	Hyper	Hypermethylated in HCR (HCR > LCR)	64.66242417	42.55816628	22.10425789	Exon	exons	Open Sea	Tnni3	Tnni3;Tnnt1	2
6.105705001.105706000	chr6	105705001	105706000	*	15.1869768	4.44E-08	1.35E-05	Hyper	Hypermethylated in HCR (HCR > LCR)	74.47617752	59.58743011	14.8887474	Exon	exons	Open Sea	Tgfb3	Tgfb3	1
11.29031001.29032000	chr11	29031001	29032000	*	7.798993136	5.49E-08	1.62E-05	Hyper	Hypermethylated in HCR (HCR > LCR)	93.91152008	86.19852194	7.712998138	Exon	exons	Open Sea	Tiam1	Tiam1	1
5.115059001.115060000	chr5	115059001	115060000	*	23.25567417	1.16E-07	3.02E-05	Hyper	Hypermethylated in HCR (HCR > LCR)	59.38364441	36.21050032	23.17314408	Exon	exons	Open Sea	Ror1	Ror1	1
4.169499001.169500000	chr4	169499001	169500000	*	12.21206342	1.35E-07	3.41E-05	Hyper	Hypermethylated in HCR (HCR > LCR)	83.50752508	73.08431314	10.42321194	Exon	exons	Open Sea	Plbd1	Plbd1	1
1.169799001.169800000	chr1	169799001	169800000	*	29.75554869	1.43E-07	3.60E-05	Hyper	Hypermethylated in HCR (HCR > LCR)	55.20849167	28.41887144	26.78962023	Exon	exons	Open Sea	Sox6	Sox6	1
5.58270001.58271000	chr5	58270001	58271000	*	24.82636859	2.10E-07	4.93E-05	Hyper	Hypermethylated in HCR (HCR > LCR)	29.75436328	3.749693788	26.0046695	Exon	exons	Open Sea	Gne	Gne	1
1.158659001.158660000	chr1	158659001	158660000	*	9.769473095	2.40E-07	5.55E-05	Hyper	Hypermethylated in HCR (HCR > LCR)	88.69954319	78.93565776	9.763885434	Exon	exons	Open Sea	Or52h2	Or52h2	1
1.161402001.161403000	chr1	161402001	161403000	*	17.795796	2.41E-07	5.56E-05	Hyper	Hypermethylated in HCR (HCR > LCR)	61.07819859	45.49552956	15.58266903	Exon	exons	Open Sea	Syt9	Syt9	1
1.245228001.245229000	chr1	245228001	245229000	*	-22.16014749	2.58E-07	5.88E-05	Hypo	Hypomethylated in HCR (HCR < LCR)	68.81612713	89.35251951	-20.53639238	Exon	exons	Open Sea	Mfsd13a	Mfsd13a	1
3.149669001.149670000	chr3	149669001	149670000	*	6.430868167	2.70E-07	6.09E-05	Hyper	Hypermethylated in HCR (HCR > LCR)	100	95.04025765	4.959742351	Exon	exons	Open Sea	Chd6	Chd6	1
17.74807001.74808000	chr17	74807001	74808000	*	32.20020325	2.73E-07	6.14E-05	Hyper	Hypermethylated in HCR (HCR > LCR)	89.88603989	56.30285957	33.58318032	Exon	exons	Open Sea	Dclre1c	Dclre1c	1
10.85315001.85316000	chr10	85315001	85316000	*	-5.208333333	2.82E-07	6.31E-05	Hypo	Hypomethylated in HCR (HCR < LCR)	96.91330891	100	-3.086691087	Exon	exons	Open Sea	Jup	Jup	1
4.57736001.57737000	chr4	57736001	57737000	*	9.704744708	3.00E-07	6.66E-05	Hyper	Hypermethylated in HCR (HCR > LCR)	84.96006309	74.55386898	10.40619411	Exon	exons	Open Sea	Rbm28	Rbm28	1
1.196468001.196469000	chr1	196468001	196469000	*	45.20074697	3.19E-07	6.97E-05	Hyper	Hypermethylated in HCR (HCR > LCR)	90.74074074	40.38720539	50.35353535	Exon	exons	Open Sea	Eps8l2	Eps8l2	1
7.127110001.127111000	chr7	127110001	127111000	*	17.01555685	3.85E-07	8.22E-05	Hyper	Hypermethylated in HCR (HCR > LCR)	91.49423159	77.36485569	14.1293759	Exon	exons	Open Sea	Ano6	Ano6	1
13.44836001.44837000	chr13	44836001	44837000	*	15.54758137	4.11E-07	8.68E-05	Hyper	Hypermethylated in HCR (HCR > LCR)	90.63486669	74.6117898	16.02307688	Exon	exons	Open Sea	Sox13	Sox13	1
16.67121001.67122000	chr16	67121001	67122000	*	27.77013589	6.78E-07	0.000135047	Hyper	Hypermethylated in HCR (HCR > LCR)	77.68002731	49.58353578	28.09649153	Exon	exons	Open Sea	Adam32	Adam32	1
10.11242001.11243000	chr10	11242001	11243000	*	7.647100053	7.64E-07	0.000148478	Hyper	Hypermethylated in HCR (HCR > LCR)	9.893332769	2.3669989	7.526333869	Exon	exons	Open Sea	Adcy9	Adcy9	1
1.181955001.181956000	chr1	181955001	181956000	*	17.82316583	7.90E-07	0.000153162	Hyper	Hypermethylated in HCR (HCR > LCR)	47.71028371	30.19354849	17.51673523	Exon	exons	Open Sea	Itgal	Itgal	1
2.184327001.184328000	chr2	184327001	184328000	*	-21.21107948	8.62E-07	0.00016397	Hypo	Hypomethylated in HCR (HCR < LCR)	66.11537979	86.93307949	-20.8176997	Exon	exons	Open Sea	Rnf115	Rnf115	1
9.13643001.13644000	chr9	13643001	13644000	*	10.3927404	9.26E-07	0.000175717	Hyper	Hypermethylated in HCR (HCR > LCR)	98.00588668	85.11007743	12.89580925	Exon	exons	Open Sea	Trerf1	Trerf1	1
8.104672001.104673000	chr8	104672001	104673000	*	-19.47257557	9.42E-07	0.000178015	Hypo	Hypomethylated in HCR (HCR < LCR)	65.02197843	84.68968531	-19.66770689	Exon	exons	Open Sea	Uba5	Uba5	1
4.124410001.124411000	chr4	124410001	124411000	*	31.590892	1.02E-06	0.000189798	Hyper	Hypermethylated in HCR (HCR > LCR)	56.31188779	26.72744007	29.58444772	Exon	exons	Open Sea	Ccdc174	Ccdc174	1
7.43725001.43726000	chr7	43725001	43726000	*	10.99039162	1.10E-06	0.000203393	Hyper	Hypermethylated in HCR (HCR > LCR)	95.02742708	83.09364254	11.93378455	Exon	exons	Open Sea	Pawr	Pawr	1
16.78271001.78272000	chr16	78271001	78272000	*	9.76337244	1.20E-06	0.000218382	Hyper	Hypermethylated in HCR (HCR > LCR)	96.77377178	87.77923549	8.994536293	Exon	exons	Open Sea	Col4a1	Col4a1	1
10.5143001.5144000	chr10	5143001	5144000	*	-20.44408539	1.28E-06	0.00022888	Hypo	Hypomethylated in HCR (HCR < LCR)	34.78232259	56.73520129	-21.9528787	Exon	exons	Open Sea	Ciita	Ciita	1
11.25009001.25010000	chr11	25009001	25010000	*	-13.73924907	1.36E-06	0.000241422	Hypo	Hypomethylated in HCR (HCR < LCR)	80.83102116	94.30929771	-13.47827655	Exon	exons	Open Sea	Adamts5	Adamts5	1
8.110743001.110744000	chr8	110743001	110744000	*	17.04483696	1.48E-06	0.000256385	Hyper	Hypermethylated in HCR (HCR > LCR)	98.38541667	79.81763023	18.56778644	Exon	exons	Open Sea	Myl3	Myl3	1
11.31622001.31623000	chr11	31622001	31623000	*	-7.847082495	2.18E-06	0.000355495	Hypo	Hypomethylated in HCR (HCR < LCR)	91.66137025	100	-8.338629747	Exon	exons	Open Sea	Rcan1	Rcan1	1
1.245607001.245608000	chr1	245607001	245608000	*	31.32690542	2.24E-06	0.000364384	Hyper	Hypermethylated in HCR (HCR > LCR)	69.90697415	38.71624957	31.19072458	Exon	exons	Open Sea	As3mt	As3mt	1
10.105933001.105934000	chr10	105933001	105934000	*	11.59311082	2.24E-06	0.00036527	Hyper	Hypermethylated in HCR (HCR > LCR)	60.95719663	48.69345646	12.26374017	Exon	exons	Open Sea	Notum	Notum	1
8.103791001.103792000	chr8	103791001	103792000	*	22.89593736	2.76E-06	0.000431204	Hyper	Hypermethylated in HCR (HCR > LCR)	93.70879742	70.35333998	23.35545744	Exon	exons	Open Sea	Tf	Tf	1
3.10792001.10793000	chr3	10792001	10793000	*	23.37357586	2.79E-06	0.000433615	Hyper	Hypermethylated in HCR (HCR > LCR)	84.97737557	63.99785296	20.97952261	Exon	exons	Open Sea	Brd3	Brd3	1
2.210279001.210280000	chr2	210279001	210280000	*	17.50077248	2.88E-06	0.000446196	Hyper	Hypermethylated in HCR (HCR > LCR)	90.44220675	72.88484227	17.55736448	Exon	exons	Open Sea	Abca4	Abca4	1
8.63243001.63244000	chr8	63243001	63244000	*	7.328591981	3.00E-06	0.000460647	Hyper	Hypermethylated in HCR (HCR > LCR)	93.4766321	85.37613042	8.100501684	Exon	exons	Open Sea	Itga11	Itga11	1
10.37321001.37322000	chr10	37321001	37322000	*	5.329838455	3.51E-06	0.000519647	Hyper	Hypermethylated in HCR (HCR > LCR)	96.70380583	91.45423175	5.249574081	Exon	exons	Open Sea	Fstl4	Fstl4	1
3.78573001.78574000	chr3	78573001	78574000	*	-22.41704419	3.52E-06	0.000520549	Hypo	Hypomethylated in HCR (HCR < LCR)	68.38977747	89.1153376	-20.72556013	Exon	exons	Open Sea	Chst1	Chst1	1
3.155328001.155329000	chr3	155328001	155329000	*	17.73080292	3.96E-06	0.000576268	Hyper	Hypermethylated in HCR (HCR > LCR)	93.91467606	75.96153132	17.95314474	Exon	exons	Open Sea	Prex1	Prex1	1
8.119524001.119525000	chr8	119524001	119525000	*	11.99985776	4.07E-06	0.000588449	Hyper	Hypermethylated in HCR (HCR > LCR)	78.62171966	67.96707154	10.65464813	Exon	exons	Open Sea	Scn11a	Scn11a	1
7.114733001.114734000	chr7	114733001	114734000	*	-7.005636207	4.51E-06	0.000632872	Hypo	Hypomethylated in HCR (HCR < LCR)	89.07579766	95.44541994	-6.369622285	Exon	exons	Open Sea	Ttll12	Ttll12	1
7.63498001.63499000	chr7	63498001	63499000	*	22.99541056	4.64E-06	0.000648456	Hyper	Hypermethylated in HCR (HCR > LCR)	85.30282704	63.69028343	21.61254361	Exon	exons	Open Sea	Nab2	Nab2	1
5.55312001.55313000	chr5	55312001	55313000	*	-26.74242424	4.72E-06	0.000655348	Hypo	Hypomethylated in HCR (HCR < LCR)	42.04699205	70.12128319	-28.07429114	Exon	exons	Open Sea	Aco1	Aco1	1
17.26808001.26809000	chr17	26808001	26809000	*	10.38961039	5.03E-06	0.000686628	Hyper	Hypermethylated in HCR (HCR > LCR)	91.2240615	79.08538684	12.13867465	Exon	exons	Open Sea	Cage1	Cage1	1
9.13600001.13601000	chr9	13600001	13601000	*	-25.57420577	5.64E-06	0.000751152	Hypo	Hypomethylated in HCR (HCR < LCR)	24.06238096	48.49149214	-24.42911117	Exon	exons	Open Sea	Guca1b	Guca1b	1
X.50421001.50422000	chrX	50421001	50422000	*	9.460786789	6.11E-06	0.000806842	Hyper	Hypermethylated in HCR (HCR > LCR)	90.90166279	80.70559372	10.19606907	Exon	exons	Open Sea	Tasl	Tasl	1
9.91536001.91537000	chr9	91536001	91537000	*	32.13091066	6.35E-06	0.000836292	Hyper	Hypermethylated in HCR (HCR > LCR)	91.57195462	64.41119248	27.16076213	Exon	exons	Open Sea	Mlph	Mlph	1
7.133124001.133125000	chr7	133124001	133125000	*	-8.555742161	6.68E-06	0.000872095	Hypo	Hypomethylated in HCR (HCR < LCR)	85.18489977	93.29111431	-8.106214539	Exon	exons	Open Sea	Krt8	Krt8	1
5.137051001.137052000	chr5	137051001	137052000	*	-14.75298475	6.88E-06	0.000891026	Hypo	Hypomethylated in HCR (HCR < LCR)	66.37771676	81.22315612	-14.84543935	Exon	exons	Open Sea	Inpp5b	Inpp5b	1
20.12140001.12141000	chr20	12140001	12141000	*	6.067687394	7.05E-06	0.000906103	Hyper	Hypermethylated in HCR (HCR > LCR)	93.07631939	87.2017367	5.874582694	Exon	exons	Open Sea	Mcm3ap	Mcm3ap	1
10.39404001.39405000	chr10	39404001	39405000	*	5.654975552	8.02E-06	0.000998109	Hyper	Hypermethylated in HCR (HCR > LCR)	95.36699659	89.35439659	6.012599994	Exon	exons	Open Sea	Fat2	Fat2	1
10.79886001.79887000	chr10	79886001	79887000	*	28.76365554	8.83E-06	0.001078149	Hyper	Hypermethylated in HCR (HCR > LCR)	42.16078068	11.66256549	30.49821519	Exon	exons	Open Sea	Col1a1	Col1a1	1
16.2114001.2115000	chr16	2114001	2115000	*	11.82795699	1.09E-05	0.001283993	Hyper	Hypermethylated in HCR (HCR > LCR)	100	84.74264706	15.25735294	Exon	exons	Open Sea	Asb14	Asb14	1
3.90473001.90474000	chr3	90473001	90474000	*	9.58054605	1.09E-05	0.001283993	Hyper	Hypermethylated in HCR (HCR > LCR)	48.90380754	39.51579772	9.388009826	Exon	exons	Open Sea	Cd59b	Cd59b	1
9.38592001.38593000	chr9	38592001	38593000	*	29.21269095	1.23E-05	0.001408269	Hyper	Hypermethylated in HCR (HCR > LCR)	90.94260621	57.27316266	33.66944355	Exon	exons	Open Sea	Kansl3	Kansl3	1
19.45481001.45482000	chr19	45481001	45482000	*	13.65495776	1.34E-05	0.001505782	Hyper	Hypermethylated in HCR (HCR > LCR)	73.37057267	58.96941754	14.40115513	Exon	exons	Open Sea	Cmip	Cmip	1
10.60515001.60516000	chr10	60515001	60516000	*	9.871531896	1.60E-05	0.001743271	Hyper	Hypermethylated in HCR (HCR > LCR)	94.66641039	84.22838552	10.43802487	Exon	exons	Open Sea	Myo1c	Myo1c	1
2.31833001.31834000	chr2	31833001	31834000	*	20.41642036	1.62E-05	0.001754077	Hyper	Hypermethylated in HCR (HCR > LCR)	76.84328912	58.15989694	18.68339217	Exon	exons	Open Sea	Ccdc125	Ccdc125	1
6.101192001.101193000	chr6	101192001	101193000	*	25.19338558	1.63E-05	0.001762417	Hyper	Hypermethylated in HCR (HCR > LCR)	74.67438708	45.84563303	28.82875405	Exon	exons	Open Sea	Synj2bp	Synj2bp	1
1.68900001.68901000	chr1	68900001	68901000	*	8.080880051	1.68E-05	0.001804022	Hyper	Hypermethylated in HCR (HCR > LCR)	74.8988398	66.6757615	8.223078299	Exon	exons	Open Sea	Ssc5d	Ssc5d	1
14.13020001.13021000	chr14	13020001	13021000	*	16.95790178	1.71E-05	0.001828987	Hyper	Hypermethylated in HCR (HCR > LCR)	57.90146302	41.53881403	16.36264898	Exon	exons	Open Sea	Fras1	Fras1	1
13.50394001.50395000	chr13	50394001	50395000	*	12.57615207	1.74E-05	0.00184791	Hyper	Hypermethylated in HCR (HCR > LCR)	87.7973978	76.69716773	11.10023008	Exon	exons	Open Sea	Lhx9	Lhx9	1
2.5384001.5385000	chr2	5384001	5385000	*	7.2430753	1.94E-05	0.002011951	Hyper	Hypermethylated in HCR (HCR > LCR)	99.57627119	92.26819411	7.308077078	Exon	exons	Open Sea	Rhobtb3	Rhobtb3	1
4.148792001.148793000	chr4	148792001	148793000	*	12.1127552	1.99E-05	0.002048991	Hyper	Hypermethylated in HCR (HCR > LCR)	79.12208892	65.31501748	13.80707144	Exon	exons	Open Sea	Tmem40	Tmem40	1
11.30312001.30313000	chr11	30312001	30313000	*	10.41755765	2.14E-05	0.002175772	Hyper	Hypermethylated in HCR (HCR > LCR)	79.67250221	69.43383923	10.23866298	Exon	exons	Open Sea	Epcip	Epcip	1
1.220550001.220551000	chr1	220550001	220551000	*	12.52967605	2.16E-05	0.002195874	Hyper	Hypermethylated in HCR (HCR > LCR)	92.22654114	79.53987337	12.68666777	Exon	exons	Open Sea	Trpm3	Trpm3	1
7.110523001.110524000	chr7	110523001	110524000	*	-10.52093001	2.19E-05	0.002217141	Hypo	Hypomethylated in HCR (HCR < LCR)	89.73565574	99.78070175	-10.04504602	Exon	exons	Open Sea	Triobp	Triobp	1
3.112641001.112642000	chr3	112641001	112642000	*	17.18023067	2.21E-05	0.002231128	Hyper	Hypermethylated in HCR (HCR > LCR)	82.55818539	65.06616368	17.49202172	Exon	exons	Open Sea	Fbn1	Fbn1	1
4.151346001.151347000	chr4	151346001	151347000	*	21.620314	2.32E-05	0.00232177	Hyper	Hypermethylated in HCR (HCR > LCR)	62.99965704	40.98305572	22.01660133	Exon	exons	Open Sea	Ret	Ret	1
5.121251001.121252000	chr5	121251001	121252000	*	17.96468244	2.38E-05	0.002370039	Hyper	Hypermethylated in HCR (HCR > LCR)	69.5926296	54.0803536	15.51227601	Exon	exons	Open Sea	Bsnd	Bsnd	1
10.79893001.79894000	chr10	79893001	79894000	*	11.22785482	2.66E-05	0.002582406	Hyper	Hypermethylated in HCR (HCR > LCR)	84.41303733	75.35330023	9.059737093	Exon	exons	Open Sea	Col1a1	Col1a1	1
17.8486001.8487000	chr17	8486001	8487000	*	19.77041297	2.96E-05	0.002787591	Hyper	Hypermethylated in HCR (HCR > LCR)	98.39696159	76.89944262	21.49751897	Exon	exons	Open Sea	Macroh2a1	Macroh2a1	1
18.71360001.71361000	chr18	71360001	71361000	*	18.64085042	3.01E-05	0.002827597	Hyper	Hypermethylated in HCR (HCR > LCR)	82.74761187	67.5048026	15.24280927	Exon	exons	Open Sea	Pstpip2	Pstpip2	1
15.3844001.3845000	chr15	3844001	3845000	*	14.10223941	3.12E-05	0.002911871	Hyper	Hypermethylated in HCR (HCR > LCR)	90.86469364	75.8729856	14.99170803	Exon	exons	Open Sea	Anxa7	Anxa7	1
15.3260001.3261000	chr15	3260001	3261000	*	14.00501102	3.20E-05	0.00296838	Hyper	Hypermethylated in HCR (HCR > LCR)	64.08799871	50.36608068	13.72191803	Exon	exons	Open Sea	Ap3m1	Ap3m1	1
10.60517001.60518000	chr10	60517001	60518000	*	7.921354758	3.22E-05	0.002981503	Hyper	Hypermethylated in HCR (HCR > LCR)	92.98607716	84.83251298	8.153564182	Exon	exons	Open Sea	Myo1c	Myo1c	1
2.44740001.44741000	chr2	44740001	44741000	*	16.46023598	3.25E-05	0.003000011	Hyper	Hypermethylated in HCR (HCR > LCR)	21.4131824	12.84270311	8.570479299	Exon	exons	Open Sea	Gzma	Gzma	1
9.92418001.92419000	chr9	92418001	92419000	*	11.73275537	3.42E-05	0.003117593	Hyper	Hypermethylated in HCR (HCR > LCR)	96.52211435	85.12773685	11.3943775	Exon	exons	Open Sea	Twist2	Twist2	1
8.109610001.109611000	chr8	109610001	109611000	*	-15.84684841	3.44E-05	0.003126487	Hypo	Hypomethylated in HCR (HCR < LCR)	77.73695854	93.29072915	-15.55377061	Exon	exons	Open Sea	Col7a1	Col7a1	1
18.55263001.55264000	chr18	55263001	55264000	*	26.3144612	3.48E-05	0.003143781	Hyper	Hypermethylated in HCR (HCR > LCR)	52.54256166	23.76920408	28.77335758	Exon	exons	Open Sea	Ablim3	Ablim3	1
13.100262001.100263000	chr13	100262001	100263000	*	-12.08205257	3.51E-05	0.003158039	Hypo	Hypomethylated in HCR (HCR < LCR)	68.37951816	78.30025356	-9.920735402	Exon	exons	Open Sea	Ush2a	Ush2a	1
6.100879001.100880000	chr6	100879001	100880000	*	9.084885861	3.96E-05	0.003480641	Hyper	Hypermethylated in HCR (HCR > LCR)	91.37762493	82.23241353	9.145211393	Exon	exons	Open Sea	Slc8a3	Slc8a3	1
5.139421001.139422000	chr5	139421001	139422000	*	9.352794731	4.03E-05	0.00352762	Hyper	Hypermethylated in HCR (HCR > LCR)	94.80913344	84.41776975	10.39136369	Exon	exons	Open Sea	Zmym6	Zmym6	1
14.81396001.81397000	chr14	81396001	81397000	*	8.624916277	4.04E-05	0.003533759	Hyper	Hypermethylated in HCR (HCR > LCR)	94.7688497	86.30532867	8.463521032	Exon	exons	Open Sea	Myo1g	Myo1g	1
18.23599001.23600000	chr18	23599001	23600000	*	26.18137418	4.25E-05	0.003669776	Hyper	Hypermethylated in HCR (HCR > LCR)	66.28214679	37.27765994	29.00448685	Exon	exons	Open Sea	Myo7b	Myo7b	1
13.91897001.91898000	chr13	91897001	91898000	*	24.3252369	4.38E-05	0.003752515	Hyper	Hypermethylated in HCR (HCR > LCR)	72.68401987	47.68614217	24.9978777	Exon	exons	Open Sea	Cdc42bpa	Cdc42bpa	1
19.816001.817000	chr19	816001	817000	*	-17.4301761	4.44E-05	0.003791801	Hypo	Hypomethylated in HCR (HCR < LCR)	64.24859252	80.41737229	-16.16877977	Exon	exons	Open Sea	Cdh5	Cdh5	1
5.151893001.151894000	chr5	151893001	151894000	*	12.02760867	4.55E-05	0.003859289	Hyper	Hypermethylated in HCR (HCR > LCR)	88.76178793	77.62803627	11.13375166	Exon	exons	Open Sea	Aldh4a1	Aldh4a1	1
4.167922001.167923000	chr4	167922001	167923000	*	40.28285001	4.55E-05	0.003860786	Hyper	Hypermethylated in HCR (HCR > LCR)	73.3244237	35.60484326	37.71958044	Exon	exons	Open Sea	Gprc5a	Gprc5a	1
1.21481001.21482000	chr1	21481001	21482000	*	18.39894213	4.69E-05	0.003936936	Hyper	Hypermethylated in HCR (HCR > LCR)	85.42670629	67.75082138	17.67588491	Exon	exons	Open Sea	Taar4	Taar4	1
20.28372001.28373000	chr20	28372001	28373000	*	8.154599915	5.02E-05	0.004154039	Hyper	Hypermethylated in HCR (HCR > LCR)	98.83640385	90.62925301	8.207150841	Exon	exons	Open Sea	Cdh23	Cdh23	1
9.42320001.42321000	chr9	42320001	42321000	*	6.643889046	5.36E-05	0.004362054	Hyper	Hypermethylated in HCR (HCR > LCR)	95.74767417	88.83377983	6.913894343	Exon	exons	Open Sea	Map4k4	Map4k4	1
4.117047001.117048000	chr4	117047001	117048000	*	8.946830062	5.63E-05	0.004527129	Hyper	Hypermethylated in HCR (HCR > LCR)	94.47795289	86.38409387	8.093859018	Exon	exons	Open Sea	Cyp26b1	Cyp26b1	1
7.132386001.132387000	chr7	132386001	132387000	*	13.62943076	6.26E-05	0.004945567	Hyper	Hypermethylated in HCR (HCR > LCR)	30.16555247	18.2268241	11.93872837	Exon	exons	Open Sea	Nr4a1	Nr4a1	1
1.99487001.99488000	chr1	99487001	99488000	*	12.25959244	6.33E-05	0.004979688	Hyper	Hypermethylated in HCR (HCR > LCR)	84.08124587	72.03573851	12.04550736	Exon	exons	Open Sea	Htatip2	Htatip2;Prmt3	2
17.58790001.58791000	chr17	58790001	58791000	*	17.84900115	6.74E-05	0.005225709	Hyper	Hypermethylated in HCR (HCR > LCR)	91.85035842	72.84381949	19.00653893	Exon	exons	Open Sea	Ryr2	Ryr2	1
1.154361001.154362000	chr1	154361001	154362000	*	6.791223112	7.11E-05	0.00545632	Hyper	Hypermethylated in HCR (HCR > LCR)	93.67431676	87.05340473	6.620912025	Exon	exons	Open Sea	Chrdl2	Chrdl2	1
19.23593001.23594000	chr19	23593001	23594000	*	14.570786	7.16E-05	0.005483835	Hyper	Hypermethylated in HCR (HCR > LCR)	75.65867567	61.17842706	14.48024861	Exon	exons	Open Sea	Cacna1a	Cacna1a	1
13.91912001.91913000	chr13	91912001	91913000	*	10.74351892	7.19E-05	0.005495525	Hyper	Hypermethylated in HCR (HCR > LCR)	85.76822681	75.77931997	9.988906836	Exon	exons	Open Sea	Coq8a	Coq8a	1
5.146112001.146113000	chr5	146112001	146113000	*	-5.158730159	7.31E-05	0.005549967	Hypo	Hypomethylated in HCR (HCR < LCR)	95.64393939	100	-4.356060606	Exon	exons	Open Sea	Rps6ka1	Rps6ka1	1
3.168837001.168838000	chr3	168837001	168838000	*	9.927216196	7.47E-05	0.005638655	Hyper	Hypermethylated in HCR (HCR > LCR)	97.51803752	87.73396085	9.78407667	Exon	exons	Open Sea	Oprl1	Oprl1	1
6.129626001.129627000	chr6	129626001	129627000	*	12.0012768	8.02E-05	0.005970135	Hyper	Hypermethylated in HCR (HCR > LCR)	96.38298404	85.12972283	11.25326122	Exon	exons	Open Sea	Dync1h1	Dync1h1	1
19.50550001.50551000	chr19	50550001	50551000	*	5.304916631	8.07E-05	0.005992793	Hyper	Hypermethylated in HCR (HCR > LCR)	83.92899129	78.50048435	5.428506938	Exon	exons	Open Sea	Piezo1	Piezo1	1
15.80434001.80435000	chr15	80434001	80435000	*	16.86218283	8.08E-05	0.005993021	Hyper	Hypermethylated in HCR (HCR > LCR)	90.54783163	74.3475637	16.20026794	Exon	exons	Open Sea	Scel	Scel	1
3.91584001.91585000	chr3	91584001	91585000	*	24.7715533	8.61E-05	0.006283939	Hyper	Hypermethylated in HCR (HCR > LCR)	88.08746652	62.22626491	25.86120161	Exon	exons	Open Sea	Wt1	Wt1	1
6.131190001.131191000	chr6	131190001	131191000	*	11.3379994	8.71E-05	0.006342332	Hyper	Hypermethylated in HCR (HCR > LCR)	85.73401952	73.94593152	11.78808801	Exon	exons	Open Sea	Aspg	Aspg	1
17.9337001.9338000	chr17	9337001	9338000	*	-28.67690242	8.85E-05	0.006412703	Hypo	Hypomethylated in HCR (HCR < LCR)	22.16165851	48.93302969	-26.77137118	Exon	exons	Open Sea	Nsd1	Nsd1	1
1.15034001.15035000	chr1	15034001	15035000	*	12.49595164	8.99E-05	0.006486047	Hyper	Hypermethylated in HCR (HCR > LCR)	98.7804878	84.58937198	14.19111582	Exon	exons	Open Sea	Map7	Map7	1
16.69673001.69674000	chr16	69673001	69674000	*	6.869739623	9.47E-05	0.006776241	Hyper	Hypermethylated in HCR (HCR > LCR)	97.63281681	90.56130656	7.071510248	Exon	exons	Open Sea	Tpte2	Tpte2	1
6.40822001.40823000	chr6	40822001	40823000	*	15.88473711	9.58E-05	0.006836787	Hyper	Hypermethylated in HCR (HCR > LCR)	89.12514351	72.45575052	16.66939299	Exon	exons	Open Sea	Itgb1bp1	Itgb1bp1	1
17.14958001.14959000	chr17	14958001	14959000	*	-10.8658927	9.74E-05	0.006931284	Hypo	Hypomethylated in HCR (HCR < LCR)	80.02380783	90.03361825	-10.00981042	Exon	exons	Open Sea	Iars1	Iars1	1
5.145424001.145425000	chr5	145424001	145425000	*	24.31513923	9.85E-05	0.00699688	Hyper	Hypermethylated in HCR (HCR > LCR)	52.66871378	31.07449935	21.59421443	Exon	exons	Open Sea	Cd164l2	Cd164l2	1
8.27051001.27052000	chr8	27051001	27052000	*	7.250211455	0.000101167	0.007155906	Hyper	Hypermethylated in HCR (HCR > LCR)	95.1586295	88.73009726	6.428532242	Exon	exons	Open Sea	Opcml	Opcml	1
2.193414001.193415000	chr2	193414001	193415000	*	20.11082639	0.000102631	0.007239225	Hyper	Hypermethylated in HCR (HCR > LCR)	92.32045658	71.10197374	21.21848283	Exon	exons	Open Sea	LOC100911347	LOC100911347;Tmigd3	2
1.255336001.255337000	chr1	255336001	255337000	*	22.06489337	0.000102957	0.007250631	Hyper	Hypermethylated in HCR (HCR > LCR)	73.47046563	47.70333472	25.76713091	Exon	exons	Open Sea	Habp2	Habp2	1
12.31341001.31342000	chr12	31341001	31342000	*	23.99188365	0.000103318	0.007263377	Hyper	Hypermethylated in HCR (HCR > LCR)	82.89467229	58.47820677	24.41646552	Exon	exons	Open Sea	Scarb1	Scarb1	1
15.3882001.3883000	chr15	3882001	3883000	*	36.43535886	0.000103993	0.007298102	Hyper	Hypermethylated in HCR (HCR > LCR)	59.88022313	25.24143154	34.63879159	Exon	exons	Open Sea	Cfap70	Cfap70	1
7.129122001.129123000	chr7	129122001	129123000	*	32.2803574	0.000105431	0.007386108	Hyper	Hypermethylated in HCR (HCR > LCR)	37.94787561	6.234709385	31.71316622	Exon	exons	Open Sea	Col2a1	Col2a1	1
3.7816001.7817000	chr3	7816001	7817000	*	11.16221382	0.000107214	0.007485848	Hyper	Hypermethylated in HCR (HCR > LCR)	97.51610594	88.46159713	9.054508813	Exon	exons	Open Sea	Pnpla7	Pnpla7	1
8.119288001.119289000	chr8	119288001	119289000	*	13.78782512	0.000107403	0.007489135	Hyper	Hypermethylated in HCR (HCR > LCR)	85.13807471	69.46878461	15.6692901	Exon	exons	Open Sea	Scn5a	Scn5a	1
19.47564001.47565000	chr19	47564001	47565000	*	10.07854996	0.000111107	0.007693372	Hyper	Hypermethylated in HCR (HCR > LCR)	94.94240074	83.7091185	11.23328225	Exon	exons	Open Sea	Mbtps1	Mbtps1	1
5.61339001.61340000	chr5	61339001	61340000	*	16.47207544	0.000115981	0.007972536	Hyper	Hypermethylated in HCR (HCR > LCR)	87.04071438	71.82467935	15.21603502	Exon	exons	Open Sea	Anks6	Anks6	1
10.73797001.73798000	chr10	73797001	73798000	*	16.66381901	0.000119083	0.008133301	Hyper	Hypermethylated in HCR (HCR > LCR)	88.34281899	71.43173924	16.91107975	Exon	exons	Open Sea	Coil	Coil	1
10.53750001.53751000	chr10	53750001	53751000	*	-6.271777003	0.000127012	0.008548361	Hypo	Hypomethylated in HCR (HCR < LCR)	95.39473684	100	-4.605263158	Exon	exons	Open Sea	Aurkb	Aurkb	1
8.65464001.65465000	chr8	65464001	65465000	*	21.03402262	0.000129608	0.008675894	Hyper	Hypermethylated in HCR (HCR > LCR)	84.20734873	64.84914758	19.35820115	Exon	exons	Open Sea	Slc24a1	Slc24a1	1
18.54766001.54767000	chr18	54766001	54767000	*	19.85289917	0.00013018	0.008696126	Hyper	Hypermethylated in HCR (HCR > LCR)	93.57102039	73.56729032	20.00373007	Exon	exons	Open Sea	Ppargc1b	Ppargc1b	1
11.66829001.66830000	chr11	66829001	66830000	*	25.02280114	0.000132688	0.008801596	Hyper	Hypermethylated in HCR (HCR > LCR)	77.76368825	52.35984423	25.40384402	Exon	exons	Open Sea	Itgb5	Itgb5	1
16.19133001.19134000	chr16	19133001	19134000	*	15.83187422	0.000135137	0.008905791	Hyper	Hypermethylated in HCR (HCR > LCR)	81.55462296	67.03964828	14.51497468	Exon	exons	Open Sea	Ddx49	Ddx49;Homer3	2
1.182667001.182668000	chr1	182667001	182668000	*	27.04108049	0.000135401	0.008915116	Hyper	Hypermethylated in HCR (HCR > LCR)	73.85662151	46.40349666	27.45312485	Exon	exons	Open Sea	Itgam	Itgam	1
7.14357001.14358000	chr7	14357001	14358000	*	18.65874608	0.000137395	0.00900443	Hyper	Hypermethylated in HCR (HCR > LCR)	33.54332298	16.29168042	17.25164256	Exon	exons	Open Sea	Adamts10	Adamts10	1
8.55812001.55813000	chr8	55812001	55813000	*	10.35860581	0.000138998	0.009077985	Hyper	Hypermethylated in HCR (HCR > LCR)	63.65723501	53.90728403	9.749950981	Exon	exons	Open Sea	Tmem266	Tmem266	1
16.51334001.51335000	chr16	51334001	51335000	*	13.39920771	0.000139974	0.009123253	Hyper	Hypermethylated in HCR (HCR > LCR)	92.86752979	79.23045097	13.63707881	Exon	exons	Open Sea	Mtus1	Mtus1	1
20.45384001.45385000	chr20	45384001	45385000	*	24.94457278	0.000141819	0.009202471	Hyper	Hypermethylated in HCR (HCR > LCR)	88.4669563	58.81985667	29.64709962	Exon	exons	Open Sea	Sesn1	Sesn1	1
10.57894001.57895000	chr10	57894001	57895000	*	11.48684662	0.000142464	0.009236897	Hyper	Hypermethylated in HCR (HCR > LCR)	96.82573092	85.37203942	11.4536915	Exon	exons	Open Sea	Trpv3	Trpv3	1
12.15775001.15776000	chr12	15775001	15776000	*	12.72639996	0.000144925	0.009362517	Hyper	Hypermethylated in HCR (HCR > LCR)	22.54905975	9.566991041	12.98206871	Exon	exons	Open Sea	NA		0
11.68118001.68119000	chr11	68118001	68119000	*	33.48564289	0.00014604	0.009419422	Hyper	Hypermethylated in HCR (HCR > LCR)	89.17797023	62.65751561	26.52045462	Exon	exons	Open Sea	Tnk2	Tnk2	1
3.108306001.108307000	chr3	108306001	108307000	*	12.43426213	0.000149492	0.009580649	Hyper	Hypermethylated in HCR (HCR > LCR)	82.11235688	69.04412391	13.06823297	Exon	exons	Open Sea	Ppip5k1	Ppip5k1	1
4.146821001.146822000	chr4	146821001	146822000	*	6.194763961	0.00014994	0.009601755	Hyper	Hypermethylated in HCR (HCR > LCR)	89.37766355	82.79098378	6.586679775	Exon	exons	Open Sea	Irak2	Irak2	1
17.17629001.17630000	chr17	17629001	17630000	*	22.77688058	0.000158023	0.010011832	Hyper	Hypermethylated in HCR (HCR > LCR)	55.0957622	33.70681779	21.38894441	Exon	exons	Open Sea	Kdm1b	Kdm1b	1
14.77823001.77824000	chr14	77823001	77824000	*	22.80308259	0.000159536	0.010045705	Hyper	Hypermethylated in HCR (HCR > LCR)	75.06200397	55.55207463	19.50992934	Exon	exons	Open Sea	Depdc5	Depdc5	1
5.98047001.98048000	chr5	98047001	98048000	*	12.36726927	0.000162379	0.010167775	Hyper	Hypermethylated in HCR (HCR > LCR)	99.04761905	87.16432871	11.88329034	Exon	exons	Open Sea	Ccdc171	Ccdc171	1
1.196362001.196363000	chr1	196362001	196363000	*	23.80735387	0.000164	0.010241372	Hyper	Hypermethylated in HCR (HCR > LCR)	43.13816978	16.80710397	26.33106581	Exon	exons	Open Sea	Phrf1	Phrf1	1
5.162873001.162874000	chr5	162873001	162874000	*	-8.989121688	0.000164884	0.010284607	Hypo	Hypomethylated in HCR (HCR < LCR)	81.51110061	90.67939543	-9.168294822	Exon	exons	Open Sea	Chd5	Chd5	1
20.7253001.7254000	chr20	7253001	7254000	*	8.767447624	0.000166576	0.010334097	Hyper	Hypermethylated in HCR (HCR > LCR)	88.54120642	79.0190888	9.522117619	Exon	exons	Open Sea	Cpne5	Cpne5	1
7.122094001.122095000	chr7	122094001	122095000	*	13.29681597	0.000168461	0.010418941	Hyper	Hypermethylated in HCR (HCR > LCR)	99.86979167	90.70616883	9.163622835	Exon	exons	Open Sea	Kif21a	Kif21a	1
8.121571001.121572000	chr8	121571001	121572000	*	-8.772506506	0.000169164	0.010454374	Hypo	Hypomethylated in HCR (HCR < LCR)	78.64632851	87.51160099	-8.865272472	Exon	exons	Open Sea	Ackr2	Ackr2	1
11.64102001.64103000	chr11	64102001	64103000	*	29.50771677	0.000171047	0.010550523	Hyper	Hypermethylated in HCR (HCR > LCR)	48.89024916	27.93985601	20.95039316	Exon	exons	Open Sea	Ildr1	Ildr1	1
10.104536001.104537000	chr10	104536001	104537000	*	41.80664427	0.000172801	0.010622031	Hyper	Hypermethylated in HCR (HCR > LCR)	73.79639342	34.83660131	38.95979211	Exon	exons	Open Sea	Gaa	Gaa	1
1.29479001.29480000	chr1	29479001	29480000	*	9.531614702	0.000176962	0.010815888	Hyper	Hypermethylated in HCR (HCR > LCR)	93.01898748	85.01649154	8.002495931	Exon	exons	Open Sea	Slc12a7	Slc12a7	1
5.153227001.153228000	chr5	153227001	153228000	*	10.82760225	0.00018498	0.011174433	Hyper	Hypermethylated in HCR (HCR > LCR)	69.41787459	58.84473579	10.57313881	Exon	exons	Open Sea	Padi2	Padi2	1
13.83639001.83640000	chr13	83639001	83640000	*	11.54870137	0.000185216	0.011180324	Hyper	Hypermethylated in HCR (HCR > LCR)	89.82913647	79.37188096	10.45725551	Exon	exons	Open Sea	Apoa2	Apoa2;Tomm40l	2
10.79431001.79432000	chr10	79431001	79432000	*	8.244314641	0.00018689	0.0112363	Hyper	Hypermethylated in HCR (HCR > LCR)	51.90249629	44.42443254	7.478063746	Exon	exons	Open Sea	Spata20	Spata20	1
20.4707001.4708000	chr20	4707001	4708000	*	-8.613995918	0.000189784	0.011348891	Hypo	Hypomethylated in HCR (HCR < LCR)	52.05702429	60.4946856	-8.437661312	Exon	exons	Open Sea	RT1-DMa	RT1-DMa	1
3.155682001.155683000	chr3	155682001	155683000	*	20.08521293	0.000193483	0.011506734	Hyper	Hypermethylated in HCR (HCR > LCR)	82.50631349	60.09386495	22.41244854	Exon	exons	Open Sea	Stau1	Stau1	1
14.83272001.83273000	chr14	83272001	83273000	*	12.93300714	0.00019644	0.011635311	Hyper	Hypermethylated in HCR (HCR > LCR)	97.72137136	86.37943946	11.3419319	Exon	exons	Open Sea	Tns3	Tns3	1
9.47389001.47390000	chr9	47389001	47390000	*	6.82308494	0.000200168	0.011778135	Hyper	Hypermethylated in HCR (HCR > LCR)	86.86656904	79.55281393	7.313755109	Exon	exons	Open Sea	Col3a1	Col3a1	1
10.46005001.46006000	chr10	46005001	46006000	*	16.68345364	0.000204148	0.011942847	Hyper	Hypermethylated in HCR (HCR > LCR)	33.29832584	16.06665497	17.23167087	Exon	exons	Open Sea	Slc47a2	Slc47a2	1
16.16936001.16937000	chr16	16936001	16937000	*	21.63372582	0.000211406	0.012246928	Hyper	Hypermethylated in HCR (HCR > LCR)	70.24234593	50.46272764	19.7796183	Exon	exons	Open Sea	Dydc2	Dydc2	1
1.201280001.201281000	chr1	201280001	201281000	*	14.59557237	0.000211574	0.012252231	Hyper	Hypermethylated in HCR (HCR > LCR)	97.2961159	82.84090018	14.45521572	Exon	exons	Open Sea	Acy3	Acy3	1
8.44836001.44837000	chr8	44836001	44837000	*	11.71704296	0.000211727	0.012256705	Hyper	Hypermethylated in HCR (HCR > LCR)	25.68879474	13.47896143	12.20983331	Exon	exons	Open Sea	Bcl9l	Bcl9l	1
12.27943001.27944000	chr12	27943001	27944000	*	11.2704918	0.000213156	0.01230192	Hyper	Hypermethylated in HCR (HCR > LCR)	87.0607738	76.01095471	11.04981909	Exon	exons	Open Sea	Rimbp2	Rimbp2	1
9.61138001.61139000	chr9	61138001	61139000	*	7.749368687	0.000214605	0.012369921	Hyper	Hypermethylated in HCR (HCR > LCR)	90.18246706	82.67032122	7.512145845	Exon	exons	Open Sea	Nop58	Nop58	1
2.189028001.189029000	chr2	189028001	189029000	*	5.156774305	0.000215866	0.012415947	Hyper	Hypermethylated in HCR (HCR > LCR)	99.90049751	97.0849606	2.815536909	Exon	exons	Open Sea	Atp1a1	Atp1a1	1
9.93422001.93423000	chr9	93422001	93423000	*	10.57351065	0.000216122	0.012422437	Hyper	Hypermethylated in HCR (HCR > LCR)	92.1598124	83.56474959	8.595062818	Exon	exons	Open Sea	Gpc1	Gpc1	1
19.18405001.18406000	chr19	18405001	18406000	*	12.94928003	0.000220354	0.012610985	Hyper	Hypermethylated in HCR (HCR > LCR)	83.12794858	68.28281855	14.84513003	Exon	exons	Open Sea	Nod2	Nod2	1
14.9251001.9252000	chr14	9251001	9252000	*	6.54425503	0.000223535	0.012743215	Hyper	Hypermethylated in HCR (HCR > LCR)	92.28822274	86.6832905	5.604932244	Exon	exons	Open Sea	Sec31a	Sec31a	1
X.70827001.70828000	chrX	70827001	70828000	*	10.50851051	0.000228004	0.012924756	Hyper	Hypermethylated in HCR (HCR > LCR)	85.60571416	75.73278057	9.872933592	Exon	exons	Open Sea	Fgf16	Fgf16	1
16.9909001.9910000	chr16	9909001	9910000	*	7.920673634	0.000229111	0.012975281	Hyper	Hypermethylated in HCR (HCR > LCR)	88.78889878	80.30707862	8.48182016	Exon	exons	Open Sea	Ldb3	Ldb3	1
19.9214001.9215000	chr19	9214001	9215000	*	36.05442177	0.000229955	0.012998727	Hyper	Hypermethylated in HCR (HCR > LCR)	100	71.30564908	28.69435092	Exon	exons	Open Sea	Slc38a7	Slc38a7	1
7.8144001.8145000	chr7	8144001	8145000	*	18.39406238	0.00023008	0.013001239	Hyper	Hypermethylated in HCR (HCR > LCR)	65.39921852	45.4256047	19.97361382	Exon	exons	Open Sea	Tle5	Tle5	1
4.103214001.103215000	chr4	103214001	103215000	*	18.42346102	0.0002326	0.013097955	Hyper	Hypermethylated in HCR (HCR > LCR)	39.01535433	18.32215045	20.69320388	Exon	exons	Open Sea	Smyd1	Smyd1	1
17.21330001.21331000	chr17	21330001	21331000	*	-16.17962229	0.000232768	0.013097955	Hypo	Hypomethylated in HCR (HCR < LCR)	72.46995794	91.03419385	-18.56423591	Exon	exons	Open Sea	Sirt5	Sirt5	1
6.31761001.31762000	chr6	31761001	31762000	*	14.15596394	0.000236246	0.013233748	Hyper	Hypermethylated in HCR (HCR > LCR)	35.20230079	18.03225469	17.1700461	Exon	exons	Open Sea	Matn3	Matn3	1
7.117228001.117229000	chr7	117228001	117229000	*	10.96854305	0.000238813	0.013321719	Hyper	Hypermethylated in HCR (HCR > LCR)	92.26389931	81.48937944	10.77451986	Exon	exons	Open Sea	Cerk	Cerk	1
7.111182001.111183000	chr7	111182001	111183000	*	26.50272429	0.00023964	0.01335397	Hyper	Hypermethylated in HCR (HCR > LCR)	73.36986346	45.8282372	27.54162627	Exon	exons	Open Sea	Fam227a	Fam227a	1
3.105670001.105671000	chr3	105670001	105671000	*	20.21431322	0.000242678	0.013467286	Hyper	Hypermethylated in HCR (HCR > LCR)	81.09905185	59.37956383	21.71948802	Exon	exons	Open Sea	Pak6	Pak6	1
7.63552001.63553000	chr7	63552001	63553000	*	15.97147162	0.000244186	0.013519466	Hyper	Hypermethylated in HCR (HCR > LCR)	72.33971838	57.20000169	15.13971669	Exon	exons	Open Sea	Myo1a	Myo1a	1
14.91609001.91610000	chr14	91609001	91610000	*	21.95829241	0.000244582	0.013535611	Hyper	Hypermethylated in HCR (HCR > LCR)	47.17558524	26.33526504	20.8403202	Exon	exons	Open Sea	Pno1	Pno1	1
8.73455001.73456000	chr8	73455001	73456000	*	16.14717916	0.000249077	0.013723071	Hyper	Hypermethylated in HCR (HCR > LCR)	86.592211	70.67710683	15.91510416	Exon	exons	Open Sea	Nedd4	Nedd4	1
13.39789001.39790000	chr13	39789001	39790000	*	19.78127931	0.000251184	0.013805172	Hyper	Hypermethylated in HCR (HCR > LCR)	68.49714696	47.98876186	20.5083851	Exon	exons	Open Sea	Lct	Lct	1
19.50671001.50672000	chr19	50671001	50672000	*	9.296605823	0.000254967	0.013928397	Hyper	Hypermethylated in HCR (HCR > LCR)	93.08597795	84.14269641	8.943281539	Exon	exons	Open Sea	Pabpn1l	Pabpn1l	1
11.31542001.31543000	chr11	31542001	31543000	*	29.39356863	0.000259332	0.014118969	Hyper	Hypermethylated in HCR (HCR > LCR)	50.50504354	20.48327561	30.02176793	Exon	exons	Open Sea	Smim11	Smim11	1
13.42315001.42316000	chr13	42315001	42316000	*	26.02347677	0.000264481	0.014355587	Hyper	Hypermethylated in HCR (HCR > LCR)	91.98844721	61.55182073	30.43662648	Exon	exons	Open Sea	Pigr	Pigr	1
14.76183001.76184000	chr14	76183001	76184000	*	-8.308776283	0.000268685	0.014538601	Hypo	Hypomethylated in HCR (HCR < LCR)	89.76307779	98.88132784	-9.118250054	Exon	exons	Open Sea	Sh3bp2	Sh3bp2	1
4.60811001.60812000	chr4	60811001	60812000	*	8.141847797	0.000270678	0.014613132	Hyper	Hypermethylated in HCR (HCR > LCR)	93.62701596	82.67706222	10.94995374	Exon	exons	Open Sea	Plxna4	Plxna4	1
12.32264001.32265000	chr12	32264001	32265000	*	21.65216728	0.00027334	0.014707521	Hyper	Hypermethylated in HCR (HCR > LCR)	29.53843125	11.24285827	18.29557298	Exon	exons	Open Sea	Mtrfr	Mtrfr	1
16.69372001.69373000	chr16	69372001	69373000	*	14.97098867	0.00027353	0.014711274	Hyper	Hypermethylated in HCR (HCR > LCR)	93.5415778	77.19386594	16.34771185	Exon	exons	Open Sea	Ikbkb	Ikbkb	1
4.25397001.25398000	chr4	25397001	25398000	*	-12.37986553	0.000273919	0.014718994	Hypo	Hypomethylated in HCR (HCR < LCR)	71.72162425	83.43279914	-11.71117489	Exon	exons	Open Sea	Abcb1a	Abcb1a	1
15.95551001.95552000	chr15	95551001	95552000	*	7.695110296	0.000277128	0.014856712	Hyper	Hypermethylated in HCR (HCR > LCR)	92.39851993	85.16797036	7.230549565	Exon	exons	Open Sea	Abcc4	Abcc4	1
13.83677001.83678000	chr13	83677001	83678000	*	10.04259572	0.000278851	0.014929216	Hyper	Hypermethylated in HCR (HCR > LCR)	97.57355243	86.62739493	10.94615749	Exon	exons	Open Sea	Adamts4	Adamts4	1
20.44094001.44095000	chr20	44094001	44095000	*	13.28338147	0.000283628	0.015104589	Hyper	Hypermethylated in HCR (HCR > LCR)	96.1867285	81.65672623	14.53000227	Exon	exons	Open Sea	Ddo	Ddo	1
X.33967001.33968000	chrX	33967001	33968000	*	26.80747313	0.000287545	0.015242949	Hyper	Hypermethylated in HCR (HCR > LCR)	72.43273921	46.59629859	25.83644062	Exon	exons	Open Sea	Rs1	Rs1	1
18.29797001.29798000	chr18	29797001	29798000	*	-7.652778928	0.000288109	0.015257448	Hypo	Hypomethylated in HCR (HCR < LCR)	82.12739261	88.43774722	-6.310354606	Exon	exons	Open Sea	Fchsd1	Fchsd1	1
7.52014001.52015000	chr7	52014001	52015000	*	11.09373045	0.000290495	0.015338392	Hyper	Hypermethylated in HCR (HCR > LCR)	99.79423868	92.35092864	7.443310042	Exon	exons	Open Sea	Ptprb	Ptprb	1
2.237720001.237721000	chr2	237720001	237721000	*	11.55230276	0.000290882	0.015343693	Hyper	Hypermethylated in HCR (HCR > LCR)	55.23918878	44.50166425	10.73752453	Exon	exons	Open Sea	Adgrl2	Adgrl2	1
12.26855001.26856000	chr12	26855001	26856000	*	7.368168147	0.000297312	0.015596012	Hyper	Hypermethylated in HCR (HCR > LCR)	98.50423128	91.44282645	7.061404832	Exon	exons	Open Sea	Sumf2	Sumf2	1
7.132979001.132980000	chr7	132979001	132980000	*	14.97128468	0.000298669	0.015651895	Hyper	Hypermethylated in HCR (HCR > LCR)	92.65481651	81.14582932	11.5089872	Exon	exons	Open Sea	Krt1	Krt1	1
1.56313001.56314000	chr1	56313001	56314000	*	23.42451637	0.000302526	0.015787227	Hyper	Hypermethylated in HCR (HCR > LCR)	78.22678866	56.93076168	21.29602698	Exon	exons	Open Sea	Dll1	Dll1	1
8.42423001.42424000	chr8	42423001	42424000	*	20.9383965	0.000308897	0.016030073	Hyper	Hypermethylated in HCR (HCR > LCR)	86.22667137	62.98568585	23.24098552	Exon	exons	Open Sea	Sorl1	Sorl1	1
9.36387001.36388000	chr9	36387001	36388000	*	39.61811998	0.000310132	0.016079899	Hyper	Hypermethylated in HCR (HCR > LCR)	92.59915684	46.88200603	45.71715081	Exon	exons	Open Sea	Dst	Dst	1
12.7971001.7972000	chr12	7971001	7972000	*	12.29370461	0.000313023	0.016182896	Hyper	Hypermethylated in HCR (HCR > LCR)	70.79626204	59.19852896	11.59773308	Exon	exons	Open Sea	Polr1d	Polr1d	1
1.80713001.80714000	chr1	80713001	80714000	*	10.20963406	0.000315467	0.016237225	Hyper	Hypermethylated in HCR (HCR > LCR)	69.41560506	59.09834738	10.31725768	Exon	exons	Open Sea	Pou2f2	Pou2f2	1
9.93560001.93561000	chr9	93560001	93561000	*	15.54706464	0.00031776	0.016317742	Hyper	Hypermethylated in HCR (HCR > LCR)	66.60188202	51.77627525	14.82560676	Exon	exons	Open Sea	Aqp12a	Aqp12a	1
12.8050001.8051000	chr12	8050001	8051000	*	9.355133241	0.00032103	0.016464653	Hyper	Hypermethylated in HCR (HCR > LCR)	23.04394015	13.9500759	9.093864253	Exon	exons	Open Sea	Lnx2	Lnx2	1
2.171026001.171027000	chr2	171026001	171027000	*	8.025110329	0.000326913	0.016695146	Hyper	Hypermethylated in HCR (HCR > LCR)	86.29811448	78.54827513	7.749839348	Exon	exons	Open Sea	Fhip1a	Fhip1a	1
13.46815001.46816000	chr13	46815001	46816000	*	23.15539662	0.000328896	0.016766561	Hyper	Hypermethylated in HCR (HCR > LCR)	61.92685997	43.02627402	18.90058595	Exon	exons	Open Sea	Ipo9	Ipo9	1
4.58365001.58366000	chr4	58365001	58366000	*	9.30021553	0.000329834	0.016793114	Hyper	Hypermethylated in HCR (HCR > LCR)	20.67586391	11.40719249	9.268671428	Exon	exons	Open Sea	Smo	Smo	1
6.131718001.131719000	chr6	131718001	131719000	*	5.944802451	0.000330103	0.01680151	Hyper	Hypermethylated in HCR (HCR > LCR)	92.26451422	86.20642267	6.058091558	Exon	exons	Open Sea	Akt1	Akt1	1
10.103735001.103736000	chr10	103735001	103736000	*	-10.10347983	0.000337017	0.017013564	Hypo	Hypomethylated in HCR (HCR < LCR)	24.14726629	36.04571392	-11.89844763	Exon	exons	Open Sea	Rbfox3	Rbfox3	1
1.135929001.135930000	chr1	135929001	135930000	*	11.2599616	0.000338896	0.017070924	Hyper	Hypermethylated in HCR (HCR > LCR)	84.47070523	73.51383919	10.95686604	Exon	exons	Open Sea	Bnc1	Bnc1	1
7.19072001.19073000	chr7	19072001	19073000	*	-15.46854142	0.000346193	0.0173139	Hypo	Hypomethylated in HCR (HCR < LCR)	76.27534415	91.93947421	-15.66413007	Exon	exons	Open Sea	Polr3b	Polr3b	1
14.74877001.74878000	chr14	74877001	74878000	*	18.65072666	0.000348437	0.017388323	Hyper	Hypermethylated in HCR (HCR > LCR)	57.17029294	38.44954824	18.7207447	Exon	exons	Open Sea	Ablim2	Ablim2	1
20.28710001.28711000	chr20	28710001	28711000	*	6.916371403	0.000354985	0.017621378	Hyper	Hypermethylated in HCR (HCR > LCR)	91.68775914	86.17731446	5.510444681	Exon	exons	Open Sea	Unc5b	Unc5b	1
3.151927001.151928000	chr3	151927001	151928000	*	17.04442932	0.000356703	0.017668135	Hyper	Hypermethylated in HCR (HCR > LCR)	87.23686633	69.15121465	18.08565168	Exon	exons	Open Sea	Tox2	Tox2	1
14.67093001.67094000	chr14	67093001	67094000	*	19.36841379	0.000363916	0.01788363	Hyper	Hypermethylated in HCR (HCR > LCR)	94.24180791	73.35973792	20.88206999	Exon	exons	Open Sea	Prom1	Prom1	1
2.41512001.41513000	chr2	41512001	41513000	*	6.134031083	0.000366005	0.017953366	Hyper	Hypermethylated in HCR (HCR > LCR)	99.13793103	93.02587274	6.112058294	Exon	exons	Open Sea	Pde4d	Pde4d	1
12.8132001.8133000	chr12	8132001	8133000	*	9.429030794	0.000369664	0.018094272	Hyper	Hypermethylated in HCR (HCR > LCR)	97.23751447	89.53774168	7.699772794	Exon	exons	Open Sea	Mtif3	Mtif3	1
17.9111001.9112000	chr17	9111001	9112000	*	9.163490403	0.000374028	0.018246865	Hyper	Hypermethylated in HCR (HCR > LCR)	43.63716238	35.04135627	8.595806114	Exon	exons	Open Sea	Dok3	Dok3	1
20.9402001.9403000	chr20	9402001	9403000	*	22.4978774	0.000381469	0.018525637	Hyper	Hypermethylated in HCR (HCR > LCR)	67.65604925	45.46844929	22.18759996	Exon	exons	Open Sea	Slc37a1	Slc37a1	1
5.150308001.150309000	chr5	150308001	150309000	*	22.62027417	0.000388743	0.01873598	Hyper	Hypermethylated in HCR (HCR > LCR)	59.15299692	39.00408267	20.14891425	Exon	exons	Open Sea	Eif4g3	Eif4g3	1
7.112231001.112232000	chr7	112231001	112232000	*	6.280538401	0.000391026	0.018789578	Hyper	Hypermethylated in HCR (HCR > LCR)	90.38051612	83.09516587	7.285350244	Exon	exons	Open Sea	Fam83f	Fam83f	1
1.95483001.95484000	chr1	95483001	95484000	*	10.51023106	0.000391974	0.018814482	Hyper	Hypermethylated in HCR (HCR > LCR)	84.61190583	73.35169058	11.26021526	Exon	exons	Open Sea	Bcl2l12	Bcl2l12;Irf3	2
14.75710001.75711000	chr14	75710001	75711000	*	15.1137972	0.000397122	0.018964793	Hyper	Hypermethylated in HCR (HCR > LCR)	67.71209246	52.95699619	14.75509627	Exon	exons	Open Sea	Hgfac	Hgfac	1
11.44380001.44381000	chr11	44380001	44381000	*	-36.01308112	0.000400611	0.019058597	Hypo	Hypomethylated in HCR (HCR < LCR)	20.82223618	50.33248299	-29.51024681	Exon	exons	Open Sea	Impg2	Impg2	1
5.145031001.145032000	chr5	145031001	145032000	*	20.16028403	0.000405413	0.019196247	Hyper	Hypermethylated in HCR (HCR > LCR)	60.37217034	39.56529582	20.80687452	Exon	exons	Open Sea	Ppp1r8	Ppp1r8	1
11.12607001.12608000	chr11	12607001	12608000	*	19.81658692	0.000409723	0.0193605	Hyper	Hypermethylated in HCR (HCR > LCR)	93.9819376	72.43944782	21.54248978	Exon	exons	Open Sea	Robo2	Robo2	1
9.35888001.35889000	chr9	35888001	35889000	*	10.59593813	0.000413864	0.019498929	Hyper	Hypermethylated in HCR (HCR > LCR)	93.72938079	82.37320574	11.35617505	Exon	exons	Open Sea	Prim2	Prim2	1
6.95357001.95358000	chr6	95357001	95358000	*	9.523041599	0.000417523	0.019597499	Hyper	Hypermethylated in HCR (HCR > LCR)	88.82974653	79.03685826	9.792888265	Exon	exons	Open Sea	Sptb	Sptb	1
10.104246001.104247000	chr10	104246001	104247000	*	-23.54369356	0.000420145	0.019685376	Hypo	Hypomethylated in HCR (HCR < LCR)	24.38678179	48.68297055	-24.29618876	Exon	exons	Open Sea	Enpp7	Enpp7	1
7.130557001.130558000	chr7	130557001	130558000	*	17.86738414	0.000423564	0.019770788	Hyper	Hypermethylated in HCR (HCR > LCR)	94.52638778	74.42914525	20.09724253	Exon	exons	Open Sea	Nckap5l	Nckap5l	1
1.129601001.129602000	chr1	129601001	129602000	*	14.10496418	0.000427101	0.019912802	Hyper	Hypermethylated in HCR (HCR > LCR)	77.73481785	62.87500882	14.85980903	Exon	exons	Open Sea	Akap13	Akap13	1
13.31157001.31158000	chr13	31157001	31158000	*	12.00079357	0.000428293	0.019956786	Hyper	Hypermethylated in HCR (HCR > LCR)	92.39583333	78.76202148	13.63381186	Exon	exons	Open Sea	Sctr	Sctr	1
5.146566001.146567000	chr5	146566001	146567000	*	17.23977362	0.00043228	0.020094488	Hyper	Hypermethylated in HCR (HCR > LCR)	61.21450952	44.66505717	16.54945235	Exon	exons	Open Sea	Slc30a2	Slc30a2	1
11.77815001.77816000	chr11	77815001	77816000	*	6.618805982	0.000444089	0.020502935	Hyper	Hypermethylated in HCR (HCR > LCR)	95.78991112	89.13965433	6.650256796	Exon	exons	Open Sea	Kng1	Kng1	1
1.158711001.158712000	chr1	158711001	158712000	*	10.10610523	0.000451626	0.020763401	Hyper	Hypermethylated in HCR (HCR > LCR)	85.35485348	75.13921827	10.21563521	Exon	exons	Open Sea	Trim34	Trim34	1
11.68753001.68754000	chr11	68753001	68754000	*	12.37361251	0.000452133	0.020767118	Hyper	Hypermethylated in HCR (HCR > LCR)	82.72044721	72.20250194	10.51794528	Exon	exons	Open Sea	Pak2	Pak2	1
1.244406001.244407000	chr1	244406001	244407000	*	12.77024234	0.000465378	0.02123011	Hyper	Hypermethylated in HCR (HCR > LCR)	40.26179409	28.09648642	12.16530767	Exon	exons	Open Sea	Dpcd	Dpcd;Poll	2
1.80433001.80434000	chr1	80433001	80434000	*	7.982654803	0.000467935	0.021304493	Hyper	Hypermethylated in HCR (HCR > LCR)	29.28707706	21.54473614	7.742340919	Exon	exons	Open Sea	Ceacam6	Ceacam6	1
11.69639001.69640000	chr11	69639001	69640000	*	10.71596639	0.000468721	0.021334244	Hyper	Hypermethylated in HCR (HCR > LCR)	89.65627222	79.3655663	10.29070592	Exon	exons	Open Sea	Acap2	Acap2	1
3.114360001.114361000	chr3	114360001	114361000	*	14.6675542	0.000469557	0.021354179	Hyper	Hypermethylated in HCR (HCR > LCR)	96.53567447	80.68846662	15.84720785	Exon	exons	Open Sea	Blvra	Blvra	1
7.106429001.106430000	chr7	106429001	106430000	*	8.804432465	0.000481383	0.021824201	Hyper	Hypermethylated in HCR (HCR > LCR)	91.25785508	81.64297898	9.614876099	Exon	exons	Open Sea	Adgrb1	Adgrb1	1
13.76547001.76548000	chr13	76547001	76548000	*	23.86146073	0.000484719	0.021938376	Hyper	Hypermethylated in HCR (HCR > LCR)	55.73983231	29.04904509	26.69078722	Exon	exons	Open Sea	F5	F5	1
3.115978001.115979000	chr3	115978001	115979000	*	6.043861849	0.000502886	0.022537168	Hyper	Hypermethylated in HCR (HCR > LCR)	15.67319513	9.577263667	6.095931463	Exon	exons	Open Sea	Mertk	Mertk	1
5.154155001.154156000	chr5	154155001	154156000	*	-7.197893476	0.000504337	0.022584967	Hypo	Hypomethylated in HCR (HCR < LCR)	78.21735962	85.5836203	-7.366260683	Exon	exons	Open Sea	Ctrc	Ctrc	1
1.177713001.177714000	chr1	177713001	177714000	*	15.37759073	0.00051041	0.02278721	Hyper	Hypermethylated in HCR (HCR > LCR)	75.49200833	61.391244	14.10076432	Exon	exons	Open Sea	Tnrc6a	Tnrc6a	1
14.19424001.19425000	chr14	19424001	19425000	*	-16.27006037	0.000519921	0.023083795	Hypo	Hypomethylated in HCR (HCR < LCR)	74.25283343	88.73643165	-14.48359822	Exon	exons	Open Sea	Grsf1	Grsf1	1
1.85949001.85950000	chr1	85949001	85950000	*	9.029581355	0.000530051	0.023404476	Hyper	Hypermethylated in HCR (HCR > LCR)	56.36993526	47.06828507	9.301650185	Exon	exons	Open Sea	2200002J24Rikl	2200002J24Rikl	1
1.81173001.81174000	chr1	81173001	81174000	*	7.648112329	0.000529713	0.023404476	Hyper	Hypermethylated in HCR (HCR > LCR)	90.60065829	81.02576023	9.574898057	Exon	exons	Open Sea	Exosc5	Exosc5	1
4.52988001.52989000	chr4	52988001	52989000	*	26.08785744	0.000545221	0.02379369	Hyper	Hypermethylated in HCR (HCR > LCR)	40.05924951	12.61115657	27.44809293	Exon	exons	Open Sea	Iqub	Iqub	1
20.14270001.14271000	chr20	14270001	14271000	*	8.790021769	0.000552751	0.02405708	Hyper	Hypermethylated in HCR (HCR > LCR)	17.85742012	8.666989595	9.190430525	Exon	exons	Open Sea	Pcdh15	Pcdh15	1
1.94225001.94226000	chr1	94225001	94226000	*	18.68686869	0.000556735	0.024193339	Hyper	Hypermethylated in HCR (HCR > LCR)	95.672147	76.08331534	19.58883166	Exon	exons	Open Sea	Klk11	Klk11;Klk12	2
10.104516001.104517000	chr10	104516001	104517000	*	-11.17954876	0.000558887	0.02423894	Hypo	Hypomethylated in HCR (HCR < LCR)	76.81579637	90.10999719	-13.29420082	Exon	exons	Open Sea	Ccdc40	Ccdc40	1
8.109607001.109608000	chr8	109607001	109608000	*	8.860515268	0.000560156	0.024267832	Hyper	Hypermethylated in HCR (HCR > LCR)	84.13599674	76.21458552	7.921411218	Exon	exons	Open Sea	Col7a1	Col7a1	1
16.7371001.7372000	chr16	7371001	7372000	*	26.15579575	0.000583464	0.024995138	Hyper	Hypermethylated in HCR (HCR > LCR)	76.05318853	53.73424983	22.3189387	Exon	exons	Open Sea	Msmb	Msmb	1
19.709001.710000	chr19	709001	710000	*	5.359814757	0.000599824	0.025499196	Hyper	Hypermethylated in HCR (HCR > LCR)	8.688107177	2.576874561	6.111232616	Exon	exons	Open Sea	Cklf	Cklf;Tk2	2
20.3669001.3670000	chr20	3669001	3670000	*	17.0327407	0.000604026	0.025637227	Hyper	Hypermethylated in HCR (HCR > LCR)	74.16928451	53.87863518	20.29064933	Exon	exons	Open Sea	Prrc2a	Prrc2a	1
20.6885001.6886000	chr20	6885001	6886000	*	11.83482058	0.000604655	0.025657155	Hyper	Hypermethylated in HCR (HCR > LCR)	81.98187475	69.83470672	12.14716803	Exon	exons	Open Sea	Brpf3	Brpf3	1
5.160564001.160565000	chr5	160564001	160565000	*	11.32645825	0.000610456	0.02581484	Hyper	Hypermethylated in HCR (HCR > LCR)	69.80516522	58.68807488	11.11709034	Exon	exons	Open Sea	Gpr157	Gpr157	1
12.21434001.21435000	chr12	21434001	21435000	*	24.89795421	0.000614908	0.025941759	Hyper	Hypermethylated in HCR (HCR > LCR)	53.84539452	28.63062582	25.2147687	Exon	exons	Open Sea	Baz1b	Baz1b	1
1.33664001.33665000	chr1	33664001	33665000	*	13.79801215	0.00061615	0.025973739	Hyper	Hypermethylated in HCR (HCR > LCR)	38.45720053	25.74712339	12.71007714	Exon	exons	Open Sea	Nsun2	Nsun2	1
1.174302001.174303000	chr1	174302001	174303000	*	18.39256984	0.000624382	0.026217791	Hyper	Hypermethylated in HCR (HCR > LCR)	79.40867003	61.89604642	17.51262361	Exon	exons	Open Sea	Lyrm1	Lyrm1	1
10.57867001.57868000	chr10	57867001	57868000	*	15.99545739	0.000624991	0.026220316	Hyper	Hypermethylated in HCR (HCR > LCR)	86.95529241	71.32155882	15.63373359	Exon	exons	Open Sea	Trpv1	Trpv1	1
8.103759001.103760000	chr8	103759001	103760000	*	20.93596861	0.000629395	0.026332132	Hyper	Hypermethylated in HCR (HCR > LCR)	24.3878822	11.5646536	12.8232286	Exon	exons	Open Sea	Rab6b	Rab6b	1
12.33767001.33768000	chr12	33767001	33768000	*	15.52583773	0.000632147	0.026398907	Hyper	Hypermethylated in HCR (HCR > LCR)	38.55035562	22.27748676	16.27286886	Exon	exons	Open Sea	Anapc5	Anapc5	1
1.182871001.182872000	chr1	182871001	182872000	*	17.7371478	0.000634075	0.026445478	Hyper	Hypermethylated in HCR (HCR > LCR)	46.28171857	32.00193804	14.27978053	Exon	exons	Open Sea	Rusf1	Rusf1	1
1.202168001.202169000	chr1	202168001	202169000	*	19.7876953	0.000636365	0.026506646	Hyper	Hypermethylated in HCR (HCR > LCR)	68.17491731	44.8525135	23.3224038	Exon	exons	Open Sea	Actn3	Actn3	1
20.11346001.11347000	chr20	11346001	11347000	*	13.82155726	0.000638046	0.026536188	Hyper	Hypermethylated in HCR (HCR > LCR)	85.59308462	72.25715579	13.33592883	Exon	exons	Open Sea	Adarb1	Adarb1	1
7.108357001.108358000	chr7	108357001	108358000	*	7.811297357	0.000642275	0.026649391	Hyper	Hypermethylated in HCR (HCR > LCR)	92.3956424	85.89585003	6.499792368	Exon	exons	Open Sea	Tonsl	Tonsl	1
10.87306001.87307000	chr10	87306001	87307000	*	12.01362102	0.000644922	0.026717899	Hyper	Hypermethylated in HCR (HCR > LCR)	44.15637538	33.55861612	10.59775926	Exon	exons	Open Sea	Slc4a1	Slc4a1	1
11.27215001.27216000	chr11	27215001	27216000	*	11.97691198	0.000645119	0.026719205	Hyper	Hypermethylated in HCR (HCR > LCR)	94.8018648	83.16666667	11.63519814	Exon	exons	Open Sea	Grik1	Grik1	1
1.172973001.172974000	chr1	172973001	172974000	*	-11.64501835	0.000647951	0.026774499	Hypo	Hypomethylated in HCR (HCR < LCR)	79.79769037	90.8759377	-11.07824732	Exon	exons	Open Sea	Tmc5	Tmc5	1
7.8625001.8626000	chr7	8625001	8626000	*	30.51801802	0.000649456	0.026822925	Hyper	Hypermethylated in HCR (HCR > LCR)	51.56502254	27.53362863	24.03139391	Exon	exons	Open Sea	Creb3l3	Creb3l3	1
2.86771001.86772000	chr2	86771001	86772000	*	12.08955423	0.000666959	0.027293737	Hyper	Hypermethylated in HCR (HCR > LCR)	36.9609903	24.682861	12.2781293	Exon	exons	Open Sea	Ca3	Ca3	1
7.8148001.8149000	chr7	8148001	8149000	*	9.007022879	0.000670273	0.027359779	Hyper	Hypermethylated in HCR (HCR > LCR)	12.8315688	3.790678809	9.04088999	Exon	exons	Open Sea	Tle5	Tle5	1
7.10011001.10012000	chr7	10011001	10012000	*	14.23181648	0.000684742	0.027767356	Hyper	Hypermethylated in HCR (HCR > LCR)	78.26344722	62.68823841	15.57520881	Exon	exons	Open Sea	Gzmm	Gzmm	1
4.156078001.156079000	chr4	156078001	156079000	*	10.99567788	0.000686322	0.027789567	Hyper	Hypermethylated in HCR (HCR > LCR)	88.49940933	78.90291949	9.596489839	Exon	exons	Open Sea	C3ar1	C3ar1	1
2.78536001.78537000	chr2	78536001	78537000	*	13.64020433	0.000702589	0.028242092	Hyper	Hypermethylated in HCR (HCR > LCR)	47.0523951	33.95978866	13.09260644	Exon	exons	Open Sea	Trio	Trio	1
6.90763001.90764000	chr6	90763001	90764000	*	33.91758632	0.000705655	0.028329964	Hyper	Hypermethylated in HCR (HCR > LCR)	45.51584552	22.88007396	22.63577156	Exon	exons	Open Sea	Rtn1	Rtn1	1
16.79505001.79506000	chr16	79505001	79506000	*	9.073474602	0.000726123	0.028920907	Hyper	Hypermethylated in HCR (HCR > LCR)	98.1348926	89.81238757	8.32250503	Exon	exons	Open Sea	Abhd13	Abhd13	1
3.22717001.22718000	chr3	22717001	22718000	*	-15.23727844	0.000732032	0.029084314	Hypo	Hypomethylated in HCR (HCR < LCR)	78.40321115	93.89417792	-15.49096676	Exon	exons	Open Sea	Olfml2a	Olfml2a	1
1.207561001.207562000	chr1	207561001	207562000	*	14.63201051	0.000736756	0.029214291	Hyper	Hypermethylated in HCR (HCR > LCR)	69.33941171	53.7520859	15.58732581	Exon	exons	Open Sea	Zp1	Zp1	1
18.52066001.52067000	chr18	52066001	52067000	*	15.40369503	0.000737754	0.029239472	Hyper	Hypermethylated in HCR (HCR > LCR)	67.26811965	54.28180936	12.98631029	Exon	exons	Open Sea	Slc27a6	Slc27a6	1
18.15378001.15379000	chr18	15378001	15379000	*	5.571104231	0.000763903	0.030017193	Hyper	Hypermethylated in HCR (HCR > LCR)	96.97305998	91.67977887	5.293281106	Exon	exons	Open Sea	Ino80c	Ino80c	1
10.46569001.46570000	chr10	46569001	46570000	*	8.77245208	0.00077424	0.03031129	Hyper	Hypermethylated in HCR (HCR > LCR)	92.00098184	83.2274772	8.773504642	Exon	exons	Open Sea	Akap10	Akap10	1
18.73893001.73894000	chr18	73893001	73894000	*	14.11340946	0.000777144	0.030374377	Hyper	Hypermethylated in HCR (HCR > LCR)	20.90607376	6.456699239	14.44937452	Exon	exons	Open Sea	Ctdp1	Ctdp1	1
1.202216001.202217000	chr1	202216001	202217000	*	23.4047795	0.000779344	0.030430825	Hyper	Hypermethylated in HCR (HCR > LCR)	52.39989718	34.61772099	17.78217619	Exon	exons	Open Sea	Dpp3	Dpp3	1
7.113561001.113562000	chr7	113561001	113562000	*	16.33359061	0.000779566	0.030432104	Hyper	Hypermethylated in HCR (HCR > LCR)	49.25211402	33.97796436	15.27414966	Exon	exons	Open Sea	Xrcc6	Xrcc6	1
17.6090001.6091000	chr17	6090001	6091000	*	-17.30929109	0.000805967	0.031108219	Hypo	Hypomethylated in HCR (HCR < LCR)	67.07343788	83.67688399	-16.60344611	Exon	exons	Open Sea	Slc28a3	Slc28a3	1
3.44939001.44940000	chr3	44939001	44940000	*	12.58790453	0.000807092	0.031136689	Hyper	Hypermethylated in HCR (HCR > LCR)	94.04932036	81.98801559	12.06130477	Exon	exons	Open Sea	Pla2r1	Pla2r1	1
6.127265001.127266000	chr6	127265001	127266000	*	24.68342146	0.000809154	0.031186365	Hyper	Hypermethylated in HCR (HCR > LCR)	62.90991081	38.76884326	24.14106755	Exon	exons	Open Sea	Cyp46a1	Cyp46a1	1
20.12065001.12066000	chr20	12065001	12066000	*	6.848412989	0.000810751	0.031230657	Hyper	Hypermethylated in HCR (HCR > LCR)	87.489971	80.35233084	7.137640157	Exon	exons	Open Sea	Ftcd	Ftcd	1
13.72137001.72138000	chr13	72137001	72138000	*	-22.92786191	0.000813913	0.031295897	Hypo	Hypomethylated in HCR (HCR < LCR)	57.49119098	81.0867915	-23.59560052	Exon	exons	Open Sea	Tnr	Tnr	1
20.6362001.6363000	chr20	6362001	6363000	*	18.13552266	0.000813985	0.031295897	Hyper	Hypermethylated in HCR (HCR > LCR)	75.40082326	65.60168649	9.79913677	Exon	exons	Open Sea	Ppard	Ppard	1
10.88284001.88285000	chr10	88284001	88285000	*	14.3586594	0.00081923	0.031461741	Hyper	Hypermethylated in HCR (HCR > LCR)	43.60774818	30.60465138	13.0030968	Exon	exons	Open Sea	Arhgap27	Arhgap27	1
3.14871001.14872000	chr3	14871001	14872000	*	-16.25563676	0.000836138	0.031951009	Hypo	Hypomethylated in HCR (HCR < LCR)	56.04745358	73.25544001	-17.20798643	Exon	exons	Open Sea	Fubp3	Fubp3	1
10.13477001.13478000	chr10	13477001	13478000	*	17.18206354	0.000851488	0.032376179	Hyper	Hypermethylated in HCR (HCR > LCR)	75.45301626	58.32309473	17.12992153	Exon	exons	Open Sea	E4f1	E4f1	1
18.54782001.54783000	chr18	54782001	54783000	*	13.95732417	0.000859478	0.032526333	Hyper	Hypermethylated in HCR (HCR > LCR)	93.45236622	80.36251401	13.08985221	Exon	exons	Open Sea	Ppargc1b	Ppargc1b	1
2.172235001.172236000	chr2	172235001	172236000	*	13.67042446	0.000867785	0.032794468	Hyper	Hypermethylated in HCR (HCR > LCR)	36.64855933	22.76618084	13.88237849	Exon	exons	Open Sea	Dclk2	Dclk2	1
5.154495001.154496000	chr5	154495001	154496000	*	14.00841737	0.00088118	0.033151533	Hyper	Hypermethylated in HCR (HCR > LCR)	66.18738134	55.35149923	10.83588211	Exon	exons	Open Sea	Kazn	Kazn	1
12.9843001.9844000	chr12	9843001	9844000	*	11.9383969	0.000883711	0.033168582	Hyper	Hypermethylated in HCR (HCR > LCR)	74.63942794	63.84927065	10.79015729	Exon	exons	Open Sea	Tmem130	Tmem130	1
5.16755001.16756000	chr5	16755001	16756000	*	16.83806488	0.00089291	0.03338587	Hyper	Hypermethylated in HCR (HCR > LCR)	58.12216582	42.38862775	15.73353807	Exon	exons	Open Sea	Lyn	Lyn	1
4.71158001.71159000	chr4	71158001	71159000	*	6.176282051	0.000904809	0.033627511	Hyper	Hypermethylated in HCR (HCR > LCR)	94.63658329	89.01741294	5.619170353	Exon	exons	Open Sea	Casp2	Casp2	1
10.18559001.18560000	chr10	18559001	18560000	*	-17.50223924	0.000921567	0.034058484	Hypo	Hypomethylated in HCR (HCR < LCR)	67.72042786	82.13323364	-14.41280578	Exon	exons	Open Sea	Kcnip1	Kcnip1;Kcnmb1	2
4.154496001.154497000	chr4	154496001	154497000	*	6.56737548	0.000921983	0.034058484	Hyper	Hypermethylated in HCR (HCR > LCR)	91.95579244	84.38157179	7.57422065	Exon	exons	Open Sea	Usp18	Usp18	1
12.19129001.19130000	chr12	19129001	19130000	*	9.087513557	0.000928364	0.034192094	Hyper	Hypermethylated in HCR (HCR > LCR)	91.99875599	83.66174634	8.337009641	Exon	exons	Open Sea	Actl6b	Actl6b;Tfr2	2
19.51572001.51573000	chr19	51572001	51573000	*	10.43654039	0.000959795	0.035053416	Hyper	Hypermethylated in HCR (HCR > LCR)	14.49735901	3.774863785	10.72249522	Exon	exons	Open Sea	Gas8	Gas8	1
1.80135001.80136000	chr1	80135001	80136000	*	6.773253814	0.000964028	0.035136647	Hyper	Hypermethylated in HCR (HCR > LCR)	83.37803007	77.81936029	5.558669777	Exon	exons	Open Sea	Pinlyp	Pinlyp	1
1.154669001.154670000	chr1	154669001	154670000	*	27.34900393	0.000965428	0.035171724	Hyper	Hypermethylated in HCR (HCR > LCR)	32.94212339	10.45606777	22.48605562	Exon	exons	Open Sea	Ppme1	Ppme1	1
11.33125001.33126000	chr11	33125001	33126000	*	19.17839881	0.000972431	0.035315001	Hyper	Hypermethylated in HCR (HCR > LCR)	78.50968857	59.39823269	19.11145587	Exon	exons	Open Sea	Dop1b	Dop1b	1
6.119177001.119178000	chr6	119177001	119178000	*	20.43809481	0.000986562	0.035675255	Hyper	Hypermethylated in HCR (HCR > LCR)	84.23719958	70.62087193	13.61632765	Exon	exons	Open Sea	Tdp1	Tdp1	1
2.113430001.113431000	chr2	113430001	113431000	*	13.22620682	0.000987313	0.035694389	Hyper	Hypermethylated in HCR (HCR > LCR)	86.966809	71.34210587	15.62470313	Exon	exons	Open Sea	Mecom	Mecom	1
8.33313001.33314000	chr8	33313001	33314000	*	10.09557078	0.000991482	0.035806564	Hyper	Hypermethylated in HCR (HCR > LCR)	57.8123852	48.46120383	9.351181368	Exon	exons	Open Sea	Kirrel3	Kirrel3	1
13.68397001.68398000	chr13	68397001	68398000	*	27.77296709	0.000994158	0.035876903	Hyper	Hypermethylated in HCR (HCR > LCR)	90.79229798	68.82274022	21.96955776	Exon	exons	Open Sea	Tdrd5	Tdrd5	1
10.52356001.52357000	chr10	52356001	52357000	*	-23.33202512	0.00099459	0.035876903	Hypo	Hypomethylated in HCR (HCR < LCR)	57.0775537	76.33905005	-19.26149635	Exon	exons	Open Sea	Gas7	Gas7	1
11.65500001.65501000	chr11	65500001	65501000	*	17.74602709	0.001011032	0.03627496	Hyper	Hypermethylated in HCR (HCR > LCR)	51.04415333	32.6219796	18.42217373	Exon	exons	Open Sea	Adcy5	Adcy5	1
X.5084001.5085000	chrX	5084001	5085000	*	14.24343757	0.001032467	0.036739896	Hyper	Hypermethylated in HCR (HCR > LCR)	17.17505386	4.182085364	12.9929685	Exon	exons	Open Sea	Fundc1	Fundc1	1
20.6363001.6364000	chr20	6363001	6364000	*	14.29944469	0.001046456	0.037048429	Hyper	Hypermethylated in HCR (HCR > LCR)	49.74965141	35.58536767	14.16428373	Exon	exons	Open Sea	Ppard	Ppard	1
7.28397001.28398000	chr7	28397001	28398000	*	7.258991714	0.001044149	0.037048429	Hyper	Hypermethylated in HCR (HCR > LCR)	91.84906631	83.79866503	8.050401283	Exon	exons	Open Sea	Usp44	Usp44	1
1.78732001.78733000	chr1	78732001	78733000	*	7.08601135	0.001046628	0.037048429	Hyper	Hypermethylated in HCR (HCR > LCR)	59.35496022	52.44161907	6.913341145	Exon	exons	Open Sea	Dmpk	Dmpk	1
9.23225001.23226000	chr9	23225001	23226000	*	-6.385029246	0.00104643	0.037048429	Hypo	Hypomethylated in HCR (HCR < LCR)	86.48127615	93.45731	-6.976033852	Exon	exons	Open Sea	Mcm3	Mcm3	1
8.75904001.75905000	chr8	75904001	75905000	*	5.86656034	0.001045178	0.037048429	Hyper	Hypermethylated in HCR (HCR > LCR)	94.29245749	88.27165385	6.020803643	Exon	exons	Open Sea	Myo5a	Myo5a	1
8.74932001.74933000	chr8	74932001	74933000	*	23.61298444	0.001053406	0.037214716	Hyper	Hypermethylated in HCR (HCR > LCR)	93.30780827	69.18956392	24.11824436	Exon	exons	Open Sea	Wdr72	Wdr72	1
1.177055001.177056000	chr1	177055001	177056000	*	-7.45804763	0.001057668	0.037324327	Hypo	Hypomethylated in HCR (HCR < LCR)	79.32371957	86.34407775	-7.02035818	Exon	exons	Open Sea	Prkcb	Prkcb	1
2.31758001.31759000	chr2	31758001	31759000	*	-12.01503813	0.001061505	0.037394159	Hypo	Hypomethylated in HCR (HCR < LCR)	55.12047129	67.55400155	-12.43353025	Exon	exons	Open Sea	Marveld2	Marveld2	1
10.105263001.105264000	chr10	105263001	105264000	*	6.094716897	0.001066126	0.037474942	Hyper	Hypermethylated in HCR (HCR > LCR)	95.75422868	89.30712428	6.447104391	Exon	exons	Open Sea	Baiap2	Baiap2	1
13.43243001.43244000	chr13	43243001	43244000	*	18.93882768	0.001067076	0.037483801	Hyper	Hypermethylated in HCR (HCR > LCR)	73.32976409	56.96402764	16.36573646	Exon	exons	Open Sea	Pm20d1	Pm20d1	1
9.13169001.13170000	chr9	13169001	13170000	*	6.484149429	0.00106985	0.0375321	Hyper	Hypermethylated in HCR (HCR > LCR)	92.97099631	85.94917988	7.021816426	Exon	exons	Open Sea	Mdfi	Mdfi	1
1.243677001.243678000	chr1	243677001	243678000	*	18.98113074	0.001070791	0.037548744	Hyper	Hypermethylated in HCR (HCR > LCR)	68.40512852	56.67743234	11.72769618	Exon	exons	Open Sea	Pax2	Pax2	1
18.40107001.40108000	chr18	40107001	40108000	*	5.259055967	0.00107853	0.037705121	Hyper	Hypermethylated in HCR (HCR > LCR)	15.58937737	10.31866312	5.270714252	Exon	exons	Open Sea	Sema6a	Sema6a	1
2.174550001.174551000	chr2	174550001	174551000	*	16.30494808	0.001079711	0.037714555	Hyper	Hypermethylated in HCR (HCR > LCR)	67.65935803	50.50612872	17.1532293	Exon	exons	Open Sea	Pklr	Pklr	1
10.20272001.20273000	chr10	20272001	20273000	*	6.386373609	0.001102459	0.038223478	Hyper	Hypermethylated in HCR (HCR > LCR)	97.74534421	90.90417677	6.841167448	Exon	exons	Open Sea	Rars1	Rars1	1
4.176908001.176909000	chr4	176908001	176909000	*	10.87719298	0.001117044	0.038585861	Hyper	Hypermethylated in HCR (HCR > LCR)	100	88.45053272	11.54946728	Exon	exons	Open Sea	Sox5	Sox5	1
7.122097001.122098000	chr7	122097001	122098000	*	6.200677014	0.001125404	0.038783687	Hyper	Hypermethylated in HCR (HCR > LCR)	93.99690981	88.1042282	5.89268161	Exon	exons	Open Sea	Kif21a	Kif21a	1
10.101838001.101839000	chr10	101838001	101839000	*	5.017527709	0.001128729	0.038852628	Hyper	Hypermethylated in HCR (HCR > LCR)	90.2091315	86.04845857	4.160672932	Exon	exons	Open Sea	Rhbdf2	Rhbdf2	1
7.113471001.113472000	chr7	113471001	113472000	*	17.73286553	0.001135606	0.039030919	Hyper	Hypermethylated in HCR (HCR > LCR)	92.21682165	71.84616439	20.37065726	Exon	exons	Open Sea	Pmm1	Pmm1	1
11.83364001.83365000	chr11	83364001	83365000	*	8.766409012	0.001138185	0.039069522	Hyper	Hypermethylated in HCR (HCR > LCR)	73.18375577	64.41913932	8.764616447	Exon	exons	Open Sea	Smpd4	Smpd4	1
10.79992001.79993000	chr10	79992001	79993000	*	18.26303978	0.001154193	0.039462374	Hyper	Hypermethylated in HCR (HCR > LCR)	45.86726778	29.22352985	16.64373793	Exon	exons	Open Sea	Itga3	Itga3;Pdk2	2
17.13513001.13514000	chr17	13513001	13514000	*	-9.829613914	0.001158184	0.039553589	Hypo	Hypomethylated in HCR (HCR < LCR)	82.35819328	93.31850866	-10.96031539	Exon	exons	Open Sea	Sema4d	Sema4d	1
16.47191001.47192000	chr16	47191001	47192000	*	18.30357143	0.001177629	0.039912843	Hyper	Hypermethylated in HCR (HCR > LCR)	100	80.53793751	19.46206249	Exon	exons	Open Sea	Fat1	Fat1	1
1.176560001.176561000	chr1	176560001	176561000	*	7.93097153	0.00118728	0.040096591	Hyper	Hypermethylated in HCR (HCR > LCR)	89.94850747	79.56897772	10.37952975	Exon	exons	Open Sea	Gga2	Gga2	1
14.75025001.75026000	chr14	75025001	75026000	*	17.69893817	0.001194519	0.040264919	Hyper	Hypermethylated in HCR (HCR > LCR)	54.12086114	38.0498396	16.07102154	Exon	exons	Open Sea	Sh3tc1	Sh3tc1	1
7.119693001.119694000	chr7	119693001	119694000	*	5.026413029	0.00119804	0.040321315	Hyper	Hypermethylated in HCR (HCR > LCR)	93.6143722	88.11947993	5.49489227	Exon	exons	Open Sea	Zdhhc25	Zdhhc25	1
1.14349001.14350000	chr1	14349001	14350000	*	9.773235485	0.001201645	0.04040359	Hyper	Hypermethylated in HCR (HCR > LCR)	96.7740559	86.24573535	10.52832055	Exon	exons	Open Sea	Ifngr1	Ifngr1	1
1.48048001.48049000	chr1	48048001	48049000	*	9.633027523	0.001209551	0.040593102	Hyper	Hypermethylated in HCR (HCR > LCR)	100	90.70698485	9.293015147	Exon	exons	Open Sea	Igf2r	Igf2r	1
12.13896001.13897000	chr12	13896001	13897000	*	26.70467354	0.001213244	0.040654275	Hyper	Hypermethylated in HCR (HCR > LCR)	86.23931836	56.58711468	29.65220368	Exon	exons	Open Sea	Amz1	Amz1	1
3.109273001.109274000	chr3	109273001	109274000	*	13.34516565	0.001243974	0.041420255	Hyper	Hypermethylated in HCR (HCR > LCR)	66.59959216	54.33736019	12.26223197	Exon	exons	Open Sea	Duox1	Duox1	1
1.80005001.80006000	chr1	80005001	80006000	*	10.08992422	0.001249128	0.041557477	Hyper	Hypermethylated in HCR (HCR > LCR)	93.44264275	85.77136334	7.671279412	Exon	exons	Open Sea	Smg9	Smg9	1
4.115239001.115240000	chr4	115239001	115240000	*	-6.936416185	0.001249646	0.04155756	Hypo	Hypomethylated in HCR (HCR < LCR)	93.40930369	100	-6.590696311	Exon	exons	Open Sea	Hk2	Hk2	1
15.40074001.40075000	chr15	40074001	40075000	*	24.08524393	0.001260835	0.041843216	Hyper	Hypermethylated in HCR (HCR > LCR)	82.9194456	64.4226758	18.4967698	Exon	exons	Open Sea	Ccdc25	Ccdc25	1
1.158957001.158958000	chr1	158957001	158958000	*	18.88625015	0.001266616	0.041974494	Hyper	Hypermethylated in HCR (HCR > LCR)	91.04161104	71.95781593	19.08379511	Exon	exons	Open Sea	Or56b2b	Or56b2b	1
18.30440001.30441000	chr18	30440001	30441000	*	14.80656988	0.001277501	0.042161621	Hyper	Hypermethylated in HCR (HCR > LCR)	55.84183244	43.28118955	12.56064289	Exon	exons	Open Sea	Spry4	Spry4	1
3.10499001.10500000	chr3	10499001	10500000	*	19.89282036	0.001315581	0.042925613	Hyper	Hypermethylated in HCR (HCR > LCR)	75.05690532	51.69166294	23.36524238	Exon	exons	Open Sea	Dbh	Dbh	1
5.151264001.151265000	chr5	151264001	151265000	*	24.71149329	0.001317084	0.042944513	Hyper	Hypermethylated in HCR (HCR > LCR)	75.24727574	48.41318071	26.83409504	Exon	exons	Open Sea	Tmco4	Tmco4	1
15.39628001.39629000	chr15	39628001	39629000	*	9.398846487	0.00131735	0.042944513	Hyper	Hypermethylated in HCR (HCR > LCR)	26.73816716	17.85057594	8.887591217	Exon	exons	Open Sea	Pnoc	Pnoc	1
8.119287001.119288000	chr8	119287001	119288000	*	5.992854032	0.001318104	0.0429557	Hyper	Hypermethylated in HCR (HCR > LCR)	96.10417268	89.73238653	6.371786154	Exon	exons	Open Sea	Scn5a	Scn5a	1
19.24776001.24777000	chr19	24776001	24777000	*	16.24599158	0.001320171	0.043005925	Hyper	Hypermethylated in HCR (HCR > LCR)	36.54403985	18.60487493	17.93916492	Exon	exons	Open Sea	Mgat4d	Mgat4d	1
10.83869001.83870000	chr10	83869001	83870000	*	8.191752679	0.001320447	0.043005925	Hyper	Hypermethylated in HCR (HCR > LCR)	90.38609857	81.00465736	9.38144121	Exon	exons	Open Sea	Cdc6	Cdc6	1
3.168923001.168924000	chr3	168923001	168924000	*	10.82663418	0.001326471	0.043122588	Hyper	Hypermethylated in HCR (HCR > LCR)	78.55833598	68.61923984	9.939096136	Exon	exons	Open Sea	Myt1	Myt1	1
X.60302001.60303000	chrX	60302001	60303000	*	18.71421915	0.001334836	0.043325553	Hyper	Hypermethylated in HCR (HCR > LCR)	96.96969697	79.28210678	17.68759019	Exon	exons	Open Sea	Amer1	Amer1	1
5.38920001.38921000	chr5	38920001	38921000	*	24.97693543	0.001338645	0.043422939	Hyper	Hypermethylated in HCR (HCR > LCR)	59.86437936	36.55280602	23.31157334	Exon	exons	Open Sea	Fhl5	Fhl5	1
7.120056001.120057000	chr7	120056001	120057000	*	5.840077725	0.001344035	0.04356265	Hyper	Hypermethylated in HCR (HCR > LCR)	90.48371999	84.06696815	6.416751841	Exon	exons	Open Sea	Mlc1	Mlc1	1
12.10413001.10414000	chr12	10413001	10414000	*	12.03867246	0.001351314	0.043745755	Hyper	Hypermethylated in HCR (HCR > LCR)	71.22284373	57.68428249	13.53856124	Exon	exons	Open Sea	Tecpr1	Tecpr1	1
6.101430001.101431000	chr6	101430001	101431000	*	17.01929381	0.001368912	0.044067319	Hyper	Hypermethylated in HCR (HCR > LCR)	88.09129687	70.27439164	17.81690523	Exon	exons	Open Sea	Map3k9	Map3k9	1
8.119087001.119088000	chr8	119087001	119088000	*	-21.26984127	0.001371303	0.044109007	Hypo	Hypomethylated in HCR (HCR < LCR)	79.54678363	98	-18.45321637	Exon	exons	Open Sea	Acaa1a	Acaa1a	1
12.35613001.35614000	chr12	35613001	35614000	*	-19.3773468	0.001376303	0.044230903	Hypo	Hypomethylated in HCR (HCR < LCR)	66.85834195	83.69817734	-16.8398354	Exon	exons	Open Sea	Rph3a	Rph3a	1
19.39333001.39334000	chr19	39333001	39334000	*	44.0914261	0.001391363	0.044535671	Hyper	Hypermethylated in HCR (HCR > LCR)	75.87618695	30.74487407	45.13131288	Exon	exons	Open Sea	Fa2h	Fa2h	1
1.85279001.85280000	chr1	85279001	85280000	*	8.179057656	0.001399068	0.044733942	Hyper	Hypermethylated in HCR (HCR > LCR)	94.3826425	86.12045156	8.262190933	Exon	exons	Open Sea	Zfp14	Zfp14;Zfp382	2
1.86175001.86176000	chr1	86175001	86176000	*	11.76055263	0.00140508	0.044846029	Hyper	Hypermethylated in HCR (HCR > LCR)	35.07431263	25.03592061	10.03839201	Exon	exons	Open Sea	Hamp	Hamp;Usf2	2
6.20999001.21000000	chr6	20999001	21000000	*	24.42555319	0.001406468	0.044854737	Hyper	Hypermethylated in HCR (HCR > LCR)	84.22026967	55.47215726	28.74811241	Exon	exons	Open Sea	Nlrc4	Nlrc4	1
12.44375001.44376000	chr12	44375001	44376000	*	-5.38434981	0.001412933	0.045007445	Hypo	Hypomethylated in HCR (HCR < LCR)	76.81325116	82.11244023	-5.299189062	Exon	exons	Open Sea	Crybb1	Crybb1	1
2.193403001.193404000	chr2	193403001	193404000	*	21.84061581	0.001422148	0.045238328	Hyper	Hypermethylated in HCR (HCR > LCR)	68.41987051	48.88933286	19.53053765	Exon	exons	Open Sea	LOC100911347	LOC100911347;Tmigd3	2
10.30699001.30700000	chr10	30699001	30700000	*	13.54274719	0.001446317	0.045849423	Hyper	Hypermethylated in HCR (HCR > LCR)	73.39322405	59.51550777	13.87771628	Exon	exons	Open Sea	Cyfip2	Cyfip2	1
10.82051001.82052000	chr10	82051001	82052000	*	11.24539658	0.001450611	0.045916905	Hyper	Hypermethylated in HCR (HCR > LCR)	57.19508618	46.43507167	10.76001451	Exon	exons	Open Sea	Osbpl7	Osbpl7	1
20.13043001.13044000	chr20	13043001	13044000	*	14.03705073	0.001468435	0.046288463	Hyper	Hypermethylated in HCR (HCR > LCR)	78.15737387	63.64808066	14.50929321	Exon	exons	Open Sea	Ggt5	Ggt5	1
19.47521001.47522000	chr19	47521001	47522000	*	7.33164757	0.001511058	0.047254206	Hyper	Hypermethylated in HCR (HCR > LCR)	24.06411063	16.84100314	7.223107491	Exon	exons	Open Sea	Necab2	Necab2	1
3.18634001.18635000	chr3	18634001	18635000	*	11.09503976	0.001516375	0.04736528	Hyper	Hypermethylated in HCR (HCR > LCR)	89.25262428	77.24819625	12.00442803	Exon	exons	Open Sea	Gsn	Gsn	1
14.12799001.12800000	chr14	12799001	12800000	*	5.592663496	0.001517073	0.047368698	Hyper	Hypermethylated in HCR (HCR > LCR)	95.94123064	89.86596563	6.07526501	Exon	exons	Open Sea	Fras1	Fras1	1
2.224036001.224037000	chr2	224036001	224037000	*	8.270886202	0.001538022	0.047763441	Hyper	Hypermethylated in HCR (HCR > LCR)	98.17238065	87.73737141	10.43500924	Exon	exons	Open Sea	Nfkb1	Nfkb1	1
7.9881001.9882000	chr7	9881001	9882000	*	7.091371657	0.001562271	0.048265089	Hyper	Hypermethylated in HCR (HCR > LCR)	77.50908988	71.12870573	6.380384144	Exon	exons	Open Sea	Misp	Misp	1
19.49939001.49940000	chr19	49939001	49940000	*	9.818560913	0.001595441	0.048867859	Hyper	Hypermethylated in HCR (HCR > LCR)	96.11883115	86.36480597	9.754025185	Exon	exons	Open Sea	Slc7a5	Slc7a5	1
10.88155001.88156000	chr10	88155001	88156000	*	32.65701782	0.001605783	0.049072591	Hyper	Hypermethylated in HCR (HCR > LCR)	56.26941458	19.77758102	36.49183355	Exon	exons	Open Sea	Spata32	Spata32	1
7.132120001.132121000	chr7	132120001	132121000	*	5.610141815	0.001611524	0.04916406	Hyper	Hypermethylated in HCR (HCR > LCR)	87.28038146	81.36483547	5.915545991	Exon	exons	Open Sea	Scn8a	Scn8a	1
20.10713001.10714000	chr20	10713001	10714000	*	9.558894841	0.001626534	0.049479902	Hyper	Hypermethylated in HCR (HCR > LCR)	98.29014939	86.55509795	11.73505144	Exon	exons	Open Sea	Trpm2	Trpm2	1
2.119749001.119750000	chr2	119749001	119750000	*	7.083143335	0.00162721	0.049483175	Hyper	Hypermethylated in HCR (HCR > LCR)	87.81469667	81.03247998	6.782216694	Exon	exons	Open Sea	Bltp1	Bltp1	1
9.91910001.91911000	chr9	91910001	91911000	*	11.34605246	0.001638794	0.049638544	Hyper	Hypermethylated in HCR (HCR > LCR)	87.42249958	79.97727904	7.445220532	Exon	exons	Open Sea	Espnl	Espnl;Scly	2
20.30405001.30406000	chr20	30405001	30406000	*	-7.548787257	0.001641689	0.049688851	Hypo	Hypomethylated in HCR (HCR < LCR)	82.31782908	90.7089908	-8.391161718	Exon	exons	Open Sea	Vps26a	Vps26a	1
9.76679001.76680000	chr9	76679001	76680000	*	23.01075269	0.001643885	0.049717915	Hyper	Hypermethylated in HCR (HCR > LCR)	82.30094866	62.45701058	19.84393808	Exon	exons	Open Sea	Abcb6	Abcb6;Atg9a	2
3.142359001.142360000	chr3	142359001	142360000	*	18.47826087	0.001659621	0.050080938	Hyper	Hypermethylated in HCR (HCR > LCR)	74.67940095	50.36274862	24.31665233	Exon	exons	Open Sea	Bpifb2	Bpifb2;Sun5	2
14.17466001.17467000	chr14	17466001	17467000	*	-10.60316961	0.001669545	0.050248542	Hypo	Hypomethylated in HCR (HCR < LCR)	89.79591837	98.70642702	-8.910508648	Exon	exons	Open Sea	Rassf6	Rassf6	1
7.124402001.124403000	chr7	124402001	124403000	*	27.40082682	0.001680071	0.050405159	Hyper	Hypermethylated in HCR (HCR > LCR)	95.55600156	73.78197031	21.77403124	Exon	exons	Open Sea	Gxylt1	Gxylt1	1
8.44838001.44839000	chr8	44838001	44839000	*	23.73083322	0.001685426	0.05050933	Hyper	Hypermethylated in HCR (HCR > LCR)	59.49064656	37.37720459	22.11344197	Exon	exons	Open Sea	Bcl9l	Bcl9l	1
X.116171001.116172000	chrX	116171001	116172000	*	-8.676232143	0.001692739	0.050624814	Hypo	Hypomethylated in HCR (HCR < LCR)	85.81301606	91.98924798	-6.17623192	Exon	exons	Open Sea	Septin6	Septin6	1
9.93951001.93952000	chr9	93951001	93952000	*	-10.72142064	0.001703026	0.050810406	Hypo	Hypomethylated in HCR (HCR < LCR)	81.42639857	93.13175285	-11.70535429	Exon	exons	Open Sea	Hdlbp	Hdlbp	1
3.114567001.114568000	chr3	114567001	114568000	*	5.434359888	0.00170636	0.050880959	Hyper	Hypermethylated in HCR (HCR > LCR)	83.0834531	77.64078257	5.442670527	Exon	exons	Open Sea	Astl	Astl	1
13.45643001.45644000	chr13	45643001	45644000	*	-16.05833598	0.001707235	0.050897632	Hypo	Hypomethylated in HCR (HCR < LCR)	72.14423826	87.7729949	-15.62875664	Exon	exons	Open Sea	Chi3l1	Chi3l1	1
5.141554001.141555000	chr5	141554001	141555000	*	6.231593457	0.001708066	0.050912978	Hyper	Hypermethylated in HCR (HCR > LCR)	16.60219427	10.78318596	5.819008313	Exon	exons	Open Sea	Yars1	Yars1	1
14.6100001.6101000	chr14	6100001	6101000	*	18.86333598	0.001756219	0.051925264	Hyper	Hypermethylated in HCR (HCR > LCR)	92.99835046	75.77428577	17.22406469	Exon	exons	Open Sea	Slc10a6	Slc10a6	1
19.23945001.23946000	chr19	23945001	23946000	*	15.14052217	0.001763952	0.052096496	Hyper	Hypermethylated in HCR (HCR > LCR)	90.41375291	79.11167258	11.30208033	Exon	exons	Open Sea	Zswim4	Zswim4	1
10.71337001.71338000	chr10	71337001	71338000	*	-29.20585162	0.001769124	0.052163123	Hypo	Hypomethylated in HCR (HCR < LCR)	62.85072952	92.22222222	-29.3714927	Exon	exons	Open Sea	Rps6kb1	Rps6kb1	1
8.19459001.19460000	chr8	19459001	19460000	*	9.301421293	0.001789338	0.052538927	Hyper	Hypermethylated in HCR (HCR > LCR)	98.29059829	86.07826588	12.21233241	Exon	exons	Open Sea	Dnmt1	Dnmt1	1
8.96250001.96251000	chr8	96250001	96251000	*	8.01980322	0.001801855	0.052799408	Hyper	Hypermethylated in HCR (HCR > LCR)	82.63444656	74.32123847	8.313208094	Exon	exons	Open Sea	Pcolce2	Pcolce2	1
17.41070001.41071000	chr17	41070001	41071000	*	15.56337403	0.001804318	0.052833135	Hyper	Hypermethylated in HCR (HCR > LCR)	87.96621667	75.47787218	12.48834449	Exon	exons	Open Sea	Carmil1	Carmil1	1
1.82176001.82177000	chr1	82176001	82177000	*	23.30952036	0.001811208	0.052948207	Hyper	Hypermethylated in HCR (HCR > LCR)	75.7959495	55.99391395	19.80203555	Exon	exons	Open Sea	Cyp2a3	Cyp2a3	1
5.73169001.73170000	chr5	73169001	73170000	*	10.42466912	0.001815209	0.053055528	Hyper	Hypermethylated in HCR (HCR > LCR)	89.97517299	79.2175302	10.75764279	Exon	exons	Open Sea	Musk	Musk	1
15.98566001.98567000	chr15	98566001	98567000	*	25.80036112	0.001816805	0.053092542	Hyper	Hypermethylated in HCR (HCR > LCR)	56.57648381	29.79335556	26.78312825	Exon	exons	Open Sea	Slc15a1	Slc15a1	1
1.84289001.84290000	chr1	84289001	84290000	*	11.15979899	0.001821999	0.053179601	Hyper	Hypermethylated in HCR (HCR > LCR)	91.73459912	81.71947808	10.01512104	Exon	exons	Open Sea	Map4k1	Map4k1	1
10.83924001.83925000	chr10	83924001	83925000	*	11.1131613	0.001823088	0.053179601	Hyper	Hypermethylated in HCR (HCR > LCR)	50.71412483	39.55252906	11.16159577	Exon	exons	Open Sea	Rara	Rara	1
14.74876001.74877000	chr14	74876001	74877000	*	10.4946266	0.001838872	0.053484975	Hyper	Hypermethylated in HCR (HCR > LCR)	95.18511695	87.66120712	7.523909825	Exon	exons	Open Sea	Ablim2	Ablim2	1
2.207814001.207815000	chr2	207814001	207815000	*	-7.996627836	0.001875504	0.054217411	Hypo	Hypomethylated in HCR (HCR < LCR)	89.68386686	97.55205112	-7.868184266	Exon	exons	Open Sea	Ptbp2	Ptbp2	1
17.7775001.7776000	chr17	7775001	7776000	*	22.36164172	0.001880248	0.054305799	Hyper	Hypermethylated in HCR (HCR > LCR)	68.21865634	47.53458598	20.68407036	Exon	exons	Open Sea	Trpc7	Trpc7	1
4.179690001.179691000	chr4	179690001	179691000	*	-5.180778926	0.001883089	0.054378075	Hypo	Hypomethylated in HCR (HCR < LCR)	90.85449962	96.9875616	-6.133061978	Exon	exons	Open Sea	Stk38l	Stk38l	1
1.79066001.79067000	chr1	79066001	79067000	*	-12.48748789	0.001906742	0.054844695	Hypo	Hypomethylated in HCR (HCR < LCR)	73.93699738	88.24280051	-14.30580313	Exon	exons	Open Sea	Ckm	Ckm	1
4.115695001.115696000	chr4	115695001	115696000	*	17.1383856	0.001917065	0.055023645	Hyper	Hypermethylated in HCR (HCR > LCR)	67.64270613	53.17938881	14.46331732	Exon	exons	Open Sea	Dctn1	Dctn1	1
2.234003001.234004000	chr2	234003001	234004000	*	14.733791	0.001926072	0.05520343	Hyper	Hypermethylated in HCR (HCR > LCR)	89.71378183	74.71422683	14.99955501	Exon	exons	Open Sea	Clca2	Clca2	1
3.161769001.161770000	chr3	161769001	161770000	*	20.71996121	0.001928256	0.055246352	Hyper	Hypermethylated in HCR (HCR > LCR)	70.25320043	50.44553948	19.80766096	Exon	exons	Open Sea	Spo11	Spo11	1
13.94653001.94654000	chr13	94653001	94654000	*	10.58918006	0.001933829	0.055376457	Hyper	Hypermethylated in HCR (HCR > LCR)	93.57149395	87.74015818	5.831335772	Exon	exons	Open Sea	Tlr5	Tlr5	1
10.34155001.34156000	chr10	34155001	34156000	*	20.96300109	0.001959089	0.055782274	Hyper	Hypermethylated in HCR (HCR > LCR)	39.23902981	14.87087441	24.3681554	Exon	exons	Open Sea	Gfpt2	Gfpt2	1
9.17331001.17332000	chr9	17331001	17332000	*	13.73197146	0.001962269	0.055827937	Hyper	Hypermethylated in HCR (HCR > LCR)	62.86109567	50.38344096	12.47765471	Exon	exons	Open Sea	Slc25a27	Slc25a27	1
1.156812001.156813000	chr1	156812001	156813000	*	5.308975665	0.001979704	0.056160689	Hyper	Hypermethylated in HCR (HCR > LCR)	97.80045512	93.76197901	4.038476109	Exon	exons	Open Sea	Stim1	Stim1	1
4.127043001.127044000	chr4	127043001	127044000	*	21.47778918	0.001992369	0.056356134	Hyper	Hypermethylated in HCR (HCR > LCR)	94.50951528	73.0480426	21.46147268	Exon	exons	Open Sea	Slc25a26	Slc25a26	1
1.156370001.156371000	chr1	156370001	156371000	*	7.393520033	0.00200865	0.056632545	Hyper	Hypermethylated in HCR (HCR > LCR)	91.05736639	84.20204415	6.855322243	Exon	exons	Open Sea	Numa1	Numa1	1
17.61322001.61323000	chr17	61322001	61323000	*	13.18443644	0.002016343	0.056799705	Hyper	Hypermethylated in HCR (HCR > LCR)	88.08227732	75.45453357	12.62774375	Exon	exons	Open Sea	Gtpbp4	Gtpbp4	1
3.8109001.8110000	chr3	8109001	8110000	*	-9.479836847	0.00203237	0.057071431	Hypo	Hypomethylated in HCR (HCR < LCR)	70.70552061	78.52179212	-7.816271505	Exon	exons	Open Sea	Grin1	Grin1	1
8.42346001.42347000	chr8	42346001	42347000	*	22.76525544	0.00207198	0.057800623	Hyper	Hypermethylated in HCR (HCR > LCR)	80.44459439	56.95360984	23.49098456	Exon	exons	Open Sea	Sorl1	Sorl1	1
16.69490001.69491000	chr16	69490001	69491000	*	-19.11091549	0.002085632	0.058060734	Hypo	Hypomethylated in HCR (HCR < LCR)	65.98272493	88.77207977	-22.78935484	Exon	exons	Open Sea	Slc20a2	Slc20a2	1
15.38109001.38110000	chr15	38109001	38110000	*	5.240469699	0.002090211	0.058147969	Hyper	Hypermethylated in HCR (HCR > LCR)	84.12296709	78.52625311	5.596713978	Exon	exons	Open Sea	Pinx1	Pinx1	1
13.79977001.79978000	chr13	79977001	79978000	*	7.319602106	0.002109424	0.058500495	Hyper	Hypermethylated in HCR (HCR > LCR)	81.86511588	75.76654287	6.098573009	Exon	exons	Open Sea	Lmx1a	Lmx1a	1
12.19608001.19609000	chr12	19608001	19609000	*	12.67605634	0.002119638	0.058712968	Hyper	Hypermethylated in HCR (HCR > LCR)	100	90.88050314	9.119496855	Exon	exons	Open Sea	Serpine1	Serpine1	1
3.61517001.61518000	chr3	61517001	61518000	*	-11.28555457	0.002125947	0.058847218	Hypo	Hypomethylated in HCR (HCR < LCR)	76.74227246	89.0958745	-12.35360205	Exon	exons	Open Sea	Osbpl6	Osbpl6	1
14.12845001.12846000	chr14	12845001	12846000	*	13.29051383	0.002141317	0.059120201	Hyper	Hypermethylated in HCR (HCR > LCR)	95.68965517	83.66308965	12.02656552	Exon	exons	Open Sea	Fras1	Fras1	1
1.84509001.84510000	chr1	84509001	84510000	*	10.19980819	0.002155711	0.059382636	Hyper	Hypermethylated in HCR (HCR > LCR)	92.75168098	80.17382049	12.57786049	Exon	exons	Open Sea	Catsperg	Catsperg	1
3.44328001.44329000	chr3	44328001	44329000	*	5.464480874	0.002158325	0.059436866	Hyper	Hypermethylated in HCR (HCR > LCR)	100	96.59863946	3.401360544	Exon	exons	Open Sea	Tanc1	Tanc1	1
3.167285001.167286000	chr3	167285001	167286000	*	5.174398344	0.00216182	0.059502593	Hyper	Hypermethylated in HCR (HCR > LCR)	80.75693379	76.25731548	4.499618308	Exon	exons	Open Sea	Lama5	Lama5	1
16.55646001.55647000	chr16	55646001	55647000	*	49.87451744	0.002180744	0.059859722	Hyper	Hypermethylated in HCR (HCR > LCR)	71.75738053	21.00172522	50.75565532	Exon	exons	Open Sea	Dlc1	Dlc1	1
6.7113001.7114000	chr6	7113001	7114000	*	5.281593407	0.002219778	0.060569712	Hyper	Hypermethylated in HCR (HCR > LCR)	93.99258153	88.59204437	5.400537163	Exon	exons	Open Sea	Stpg4	Stpg4	1
3.12014001.12015000	chr3	12014001	12015000	*	11.516768	0.002250442	0.061126676	Hyper	Hypermethylated in HCR (HCR > LCR)	72.83841578	61.63731482	11.20110095	Exon	exons	Open Sea	Tsc1	Tsc1	1
10.88169001.88170000	chr10	88169001	88170000	*	55.86075206	0.002253652	0.061193239	Hyper	Hypermethylated in HCR (HCR > LCR)	79.36938762	29.22586048	50.14352714	Exon	exons	Open Sea	Map3k14	Map3k14;Spata32	2
4.176788001.176789000	chr4	176788001	176789000	*	6.884036547	0.002273625	0.061532761	Hyper	Hypermethylated in HCR (HCR > LCR)	93.99585971	88.89724601	5.098613695	Exon	exons	Open Sea	Sox5	Sox5	1
15.40157001.40158000	chr15	40157001	40158000	*	13.46234623	0.002281049	0.061646014	Hyper	Hypermethylated in HCR (HCR > LCR)	67.75827951	54.97338441	12.7848951	Exon	exons	Open Sea	Clu	Clu;Scara3	2
20.13086001.13087000	chr20	13086001	13087000	*	9.489019047	0.002291977	0.061796106	Hyper	Hypermethylated in HCR (HCR > LCR)	91.68441875	83.70347532	7.980943425	Exon	exons	Open Sea	Ggt1	Ggt1	1
10.53197001.53198000	chr10	53197001	53198000	*	6.7505324	0.002291348	0.061796106	Hyper	Hypermethylated in HCR (HCR > LCR)	93.40382949	85.20142597	8.202403517	Exon	exons	Open Sea	Pik3r5	Pik3r5	1
9.60591001.60592000	chr9	60591001	60592000	*	14.96675819	0.002296635	0.061890599	Hyper	Hypermethylated in HCR (HCR > LCR)	86.27291434	75.16190553	11.11100881	Exon	exons	Open Sea	Mpp4	Mpp4	1
13.39791001.39792000	chr13	39791001	39792000	*	-31.8733267	0.002297209	0.0618957	Hypo	Hypomethylated in HCR (HCR < LCR)	46.66092137	79.31825071	-32.65732934	Exon	exons	Open Sea	Lct	Lct	1
1.85477001.85478000	chr1	85477001	85478000	*	11.81859257	0.002318175	0.062304212	Hyper	Hypermethylated in HCR (HCR > LCR)	95.81724998	85.22799316	10.58925682	Exon	exons	Open Sea	Tbcb	Tbcb	1
4.179196001.179197000	chr4	179196001	179197000	*	13.37627889	0.002325573	0.062419212	Hyper	Hypermethylated in HCR (HCR > LCR)	86.23099123	71.98525507	14.24573616	Exon	exons	Open Sea	Itpr2	Itpr2	1
3.15962001.15963000	chr3	15962001	15963000	*	-10.60484717	0.002415602	0.064067034	Hypo	Hypomethylated in HCR (HCR < LCR)	86.00612191	95.73393343	-9.727811519	Exon	exons	Open Sea	Eng	Eng	1
2.223716001.223717000	chr2	223716001	223717000	*	5.288785386	0.00242627	0.064298704	Hyper	Hypermethylated in HCR (HCR > LCR)	89.2948104	83.14208242	6.15272798	Exon	exons	Open Sea	Bdh2	Bdh2	1
12.35895001.35896000	chr12	35895001	35896000	*	-15.19481559	0.002467321	0.064997965	Hypo	Hypomethylated in HCR (HCR < LCR)	28.64326654	43.50060373	-14.85733719	Exon	exons	Open Sea	Rasal1	Rasal1	1
7.124648001.124649000	chr7	124648001	124649000	*	-14.95701376	0.002485902	0.06530751	Hypo	Hypomethylated in HCR (HCR < LCR)	23.80952381	42.7900084	-18.98048459	Exon	exons	Open Sea	Prickle1	Prickle1	1
9.83968001.83969000	chr9	83968001	83969000	*	7.984831054	0.002487356	0.065327234	Hyper	Hypermethylated in HCR (HCR > LCR)	94.16550449	86.37305453	7.792449966	Exon	exons	Open Sea	Col4a3	Col4a3	1
5.142438001.142439000	chr5	142438001	142439000	*	14.93864297	0.002496535	0.065522697	Hyper	Hypermethylated in HCR (HCR > LCR)	77.74662061	63.04952487	14.69709573	Exon	exons	Open Sea	Col16a1	Col16a1	1
1.154827001.154828000	chr1	154827001	154828000	*	14.40157394	0.002500322	0.065583149	Hyper	Hypermethylated in HCR (HCR > LCR)	35.72029394	19.59767794	16.12261601	Exon	exons	Open Sea	Ucp3	Ucp3	1
20.32653001.32654000	chr20	32653001	32654000	*	12.52787891	0.002499944	0.065583149	Hyper	Hypermethylated in HCR (HCR > LCR)	89.9763986	79.97917496	9.997223638	Exon	exons	Open Sea	Cep85l	Cep85l	1
3.13619001.13620000	chr3	13619001	13620000	*	18.81370092	0.002504374	0.065637668	Hyper	Hypermethylated in HCR (HCR > LCR)	72.99480372	58.79245283	14.20235089	Exon	exons	Open Sea	Sh3glb2	Sh3glb2	1
10.20524001.20525000	chr10	20524001	20525000	*	10.34616112	0.002503526	0.065637668	Hyper	Hypermethylated in HCR (HCR > LCR)	32.99759406	24.04574308	8.951850975	Exon	exons	Open Sea	Tenm2	Tenm2	1
6.46622001.46623000	chr6	46622001	46623000	*	12.11619205	0.002507955	0.065688251	Hyper	Hypermethylated in HCR (HCR > LCR)	84.61812797	74.70786168	9.910266298	Exon	exons	Open Sea	Pxdn	Pxdn	1
5.163058001.163059000	chr5	163058001	163059000	*	11.96133872	0.002522632	0.065896085	Hyper	Hypermethylated in HCR (HCR > LCR)	44.77864932	33.19787065	11.58077867	Exon	exons	Open Sea	Nphp4	Nphp4	1
4.93261001.93262000	chr4	93261001	93262000	*	34.71394605	0.002528679	0.065996496	Hyper	Hypermethylated in HCR (HCR > LCR)	83.36456672	50.24227235	33.12229437	Exon	exons	Open Sea	Grid2	Grid2	1
6.138092001.138093000	chr6	138092001	138093000	*	12.63741812	0.002556341	0.066431699	Hyper	Hypermethylated in HCR (HCR > LCR)	93.11979896	78.93955729	14.18024167	Exon	exons	Open Sea	Ptprn2	Ptprn2	1
8.118906001.118907000	chr8	118906001	118907000	*	11.5940405	0.002562419	0.066467322	Hyper	Hypermethylated in HCR (HCR > LCR)	78.02051004	66.41990344	11.60060659	Exon	exons	Open Sea	Slc22a14	Slc22a14	1
3.143725001.143726000	chr3	143725001	143726000	*	10.68028952	0.002566256	0.066485468	Hyper	Hypermethylated in HCR (HCR > LCR)	90.89250818	79.97237442	10.92013376	Exon	exons	Open Sea	Itch	Itch	1
14.93263001.93264000	chr14	93263001	93264000	*	6.368015184	0.00257459	0.066647755	Hyper	Hypermethylated in HCR (HCR > LCR)	94.43543642	86.79511182	7.6403246	Exon	exons	Open Sea	Meis1	Meis1	1
16.46996001.46997000	chr16	46996001	46997000	*	19.82743843	0.002580659	0.066760807	Hyper	Hypermethylated in HCR (HCR > LCR)	83.8387192	66.0019728	17.83674639	Exon	exons	Open Sea	F11	F11	1
3.5843001.5844000	chr3	5843001	5844000	*	13.21211293	0.002590436	0.066915367	Hyper	Hypermethylated in HCR (HCR > LCR)	31.95368995	18.65432719	13.29936276	Exon	exons	Open Sea	NA		0
1.83735001.83736000	chr1	83735001	83736000	*	15.67372493	0.002615581	0.0672332	Hyper	Hypermethylated in HCR (HCR > LCR)	91.78476193	76.77378784	15.01097409	Exon	exons	Open Sea	Gmfg	Gmfg	1
8.104642001.104643000	chr8	104642001	104643000	*	11.38597601	0.002631446	0.067543942	Hyper	Hypermethylated in HCR (HCR > LCR)	69.20953565	56.19092577	13.01860988	Exon	exons	Open Sea	Nphp3	Nphp3	1
X.152129001.152130000	chrX	152129001	152130000	*	20.88824601	0.002634212	0.067580669	Hyper	Hypermethylated in HCR (HCR > LCR)	71.86805936	52.57185067	19.29620868	Exon	exons	Open Sea	Plxna3	Plxna3	1
6.95358001.95359000	chr6	95358001	95359000	*	18.49952557	0.00263604	0.067597177	Hyper	Hypermethylated in HCR (HCR > LCR)	78.50019308	63.28330181	15.21689127	Exon	exons	Open Sea	Sptb	Sptb	1
16.6480001.6481000	chr16	6480001	6481000	*	21.40235972	0.00266728	0.068083793	Hyper	Hypermethylated in HCR (HCR > LCR)	17.56989247	3.46225412	14.10763835	Exon	exons	Open Sea	Dnah1	Dnah1	1
15.28537001.28538000	chr15	28537001	28538000	*	7.3987446	0.002676783	0.068283058	Hyper	Hypermethylated in HCR (HCR > LCR)	26.29150284	18.96692798	7.324574863	Exon	exons	Open Sea	Zfhx2	Zfhx2	1
1.206838001.206839000	chr1	206838001	206839000	*	13.17741364	0.002689636	0.068448227	Hyper	Hypermethylated in HCR (HCR > LCR)	67.29893515	56.38199374	10.91694142	Exon	exons	Open Sea	Fads1	Fads1	1
7.108319001.108320000	chr7	108319001	108320000	*	6.000160595	0.002695957	0.068565748	Hyper	Hypermethylated in HCR (HCR > LCR)	88.18674589	82.54381929	5.642926604	Exon	exons	Open Sea	Adck5	Adck5;Cpsf1	2
15.4001001.4002000	chr15	4001001	4002000	*	7.649784537	0.002696945	0.068572348	Hyper	Hypermethylated in HCR (HCR > LCR)	68.8757681	61.18256707	7.693201035	Exon	exons	Open Sea	Nudt13	Nudt13	1
17.41780001.41781000	chr17	41780001	41781000	*	7.142857143	0.0027105	0.068753218	Hyper	Hypermethylated in HCR (HCR > LCR)	100	95.07883421	4.921165791	Exon	exons	Open Sea	Zfp322a	Zfp322a	1
1.7074001.7075000	chr1	7074001	7075000	*	10.11175542	0.002717047	0.068841117	Hyper	Hypermethylated in HCR (HCR > LCR)	98.0661157	87.91863417	10.14748153	Exon	exons	Open Sea	Utrn	Utrn	1
10.63295001.63296000	chr10	63295001	63296000	*	14.91117721	0.002744716	0.06927819	Hyper	Hypermethylated in HCR (HCR > LCR)	55.54431694	41.62686159	13.91745535	Exon	exons	Open Sea	Slc13a2	Slc13a2	1
1.152357001.152358000	chr1	152357001	152358000	*	-6.5297556	0.002764456	0.069569006	Hypo	Hypomethylated in HCR (HCR < LCR)	90.98308668	99.42329873	-8.44021205	Exon	exons	Open Sea	Myo7a	Myo7a	1
1.252012001.252013000	chr1	252012001	252013000	*	8.723865126	0.002771374	0.069658467	Hyper	Hypermethylated in HCR (HCR > LCR)	87.12124418	78.58372124	8.537522933	Exon	exons	Open Sea	Xpnpep1	Xpnpep1	1
5.57822001.57823000	chr5	57822001	57823000	*	7.35363346	0.00277216	0.069665555	Hyper	Hypermethylated in HCR (HCR > LCR)	21.12514731	13.19692909	7.928218218	Exon	exons	Open Sea	Creb3	Creb3;Gba2;Tln1	3
13.47258001.47259000	chr13	47258001	47259000	*	-6.917176858	0.002773217	0.069672157	Hypo	Hypomethylated in HCR (HCR < LCR)	73.56769758	79.75073354	-6.183035955	Exon	exons	Open Sea	Lad1	Lad1	1
2.174886001.174887000	chr2	174886001	174887000	*	9.05806361	0.00278896	0.069947108	Hyper	Hypermethylated in HCR (HCR > LCR)	51.36702431	42.04444839	9.322575921	Exon	exons	Open Sea	Pmvk	Pmvk	1
4.145602001.145603000	chr4	145602001	145603000	*	17.93309195	0.002797335	0.070048522	Hyper	Hypermethylated in HCR (HCR > LCR)	72.2140444	55.30897573	16.90506868	Exon	exons	Open Sea	Oxtr	Oxtr	1
1.82852001.82853000	chr1	82852001	82853000	*	16.11857264	0.002810987	0.070215633	Hyper	Hypermethylated in HCR (HCR > LCR)	73.84681137	57.71599303	16.13081834	Exon	exons	Open Sea	C1h19orf47	C1h19orf47	1
3.117751001.117752000	chr3	117751001	117752000	*	17.34913503	0.002828653	0.070514681	Hyper	Hypermethylated in HCR (HCR > LCR)	53.76417602	38.01649258	15.74768344	Exon	exons	Open Sea	Ptpra	Ptpra	1
2.173215001.173216000	chr2	173215001	173216000	*	22.8244643	0.002830647	0.07053163	Hyper	Hypermethylated in HCR (HCR > LCR)	48.22358711	22.61618795	25.60739915	Exon	exons	Open Sea	Pear1	Pear1	1
1.193895001.193896000	chr1	193895001	193896000	*	-6.597914225	0.002838278	0.070670469	Hypo	Hypomethylated in HCR (HCR < LCR)	88.62095514	96.04603295	-7.42507781	Exon	exons	Open Sea	Dpysl4	Dpysl4	1
4.124297001.124298000	chr4	124297001	124298000	*	9.189379394	0.002852446	0.070899225	Hyper	Hypermethylated in HCR (HCR > LCR)	92.51368073	82.98442084	9.529259886	Exon	exons	Open Sea	Grip2	Grip2	1
16.19105001.19106000	chr16	19105001	19106000	*	20.0339274	0.002858242	0.071010398	Hyper	Hypermethylated in HCR (HCR > LCR)	75.03781332	51.0150354	24.02277792	Exon	exons	Open Sea	Cers1	Cers1;Gdf1	2
8.58199001.58200000	chr8	58199001	58200000	*	11.03041023	0.00288622	0.071378241	Hyper	Hypermethylated in HCR (HCR > LCR)	88.81261734	77.8490725	10.96354484	Exon	exons	Open Sea	Arid3b	Arid3b	1
12.35175001.35176000	chr12	35175001	35176000	*	21.57412911	0.002887544	0.07139683	Hyper	Hypermethylated in HCR (HCR > LCR)	68.82550756	46.84827096	21.9772366	Exon	exons	Open Sea	Trafd1	Trafd1	1
5.78729001.78730000	chr5	78729001	78730000	*	9.796779141	0.002896891	0.071541799	Hyper	Hypermethylated in HCR (HCR > LCR)	94.10822587	81.94419388	12.16403199	Exon	exons	Open Sea	Pappa	Pappa	1
10.79411001.79412000	chr10	79411001	79412000	*	18.11912732	0.002907662	0.071685075	Hyper	Hypermethylated in HCR (HCR > LCR)	71.84046284	58.73882659	13.10163625	Exon	exons	Open Sea	Cacna1g	Cacna1g	1
9.76156001.76157000	chr9	76156001	76157000	*	5.506255213	0.00292326	0.071918277	Hyper	Hypermethylated in HCR (HCR > LCR)	93.28248272	88.4143769	4.868105822	Exon	exons	Open Sea	Zfp142	Zfp142	1
12.42485001.42486000	chr12	42485001	42486000	*	13.26208014	0.002939178	0.072187495	Hyper	Hypermethylated in HCR (HCR > LCR)	30.03564202	18.11090479	11.92473722	Exon	exons	Open Sea	Ung	Ung	1
7.112188001.112189000	chr7	112188001	112189000	*	13.42963811	0.002970341	0.072663592	Hyper	Hypermethylated in HCR (HCR > LCR)	82.05294178	67.93660274	14.11633905	Exon	exons	Open Sea	Grap2	Grap2	1
4.14312001.14313000	chr4	14312001	14313000	*	12.87048783	0.003010441	0.073176771	Hyper	Hypermethylated in HCR (HCR > LCR)	74.85673226	60.88201305	13.97471921	Exon	exons	Open Sea	Phtf2	Phtf2	1
1.46888001.46889000	chr1	46888001	46889000	*	14.74011328	0.003016735	0.073274468	Hyper	Hypermethylated in HCR (HCR > LCR)	84.26484945	74.92226703	9.34258242	Exon	exons	Open Sea	Dynlt1	Dynlt1	1
13.77452001.77453000	chr13	77452001	77453000	*	6.241470137	0.003023608	0.073363926	Hyper	Hypermethylated in HCR (HCR > LCR)	89.72660644	82.86069064	6.8659158	Exon	exons	Open Sea	Tbx19	Tbx19	1
18.24773001.24774000	chr18	24773001	24774000	*	9.252214668	0.00302895	0.073405018	Hyper	Hypermethylated in HCR (HCR > LCR)	78.73243054	71.21151634	7.520914193	Exon	exons	Open Sea	Camk4	Camk4	1
1.79627001.79628000	chr1	79627001	79628000	*	-11.12272453	0.003045254	0.07358014	Hypo	Hypomethylated in HCR (HCR < LCR)	72.54016321	83.47074229	-10.93057908	Exon	exons	Open Sea	Ceacam20	Ceacam20	1
17.6472001.6473000	chr17	6472001	6473000	*	27.45603178	0.003058685	0.073781333	Hyper	Hypermethylated in HCR (HCR > LCR)	49.01157925	23.34217065	25.6694086	Exon	exons	Open Sea	Ubqln1	Ubqln1	1
17.67271001.67272000	chr17	67271001	67272000	*	16.440424	0.003082117	0.074113362	Hyper	Hypermethylated in HCR (HCR > LCR)	34.33822622	19.7400677	14.59815852	Exon	exons	Open Sea	Prkcq	Prkcq	1
5.103910001.103911000	chr5	103910001	103911000	*	8.372896885	0.003090758	0.074254588	Hyper	Hypermethylated in HCR (HCR > LCR)	84.73322455	77.88462524	6.848599306	Exon	exons	Open Sea	Mtap	Mtap	1
11.62143001.62144000	chr11	62143001	62144000	*	13.104842	0.003094361	0.074285371	Hyper	Hypermethylated in HCR (HCR > LCR)	86.93579939	76.28105898	10.65474041	Exon	exons	Open Sea	Arhgap31	Arhgap31	1
4.157577001.157578000	chr4	157577001	157578000	*	9.034700244	0.003128579	0.074805994	Hyper	Hypermethylated in HCR (HCR > LCR)	86.20760131	77.99906529	8.208536019	Exon	exons	Open Sea	Eno2	Eno2	1
19.27220001.27221000	chr19	27220001	27221000	*	18.58468942	0.003163879	0.075359044	Hyper	Hypermethylated in HCR (HCR > LCR)	99.18200409	79.95196901	19.23003508	Exon	exons	Open Sea	Gab1	Gab1	1
18.29728001.29729000	chr18	29728001	29729000	*	-12.87426935	0.003171324	0.075480527	Hypo	Hypomethylated in HCR (HCR < LCR)	82.10330732	94.52608384	-12.42277652	Exon	exons	Open Sea	Diaph1	Diaph1	1
3.16222001.16223000	chr3	16222001	16223000	*	8.207854811	0.003180163	0.075635004	Hyper	Hypermethylated in HCR (HCR > LCR)	84.55773656	76.09462706	8.463109503	Exon	exons	Open Sea	Niban2	Niban2	1
8.29514001.29515000	chr8	29514001	29515000	*	16.54303072	0.003193112	0.075842137	Hyper	Hypermethylated in HCR (HCR > LCR)	89.84104856	73.5349101	16.30613845	Exon	exons	Open Sea	Zbtb44	Zbtb44	1
14.75030001.75031000	chr14	75030001	75031000	*	14.87859748	0.003195252	0.075881755	Hyper	Hypermethylated in HCR (HCR > LCR)	47.06339667	38.8240683	8.239328376	Exon	exons	Open Sea	Sh3tc1	Sh3tc1	1
2.182269001.182270000	chr2	182269001	182270000	*	17.63181253	0.003273103	0.077010378	Hyper	Hypermethylated in HCR (HCR > LCR)	83.75776691	61.81118881	21.94657809	Exon	exons	Open Sea	Tuft1	Tuft1	1
5.143955001.143956000	chr5	143955001	143956000	*	11.12527185	0.003324848	0.077755088	Hyper	Hypermethylated in HCR (HCR > LCR)	58.26348098	49.42352738	8.839953599	Exon	exons	Open Sea	Ptpru	Ptpru	1
5.157146001.157147000	chr5	157146001	157147000	*	19.72462726	0.003330947	0.077831174	Hyper	Hypermethylated in HCR (HCR > LCR)	69.42847076	52.16473226	17.2637385	Exon	exons	Open Sea	Tnfrsf8	Tnfrsf8	1
17.9129001.9130000	chr17	9129001	9130000	*	16.53867359	0.003341886	0.077945777	Hyper	Hypermethylated in HCR (HCR > LCR)	86.49746527	67.89388503	18.60358024	Exon	exons	Open Sea	Pdlim7	Pdlim7	1
8.25493001.25494000	chr8	25493001	25494000	*	8.310243235	0.003341142	0.077945777	Hyper	Hypermethylated in HCR (HCR > LCR)	84.59898823	77.29090599	7.308082238	Exon	exons	Open Sea	Ncapd3	Ncapd3	1
1.80377001.80378000	chr1	80377001	80378000	*	8.672740938	0.003345714	0.077993695	Hyper	Hypermethylated in HCR (HCR > LCR)	87.39441639	79.84706742	7.547348979	Exon	exons	Open Sea	Ceacam4	Ceacam4	1
1.78701001.78702000	chr1	78701001	78702000	*	7.263247608	0.003346892	0.077993695	Hyper	Hypermethylated in HCR (HCR > LCR)	85.93554604	78.84054045	7.095005594	Exon	exons	Open Sea	Rsph6a	Rsph6a	1
1.198982001.198983000	chr1	198982001	198983000	*	8.39183529	0.003348457	0.078001001	Hyper	Hypermethylated in HCR (HCR > LCR)	92.45423182	83.20613444	9.248097387	Exon	exons	Open Sea	Nadsyn1	Nadsyn1	1
6.7183001.7184000	chr6	7183001	7184000	*	8.060728745	0.003361314	0.07819896	Hyper	Hypermethylated in HCR (HCR > LCR)	90.81223599	83.6156143	7.196621695	Exon	exons	Open Sea	Mir3558	Mir3558;Ttc7a	2
3.58732001.58733000	chr3	58732001	58733000	*	14.37765713	0.003362374	0.07820554	Hyper	Hypermethylated in HCR (HCR > LCR)	97.36600587	86.24905443	11.11695144	Exon	exons	Open Sea	Atf2	Atf2	1
2.55592001.55593000	chr2	55592001	55593000	*	8.333333333	0.003366105	0.078242573	Hyper	Hypermethylated in HCR (HCR > LCR)	74.95863752	66.97838469	7.980252829	Exon	exons	Open Sea	C9	C9	1
7.128504001.128505000	chr7	128504001	128505000	*	19.35327224	0.003414134	0.079028079	Hyper	Hypermethylated in HCR (HCR > LCR)	56.62605326	36.76294515	19.8631081	Exon	exons	Open Sea	Pced1b	Pced1b	1
8.44590001.44591000	chr8	44590001	44591000	*	9.399730994	0.003422328	0.07912672	Hyper	Hypermethylated in HCR (HCR > LCR)	90.83638297	80.86438108	9.972001892	Exon	exons	Open Sea	Nherf4	Nherf4;Nlrx1	2
17.72402001.72403000	chr17	72402001	72403000	*	20.88626609	0.003436665	0.079332869	Hyper	Hypermethylated in HCR (HCR > LCR)	66.79291277	41.43809524	25.35481753	Exon	exons	Open Sea	Dhtkd1	Dhtkd1;Sec61a2	2
1.66057001.66058000	chr1	66057001	66058000	*	5.613305125	0.003518359	0.080365982	Hyper	Hypermethylated in HCR (HCR > LCR)	94.12937523	87.30235266	6.827022569	Exon	exons	Open Sea	Slc7a3l1	Slc7a3l1	1
7.109892001.109893000	chr7	109892001	109893000	*	-14.62191221	0.003550335	0.080815425	Hypo	Hypomethylated in HCR (HCR < LCR)	80.87924557	97.52475248	-16.6455069	Exon	exons	Open Sea	Csf2rb	Csf2rb	1
4.119472001.119473000	chr4	119472001	119473000	*	12.92000174	0.003572637	0.081122364	Hyper	Hypermethylated in HCR (HCR > LCR)	90.52302365	78.75450202	11.76852163	Exon	exons	Open Sea	Nfu1	Nfu1	1
10.34271001.34272000	chr10	34271001	34272000	*	5.862705001	0.003572295	0.081122364	Hyper	Hypermethylated in HCR (HCR > LCR)	93.04243708	86.67955491	6.362882164	Exon	exons	Open Sea	Rasgef1c	Rasgef1c	1
9.42323001.42324000	chr9	42323001	42324000	*	7.865354002	0.003605102	0.081709706	Hyper	Hypermethylated in HCR (HCR > LCR)	97.03315639	88.97381055	8.05934584	Exon	exons	Open Sea	Map4k4	Map4k4	1
17.6412001.6413000	chr17	6412001	6413000	*	20.7163737	0.003608828	0.081748126	Hyper	Hypermethylated in HCR (HCR > LCR)	80.22537915	60.77178463	19.45359452	Exon	exons	Open Sea	Gkap1	Gkap1	1
20.3810001.3811000	chr20	3810001	3811000	*	13.42037069	0.003608426	0.081748126	Hyper	Hypermethylated in HCR (HCR > LCR)	77.79418009	67.37305756	10.42112253	Exon	exons	Open Sea	Vars1	Vars1;Vwa7	2
10.7004001.7005000	chr10	7004001	7005000	*	6.617554881	0.003611333	0.081770364	Hyper	Hypermethylated in HCR (HCR > LCR)	94.19123616	86.64520198	7.546034183	Exon	exons	Open Sea	Abat	Abat	1
18.29030001.29031000	chr18	29030001	29031000	*	9.2782178	0.003619745	0.081836974	Hyper	Hypermethylated in HCR (HCR > LCR)	68.89263847	59.96807506	8.924563414	Exon	exons	Open Sea	Pcdhb5	Pcdhb5	1
10.42522001.42523000	chr10	42522001	42523000	*	5.515657226	0.003638792	0.082103419	Hyper	Hypermethylated in HCR (HCR > LCR)	94.21467286	88.00113314	6.213539719	Exon	exons	Open Sea	Sh3bp5l	Sh3bp5l	1
1.135282001.135283000	chr1	135282001	135283000	*	27.98576841	0.003639927	0.082106009	Hyper	Hypermethylated in HCR (HCR > LCR)	29.83236965	11.83335865	17.999011	Exon	exons	Open Sea	Pde8a	Pde8a	1
18.47162001.47163000	chr18	47162001	47163000	*	6.010313216	0.003643693	0.082144914	Hyper	Hypermethylated in HCR (HCR > LCR)	98.05031222	91.55547627	6.494835948	Exon	exons	Open Sea	Cep120	Cep120	1
5.95838001.95839000	chr5	95838001	95839000	*	-8.519847201	0.003655219	0.082312549	Hypo	Hypomethylated in HCR (HCR < LCR)	85.25408912	92.02504804	-6.770958928	Exon	exons	Open Sea	Mpdz	Mpdz	1
7.29160001.29161000	chr7	29160001	29161000	*	9.114250796	0.003668919	0.082517177	Hyper	Hypermethylated in HCR (HCR > LCR)	28.8720511	19.55555585	9.316495252	Exon	exons	Open Sea	Tmcc3	Tmcc3	1
11.64090001.64091000	chr11	64090001	64091000	*	-6.120518051	0.003700722	0.082949478	Hypo	Hypomethylated in HCR (HCR < LCR)	82.88376608	89.37635954	-6.492593456	Exon	exons	Open Sea	Ildr1	Ildr1	1
1.82573001.82574000	chr1	82573001	82574000	*	11.19798712	0.003705286	0.082998835	Hyper	Hypermethylated in HCR (HCR > LCR)	54.438499	45.22009289	9.218406113	Exon	exons	Open Sea	Numbl	Numbl	1
1.254116001.254117000	chr1	254116001	254117000	*	7.395614906	0.003730421	0.083352229	Hyper	Hypermethylated in HCR (HCR > LCR)	96.76174727	90.37119937	6.390547898	Exon	exons	Open Sea	Gpam	Gpam	1
18.46816001.46817000	chr18	46816001	46817000	*	7.817734417	0.003763189	0.083809031	Hyper	Hypermethylated in HCR (HCR > LCR)	98.40493327	90.74588193	7.659051347	Exon	exons	Open Sea	Snx24	Snx24	1
10.26380001.26381000	chr10	26380001	26381000	*	-20.59411104	0.003766986	0.08387689	Hypo	Hypomethylated in HCR (HCR < LCR)	62.53740973	86.80730856	-24.26989883	Exon	exons	Open Sea	Gabrg2	Gabrg2	1
7.11594001.11595000	chr7	11594001	11595000	*	21.27031722	0.003825276	0.084685072	Hyper	Hypermethylated in HCR (HCR > LCR)	86.61940865	65.76351408	20.85589457	Exon	exons	Open Sea	Cyp4f37	Cyp4f37	1
10.87156001.87157000	chr10	87156001	87157000	*	9.623296354	0.00384457	0.084902062	Hyper	Hypermethylated in HCR (HCR > LCR)	60.3766401	52.98344913	7.393190972	Exon	exons	Open Sea	Hdac5	Hdac5	1
13.77864001.77865000	chr13	77864001	77865000	*	5.826584456	0.003850693	0.085002287	Hyper	Hypermethylated in HCR (HCR > LCR)	17.96781464	11.60398826	6.363826385	Exon	exons	Open Sea	Mpzl1	Mpzl1	1
12.6909001.6910000	chr12	6909001	6910000	*	10.34760318	0.00385719	0.085076024	Hyper	Hypermethylated in HCR (HCR > LCR)	78.94693601	68.53664954	10.41028647	Exon	exons	Open Sea	Mtus2	Mtus2	1
2.173631001.173632000	chr2	173631001	173632000	*	13.38328543	0.003863214	0.085124031	Hyper	Hypermethylated in HCR (HCR > LCR)	45.31192976	34.48119924	10.83073052	Exon	exons	Open Sea	Mef2d	Mef2d	1
9.111460001.111461000	chr9	111460001	111461000	*	9.266635426	0.003913088	0.085849916	Hyper	Hypermethylated in HCR (HCR > LCR)	82.57312961	72.93547328	9.63765633	Exon	exons	Open Sea	Mettl4	Mettl4	1
3.79826001.79827000	chr3	79826001	79827000	*	11.91935441	0.003914802	0.085864115	Hyper	Hypermethylated in HCR (HCR > LCR)	86.88969522	73.93966771	12.95002751	Exon	exons	Open Sea	Accsl	Accsl	1
1.82962001.82963000	chr1	82962001	82963000	*	10.89210766	0.003925582	0.085995111	Hyper	Hypermethylated in HCR (HCR > LCR)	47.96247721	36.02168728	11.94078993	Exon	exons	Open Sea	Map3k10	Map3k10	1
14.80795001.80796000	chr14	80795001	80796000	*	10.22524863	0.003931559	0.086079191	Hyper	Hypermethylated in HCR (HCR > LCR)	86.35414552	80.30593988	6.048205644	Exon	exons	Open Sea	Gck	Gck	1
11.34250001.34251000	chr11	34250001	34251000	*	-11.74823113	0.00395677	0.086443074	Hypo	Hypomethylated in HCR (HCR < LCR)	67.38041155	79.78243021	-12.40201866	Exon	exons	Open Sea	Kcnj6	Kcnj6	1
13.100486001.100487000	chr13	100486001	100487000	*	10.59033719	0.004016124	0.087313227	Hyper	Hypermethylated in HCR (HCR > LCR)	43.01735481	32.96360451	10.0537503	Exon	exons	Open Sea	Ush2a	Ush2a	1
2.23040001.23041000	chr2	23040001	23041000	*	9.142216792	0.00403741	0.087556405	Hyper	Hypermethylated in HCR (HCR > LCR)	93.13296587	83.93815044	9.194815433	Exon	exons	Open Sea	Zcchc9	Zcchc9	1
9.35749001.35750000	chr9	35749001	35750000	*	-6.386012949	0.004035809	0.087556405	Hypo	Hypomethylated in HCR (HCR < LCR)	93.68960864	97.95465168	-4.265043041	Exon	exons	Open Sea	Prim2	Prim2	1
4.175869001.175870000	chr4	175869001	175870000	*	21.6287082	0.004041861	0.08757684	Hyper	Hypermethylated in HCR (HCR > LCR)	71.06191747	52.45927916	18.60263831	Exon	exons	Open Sea	St8sia1	St8sia1	1
10.57374001.57375000	chr10	57374001	57375000	*	19.13538252	0.004046668	0.087615043	Hyper	Hypermethylated in HCR (HCR > LCR)	61.74453065	43.67754531	18.06698534	Exon	exons	Open Sea	Ankfy1	Ankfy1	1
3.22352001.22353000	chr3	22352001	22353000	*	22.37246964	0.004076885	0.088058744	Hyper	Hypermethylated in HCR (HCR > LCR)	57.88610303	38.48123139	19.40487164	Exon	exons	Open Sea	Nek6	Nek6	1
10.87149001.87150000	chr10	87149001	87150000	*	9.206951732	0.004075653	0.088058744	Hyper	Hypermethylated in HCR (HCR > LCR)	86.91454003	77.07091766	9.843622367	Exon	exons	Open Sea	G6pc3	G6pc3	1
7.61685001.61686000	chr7	61685001	61686000	*	14.44893601	0.004128964	0.08886637	Hyper	Hypermethylated in HCR (HCR > LCR)	75.03453642	59.86779768	15.16673874	Exon	exons	Open Sea	NA		0
14.8908001.8909000	chr14	8908001	8909000	*	10.29742389	0.00414275	0.089015611	Hyper	Hypermethylated in HCR (HCR > LCR)	87.14546179	76.9070611	10.23840068	Exon	exons	Open Sea	Hpse	Hpse	1
19.52703001.52704000	chr19	52703001	52704000	*	17.20301647	0.004153104	0.089183241	Hyper	Hypermethylated in HCR (HCR > LCR)	42.68397798	23.19165357	19.49232441	Exon	exons	Open Sea	Arv1	Arv1	1
8.23577001.23578000	chr8	23577001	23578000	*	12.36807129	0.004169429	0.089426451	Hyper	Hypermethylated in HCR (HCR > LCR)	92.68359094	79.88426476	12.79932618	Exon	exons	Open Sea	Herpud2	Herpud2	1
9.87869001.87870000	chr9	87869001	87870000	*	6.533164961	0.004201852	0.08988236	Hyper	Hypermethylated in HCR (HCR > LCR)	86.15140917	79.25173006	6.899679109	Exon	exons	Open Sea	Chrnd	Chrnd	1
3.168948001.168949000	chr3	168948001	168949000	*	16.85994886	0.004212265	0.090033325	Hyper	Hypermethylated in HCR (HCR > LCR)	59.3700615	40.9731021	18.3969594	Exon	exons	Open Sea	Myt1	Myt1	1
16.74550001.74551000	chr16	74550001	74551000	*	11.92481922	0.004252989	0.090592539	Hyper	Hypermethylated in HCR (HCR > LCR)	84.87120017	74.58399273	10.28720744	Exon	exons	Open Sea	Myom2	Myom2	1
19.15894001.15895000	chr19	15894001	15895000	*	6.361075151	0.004260852	0.090734529	Hyper	Hypermethylated in HCR (HCR > LCR)	92.96891382	86.24893835	6.719975469	Exon	exons	Open Sea	Rbl2	Rbl2	1
1.84618001.84619000	chr1	84618001	84619000	*	-15.0038126	0.004262142	0.090740692	Hypo	Hypomethylated in HCR (HCR < LCR)	12.55834791	28.47089861	-15.91255071	Exon	exons	Open Sea	Sipa1l3	Sipa1l3	1
2.171045001.171046000	chr2	171045001	171046000	*	18.96720257	0.004267393	0.090801747	Hyper	Hypermethylated in HCR (HCR > LCR)	46.00298519	29.14524131	16.85774388	Exon	exons	Open Sea	Fhip1a	Fhip1a	1
19.23443001.23444000	chr19	23443001	23444000	*	12.49445416	0.004279631	0.090977992	Hyper	Hypermethylated in HCR (HCR > LCR)	32.56673597	20.55851753	12.00821844	Exon	exons	Open Sea	Nfix	Nfix	1
1.85478001.85479000	chr1	85478001	85479000	*	13.56905731	0.004291617	0.091172592	Hyper	Hypermethylated in HCR (HCR > LCR)	91.58990123	76.78831997	14.80158125	Exon	exons	Open Sea	Polr2i	Polr2i;Tbcb	2
5.57791001.57792000	chr5	57791001	57792000	*	10.94796651	0.004290214	0.091172592	Hyper	Hypermethylated in HCR (HCR > LCR)	88.61656422	77.26876486	11.34779936	Exon	exons	Open Sea	Tln1	Tln1	1
2.184188001.184189000	chr2	184188001	184189000	*	6.309200124	0.004331114	0.091721203	Hyper	Hypermethylated in HCR (HCR > LCR)	87.22910798	80.19529255	7.033815425	Exon	exons	Open Sea	Itga10	Itga10	1
20.12925001.12926000	chr20	12925001	12926000	*	-7.976783133	0.004337291	0.091803705	Hypo	Hypomethylated in HCR (HCR < LCR)	87.39291199	97.79871176	-10.40579977	Exon	exons	Open Sea	Cabin1	Cabin1	1
13.39807001.39808000	chr13	39807001	39808000	*	7.74136639	0.004396506	0.092630799	Hyper	Hypermethylated in HCR (HCR > LCR)	92.65963926	85.25821447	7.401424792	Exon	exons	Open Sea	Lct	Lct	1
3.62142001.62143000	chr3	62142001	62143000	*	26.88489842	0.004411335	0.092870308	Hyper	Hypermethylated in HCR (HCR > LCR)	89.63087667	60.22135531	29.40952136	Exon	exons	Open Sea	Sestd1	Sestd1	1
10.61262001.61263000	chr10	61262001	61263000	*	10.349087	0.004434523	0.09322437	Hyper	Hypermethylated in HCR (HCR > LCR)	74.91259966	62.1819706	12.73062906	Exon	exons	Open Sea	Abr	Abr	1
14.31244001.31245000	chr14	31244001	31245000	*	-5.000636067	0.004459008	0.093532054	Hypo	Hypomethylated in HCR (HCR < LCR)	91.37192642	96.29568313	-4.923756711	Exon	exons	Open Sea	Ppat	Ppat	1
8.119252001.119253000	chr8	119252001	119253000	*	8.862199172	0.0044617	0.093563566	Hyper	Hypermethylated in HCR (HCR > LCR)	92.32180954	82.82041866	9.501390883	Exon	exons	Open Sea	Scn5a	Scn5a	1
14.73374001.73375000	chr14	73374001	73375000	*	9.662020436	0.004479481	0.093802044	Hyper	Hypermethylated in HCR (HCR > LCR)	58.46260287	49.45823032	9.00437255	Exon	exons	Open Sea	Evc2	Evc2	1
2.241303001.241304000	chr2	241303001	241304000	*	18.29999692	0.004527858	0.094312102	Hyper	Hypermethylated in HCR (HCR > LCR)	37.78552081	21.88006536	15.90545545	Exon	exons	Open Sea	Usp33	Usp33	1
3.117871001.117872000	chr3	117871001	117872000	*	9.698159762	0.004547483	0.094610709	Hyper	Hypermethylated in HCR (HCR > LCR)	94.78724694	80.95670222	13.83054472	Exon	exons	Open Sea	Ddrgk1	Ddrgk1	1
20.20486001.20487000	chr20	20486001	20487000	*	8.955145479	0.004555129	0.09470858	Hyper	Hypermethylated in HCR (HCR > LCR)	94.10848011	84.20179511	9.906685	Exon	exons	Open Sea	Arid5b	Arid5b	1
2.82284001.82285000	chr2	82284001	82285000	*	-7.627998056	0.004562729	0.094829872	Hypo	Hypomethylated in HCR (HCR < LCR)	13.71760749	23.05872389	-9.341116408	Exon	exons	Open Sea	Ankrd33b	Ankrd33b	1
3.8161001.8162000	chr3	8161001	8162000	*	25.26432324	0.004571149	0.094970931	Hyper	Hypermethylated in HCR (HCR > LCR)	43.01509777	22.35616228	20.65893549	Exon	exons	Open Sea	Man1b1	Man1b1	1
11.66902001.66903000	chr11	66902001	66903000	*	12.63363541	0.004610367	0.095497389	Hyper	Hypermethylated in HCR (HCR > LCR)	95.34977432	82.86977162	12.4800027	Exon	exons	Open Sea	Itgb5	Itgb5	1
1.95034001.95035000	chr1	95034001	95035000	*	6.313269947	0.004610708	0.095497389	Hyper	Hypermethylated in HCR (HCR > LCR)	90.88099772	84.51947885	6.361518872	Exon	exons	Open Sea	Pold1	Pold1	1
3.77953001.77954000	chr3	77953001	77954000	*	10.35917526	0.00462723	0.095678761	Hyper	Hypermethylated in HCR (HCR > LCR)	97.65542328	86.96828633	10.68713696	Exon	exons	Open Sea	Creb3l1	Creb3l1	1
19.30715001.30716000	chr19	30715001	30716000	*	8.864838684	0.004630646	0.095734688	Hyper	Hypermethylated in HCR (HCR > LCR)	75.40548682	65.40534849	10.00013833	Exon	exons	Open Sea	Nr3c2	Nr3c2	1
20.3666001.3667000	chr20	3666001	3667000	*	15.24929972	0.004639692	0.095860161	Hyper	Hypermethylated in HCR (HCR > LCR)	85.12505801	73.28415054	11.84090748	Exon	exons	Open Sea	Prrc2a	Prrc2a	1
1.151059001.151060000	chr1	151059001	151060000	*	17.76795722	0.00466697	0.09625082	Hyper	Hypermethylated in HCR (HCR > LCR)	85.16083766	63.61622082	21.54461684	Exon	exons	Open Sea	Tenm4	Tenm4	1
8.19751001.19752000	chr8	19751001	19752000	*	10.95064134	0.004671354	0.096291736	Hyper	Hypermethylated in HCR (HCR > LCR)	96.66100945	86.16936825	10.4916412	Exon	exons	Open Sea	Pde4a	Pde4a	1
6.89400001.89401000	chr6	89400001	89401000	*	21.31204198	0.004684221	0.096359709	Hyper	Hypermethylated in HCR (HCR > LCR)	61.22987812	42.56931866	18.66055946	Exon	exons	Open Sea	Frmd6	Frmd6	1
10.103556001.103557000	chr10	103556001	103557000	*	-16.17955906	0.004747624	0.0971797	Hypo	Hypomethylated in HCR (HCR < LCR)	70.42932686	85.84555407	-15.41622722	Exon	exons	Open Sea	Timp2	Timp2	1
20.10742001.10743000	chr20	10742001	10743000	*	16.33397577	0.004784434	0.097671741	Hyper	Hypermethylated in HCR (HCR > LCR)	84.60679178	68.89719367	15.7095981	Exon	exons	Open Sea	Trpm2	Trpm2	1
10.35815001.35816000	chr10	35815001	35816000	*	-19.63181949	0.004941521	0.099628517	Hypo	Hypomethylated in HCR (HCR < LCR)	56.90534121	77.28042627	-20.37508506	Exon	exons	Open Sea	Col23a1	Col23a1	1
2.16634001.16635000	chr2	16634001	16635000	*	-59.97545582	2.90E-121	4.67E-116	Hypo	Hypomethylated in HCR (HCR < LCR)	34.52868496	94.29272201	-59.76403706	Intergenic/Unannotated	NA	Open Sea	NA	NA	NA
2.221414001.221415000	chr2	221414001	221415000	*	47.38154613	5.59E-97	4.50E-92	Hyper	Hypermethylated in HCR (HCR > LCR)	100	52.52934918	47.47065082	Intergenic/Unannotated	NA	Open Sea	NA	NA	NA
13.94912001.94913000	chr13	94912001	94913000	*	66.54340656	5.27E-82	2.83E-77	Hyper	Hypermethylated in HCR (HCR > LCR)	98.20534944	31.91878772	66.28656172	Intergenic/Unannotated	NA	Open Sea	NA	NA	NA
2.82867001.82868000	chr2	82867001	82868000	*	41.96849477	2.28E-57	6.13E-53	Hyper	Hypermethylated in HCR (HCR > LCR)	97.16427621	54.64942351	42.5148527	Intergenic/Unannotated	NA	Open Sea	NA	NA	NA
8.62386001.62387000	chr8	62386001	62387000	*	12.9359168	8.94E-50	1.80E-45	Hyper	Hypermethylated in HCR (HCR > LCR)	37.840344	25.10241004	12.73793396	Intergenic/Unannotated	NA	Open Sea	NA	NA	NA
18.70295001.70296000	chr18	70295001	70296000	*	28.25014626	3.37E-48	6.02E-44	Hyper	Hypermethylated in HCR (HCR > LCR)	92.59598556	63.5088959	29.08708966	Intergenic/Unannotated	NA	Open Sea	NA	NA	NA
18.49256001.49257000	chr18	49256001	49257000	*	12.53193539	3.17E-42	5.11E-38	Hyper	Hypermethylated in HCR (HCR > LCR)	98.21929614	85.66368177	12.55561436	Intergenic/Unannotated	NA	Open Sea	NA	NA	NA
3.151531001.151532000	chr3	151531001	151532000	*	39.79591837	5.62E-42	8.23E-38	Hyper	Hypermethylated in HCR (HCR > LCR)	87.09363209	46.32844726	40.76518483	Intergenic/Unannotated	NA	Open Sea	NA	NA	NA
8.120527001.120528000	chr8	120527001	120528000	*	38.64559907	9.92E-41	1.33E-36	Hyper	Hypermethylated in HCR (HCR > LCR)	80.21901614	41.9388182	38.28019794	Intergenic/Unannotated	NA	Open Sea	NA	NA	NA
12.33298001.33299000	chr12	33298001	33299000	*	-53.5200455	1.83E-40	2.27E-36	Hypo	Hypomethylated in HCR (HCR < LCR)	24.88613216	78.10830025	-53.22216809	Intergenic/Unannotated	NA	Open Sea	NA	NA	NA
2.133413001.133414000	chr2	133413001	133414000	*	6.096218549	1.64E-35	1.76E-31	Hyper	Hypermethylated in HCR (HCR > LCR)	95.65497271	89.48291526	6.17205745	Intergenic/Unannotated	NA	Open Sea	NA	NA	NA
19.32744001.32745000	chr19	32744001	32745000	*	26.1448541	5.22E-35	4.94E-31	Hyper	Hypermethylated in HCR (HCR > LCR)	93.68416713	67.53516575	26.14900138	Intergenic/Unannotated	NA	Open Sea	NA	NA	NA
8.18305001.18306000	chr8	18305001	18306000	*	-5.699843723	9.34E-35	8.35E-31	Hypo	Hypomethylated in HCR (HCR < LCR)	90.7812227	96.52802527	-5.746802579	Intergenic/Unannotated	NA	Open Sea	NA	NA	NA
5.112930001.112931000	chr5	112930001	112931000	*	18.42115437	2.82E-34	2.39E-30	Hyper	Hypermethylated in HCR (HCR > LCR)	99.55054113	81.95215026	17.59839086	Intergenic/Unannotated	NA	Open Sea	NA	NA	NA
18.67965001.67966000	chr18	67965001	67966000	*	46.18023045	2.46E-33	1.98E-29	Hyper	Hypermethylated in HCR (HCR > LCR)	79.35915197	33.10469284	46.25445913	Intergenic/Unannotated	NA	Open Sea	NA	NA	NA
14.42133001.42134000	chr14	42133001	42134000	*	21.04430284	3.01E-33	2.31E-29	Hyper	Hypermethylated in HCR (HCR > LCR)	91.32065318	71.1685225	20.15213067	Intergenic/Unannotated	NA	Open Sea	NA	NA	NA
20.16544001.16545000	chr20	16544001	16545000	*	29.49989498	7.79E-32	5.70E-28	Hyper	Hypermethylated in HCR (HCR > LCR)	85.62486706	60.3751705	25.24969656	Intergenic/Unannotated	NA	Open Sea	NA	NA	NA
6.894001.895000	chr6	894001	895000	*	9.90550887	1.78E-31	1.24E-27	Hyper	Hypermethylated in HCR (HCR > LCR)	97.01011606	87.18504959	9.825066465	Intergenic/Unannotated	NA	Open Sea	NA	NA	NA
5.34617001.34618000	chr5	34617001	34618000	*	6.061235079	1.77E-30	1.19E-26	Hyper	Hypermethylated in HCR (HCR > LCR)	88.71696701	82.8099901	5.906976914	Intergenic/Unannotated	NA	Open Sea	NA	NA	NA
10.8722001.8723000	chr10	8722001	8723000	*	39.2167856	3.12E-27	1.97E-23	Hyper	Hypermethylated in HCR (HCR > LCR)	86.22228509	47.26103964	38.96124545	Intergenic/Unannotated	NA	Open Sea	NA	NA	NA
7.15263001.15264000	chr7	15263001	15264000	*	13.2672048	3.18E-27	1.97E-23	Hyper	Hypermethylated in HCR (HCR > LCR)	85.59470527	72.04222891	13.55247636	Intergenic/Unannotated	NA	Open Sea	NA	NA	NA
2.95380001.95381000	chr2	95380001	95381000	*	-50.36066826	6.95E-27	4.14E-23	Hypo	Hypomethylated in HCR (HCR < LCR)	44.31738059	95.0302127	-50.71283211	Intergenic/Unannotated	NA	Open Sea	NA	NA	NA
19.32781001.32782000	chr19	32781001	32782000	*	17.34906307	1.24E-26	7.11E-23	Hyper	Hypermethylated in HCR (HCR > LCR)	91.10408929	74.01025824	17.09383104	Intergenic/Unannotated	NA	Open Sea	NA	NA	NA
18.70007001.70008000	chr18	70007001	70008000	*	8.999299325	1.45E-26	8.06E-23	Hyper	Hypermethylated in HCR (HCR > LCR)	97.38279171	88.19245912	9.190332594	Intergenic/Unannotated	NA	Open Sea	NA	NA	NA
19.45127001.45128000	chr19	45127001	45128000	*	34.54462477	1.56E-25	7.83E-22	Hyper	Hypermethylated in HCR (HCR > LCR)	63.4602113	29.73755206	33.72265924	Intergenic/Unannotated	NA	Open Sea	NA	NA	NA
5.132680001.132681000	chr5	132680001	132681000	*	11.63241399	4.58E-25	2.17E-21	Hyper	Hypermethylated in HCR (HCR > LCR)	34.20955167	22.34679468	11.86275699	Intergenic/Unannotated	NA	Open Sea	NA	NA	NA
17.8410001.8411000	chr17	8410001	8411000	*	37.01850251	1.93E-24	7.95E-21	Hyper	Hypermethylated in HCR (HCR > LCR)	77.5923544	40.61779971	36.97455469	Intergenic/Unannotated	NA	Open Sea	NA	NA	NA
19.18152001.18153000	chr19	18152001	18153000	*	16.36841699	3.77E-24	1.52E-20	Hyper	Hypermethylated in HCR (HCR > LCR)	92.97782759	76.44808633	16.52974126	Intergenic/Unannotated	NA	Open Sea	NA	NA	NA
9.94830001.94831000	chr9	94830001	94831000	*	11.26934127	5.24E-24	2.06E-20	Hyper	Hypermethylated in HCR (HCR > LCR)	93.84956611	81.8550395	11.99452661	Intergenic/Unannotated	NA	Open Sea	NA	NA	NA
2.121875001.121876000	chr2	121875001	121876000	*	-15.30698107	1.13E-23	4.35E-20	Hypo	Hypomethylated in HCR (HCR < LCR)	85.10240655	99.8540146	-14.75160804	Intergenic/Unannotated	NA	Open Sea	NA	NA	NA
16.52619001.52620000	chr16	52619001	52620000	*	36.65207762	1.20E-23	4.50E-20	Hyper	Hypermethylated in HCR (HCR > LCR)	92.99855984	55.68053786	37.31802198	Intergenic/Unannotated	NA	Open Sea	NA	NA	NA
16.75593001.75594000	chr16	75593001	75594000	*	-52.5927118	2.15E-23	7.85E-20	Hypo	Hypomethylated in HCR (HCR < LCR)	26.00202429	77.74960672	-51.74758242	Intergenic/Unannotated	NA	Open Sea	NA	NA	NA
3.1475001.1476000	chr3	1475001	1476000	*	16.73995222	4.49E-23	1.61E-19	Hyper	Hypermethylated in HCR (HCR > LCR)	39.36323586	23.10638665	16.25684921	Intergenic/Unannotated	NA	Open Sea	NA	NA	NA
2.220948001.220949000	chr2	220948001	220949000	*	46.55966436	1.54E-22	5.26E-19	Hyper	Hypermethylated in HCR (HCR > LCR)	90.4794252	44.24975794	46.22966726	Intergenic/Unannotated	NA	Open Sea	NA	NA	NA
7.79352001.79353000	chr7	79352001	79353000	*	20.21461409	2.04E-22	6.85E-19	Hyper	Hypermethylated in HCR (HCR > LCR)	73.6199537	53.53716788	20.08278582	Intergenic/Unannotated	NA	Open Sea	NA	NA	NA
16.52384001.52385000	chr16	52384001	52385000	*	27.59328358	1.72E-21	5.66E-18	Hyper	Hypermethylated in HCR (HCR > LCR)	98.82269857	72.38440439	26.43829418	Intergenic/Unannotated	NA	Open Sea	NA	NA	NA
7.81267001.81268000	chr7	81267001	81268000	*	10.09823252	3.46E-21	1.09E-17	Hyper	Hypermethylated in HCR (HCR > LCR)	85.46963132	76.27709429	9.192537024	Intergenic/Unannotated	NA	Open Sea	NA	NA	NA
5.46657001.46658000	chr5	46657001	46658000	*	20.19438512	4.65E-21	1.44E-17	Hyper	Hypermethylated in HCR (HCR > LCR)	45.10984392	24.34456292	20.765281	Intergenic/Unannotated	NA	Open Sea	NA	NA	NA
13.43647001.43648000	chr13	43647001	43648000	*	21.28179625	6.97E-21	2.08E-17	Hyper	Hypermethylated in HCR (HCR > LCR)	79.90009381	59.78506943	20.11502438	Intergenic/Unannotated	NA	Open Sea	NA	NA	NA
8.64770001.64771000	chr8	64770001	64771000	*	-35.10788199	1.29E-20	3.71E-17	Hypo	Hypomethylated in HCR (HCR < LCR)	52.31015463	89.30943438	-36.99927976	Intergenic/Unannotated	NA	Open Sea	NA	NA	NA
1.260517001.260518000	chr1	260517001	260518000	*	44.30564206	1.83E-20	5.16E-17	Hyper	Hypermethylated in HCR (HCR > LCR)	83.22129968	40.34576243	42.87553725	Intergenic/Unannotated	NA	Open Sea	NA	NA	NA
8.100695001.100696000	chr8	100695001	100696000	*	37.81449989	2.30E-20	6.38E-17	Hyper	Hypermethylated in HCR (HCR > LCR)	99.16666667	61.38732247	37.77934419	Intergenic/Unannotated	NA	Open Sea	NA	NA	NA
4.39808001.39809000	chr4	39808001	39809000	*	27.41908629	2.92E-20	7.97E-17	Hyper	Hypermethylated in HCR (HCR > LCR)	84.89782509	59.71761107	25.18021402	Intergenic/Unannotated	NA	Open Sea	NA	NA	NA
10.8723001.8724000	chr10	8723001	8724000	*	27.18120452	6.22E-20	1.67E-16	Hyper	Hypermethylated in HCR (HCR > LCR)	91.83955738	65.57927804	26.26027933	Intergenic/Unannotated	NA	Open Sea	NA	NA	NA
8.17379001.17380000	chr8	17379001	17380000	*	-9.066456955	1.40E-19	3.64E-16	Hypo	Hypomethylated in HCR (HCR < LCR)	85.06910684	95.33307914	-10.2639723	Intergenic/Unannotated	NA	Open Sea	NA	NA	NA
12.40783001.40784000	chr12	40783001	40784000	*	15.48198515	2.83E-19	7.24E-16	Hyper	Hypermethylated in HCR (HCR > LCR)	96.25918449	81.33104854	14.92813595	Intergenic/Unannotated	NA	Open Sea	NA	NA	NA
12.13748001.13749000	chr12	13748001	13749000	*	65.27281545	3.09E-19	7.77E-16	Hyper	Hypermethylated in HCR (HCR > LCR)	80.48612552	16.75471404	63.73141148	Intergenic/Unannotated	NA	Open Sea	NA	NA	NA
7.124338001.124339000	chr7	124338001	124339000	*	-36.52244579	4.59E-19	1.12E-15	Hypo	Hypomethylated in HCR (HCR < LCR)	55.93508543	92.65553775	-36.72045232	Intergenic/Unannotated	NA	Open Sea	NA	NA	NA
3.160422001.160423000	chr3	160422001	160423000	*	-47.12956022	6.96E-19	1.67E-15	Hypo	Hypomethylated in HCR (HCR < LCR)	33.41432313	82.51337593	-49.0990528	Intergenic/Unannotated	NA	Open Sea	NA	NA	NA
10.12741001.12742000	chr10	12741001	12742000	*	72.53221289	9.51E-19	2.25E-15	Hyper	Hypermethylated in HCR (HCR > LCR)	95.05360624	22.10939275	72.94421349	Intergenic/Unannotated	NA	Open Sea	NA	NA	NA
3.68224001.68225000	chr3	68224001	68225000	*	45.31170056	1.51E-18	3.50E-15	Hyper	Hypermethylated in HCR (HCR > LCR)	74.61747266	29.45865742	45.15881524	Intergenic/Unannotated	NA	Open Sea	NA	NA	NA
7.46048001.46049000	chr7	46048001	46049000	*	-37.31583249	1.82E-18	4.07E-15	Hypo	Hypomethylated in HCR (HCR < LCR)	35.01878914	70.94780611	-35.92901697	Intergenic/Unannotated	NA	Open Sea	NA	NA	NA
17.13132001.13133000	chr17	13132001	13133000	*	9.546956165	1.80E-18	4.07E-15	Hyper	Hypermethylated in HCR (HCR > LCR)	97.19023761	87.36180827	9.828429342	Intergenic/Unannotated	NA	Open Sea	NA	NA	NA
8.120918001.120919000	chr8	120918001	120919000	*	17.61218346	2.08E-18	4.51E-15	Hyper	Hypermethylated in HCR (HCR > LCR)	92.24260309	75.19612986	17.04647323	Intergenic/Unannotated	NA	Open Sea	NA	NA	NA
19.14214001.14215000	chr19	14214001	14215000	*	45.48712287	2.28E-18	4.89E-15	Hyper	Hypermethylated in HCR (HCR > LCR)	85.09891261	40.41200728	44.68690533	Intergenic/Unannotated	NA	Open Sea	NA	NA	NA
3.88743001.88744000	chr3	88743001	88744000	*	33.36329632	4.17E-18	8.77E-15	Hyper	Hypermethylated in HCR (HCR > LCR)	70.98297921	38.08038729	32.90259192	Intergenic/Unannotated	NA	Open Sea	NA	NA	NA
1.200226001.200227000	chr1	200226001	200227000	*	19.03612433	4.71E-18	9.72E-15	Hyper	Hypermethylated in HCR (HCR > LCR)	92.17704718	73.84920635	18.32784083	Intergenic/Unannotated	NA	Open Sea	NA	NA	NA
8.100893001.100894000	chr8	100893001	100894000	*	-51.40979839	6.48E-18	1.29E-14	Hypo	Hypomethylated in HCR (HCR < LCR)	22.60323214	74.03832948	-51.43509734	Intergenic/Unannotated	NA	Open Sea	NA	NA	NA
15.97084001.97085000	chr15	97084001	97085000	*	29.1017828	1.23E-17	2.36E-14	Hyper	Hypermethylated in HCR (HCR > LCR)	91.51922294	61.89738741	29.62183553	Intergenic/Unannotated	NA	Open Sea	NA	NA	NA
8.105147001.105148000	chr8	105147001	105148000	*	18.16443595	1.50E-17	2.83E-14	Hyper	Hypermethylated in HCR (HCR > LCR)	90.2472449	70.17917557	20.06806933	Intergenic/Unannotated	NA	Open Sea	NA	NA	NA
11.29282001.29283000	chr11	29282001	29283000	*	22.66397066	1.70E-17	3.19E-14	Hyper	Hypermethylated in HCR (HCR > LCR)	96.3107321	74.07952977	22.23120233	Intergenic/Unannotated	NA	Open Sea	NA	NA	NA
11.20842001.20843000	chr11	20842001	20843000	*	-5.516747995	1.82E-17	3.37E-14	Hypo	Hypomethylated in HCR (HCR < LCR)	91.61726088	97.80031618	-6.1830553	Intergenic/Unannotated	NA	Open Sea	NA	NA	NA
7.18735001.18736000	chr7	18735001	18736000	*	18.44117033	1.91E-17	3.46E-14	Hyper	Hypermethylated in HCR (HCR > LCR)	98.00236719	76.77382391	21.22854329	Intergenic/Unannotated	NA	Open Sea	NA	NA	NA
9.8992001.8993000	chr9	8992001	8993000	*	11.20961408	2.39E-17	4.27E-14	Hyper	Hypermethylated in HCR (HCR > LCR)	83.69823612	72.53192902	11.1663071	Intergenic/Unannotated	NA	Open Sea	NA	NA	NA
16.27213001.27214000	chr16	27213001	27214000	*	52.83977987	3.81E-17	6.66E-14	Hyper	Hypermethylated in HCR (HCR > LCR)	90.72595302	39.99798311	50.72796992	Intergenic/Unannotated	NA	Open Sea	NA	NA	NA
19.49373001.49374000	chr19	49373001	49374000	*	19.25019719	1.29E-16	2.17E-13	Hyper	Hypermethylated in HCR (HCR > LCR)	91.54869005	72.89964195	18.64904811	Intergenic/Unannotated	NA	Open Sea	NA	NA	NA
2.4904001.4905000	chr2	4904001	4905000	*	-45.63599025	1.40E-16	2.33E-13	Hypo	Hypomethylated in HCR (HCR < LCR)	40.60230368	85.73943418	-45.1371305	Intergenic/Unannotated	NA	Open Sea	NA	NA	NA
18.71503001.71504000	chr18	71503001	71504000	*	17.99385979	2.51E-16	4.08E-13	Hyper	Hypermethylated in HCR (HCR > LCR)	87.03418631	69.21532049	17.81886583	Intergenic/Unannotated	NA	Open Sea	NA	NA	NA
18.57645001.57646000	chr18	57645001	57646000	*	-18.95789217	7.13E-16	1.10E-12	Hypo	Hypomethylated in HCR (HCR < LCR)	38.80186459	58.47682636	-19.67496178	Intergenic/Unannotated	NA	Open Sea	NA	NA	NA
8.105120001.105121000	chr8	105120001	105121000	*	13.24647486	1.10E-15	1.65E-12	Hyper	Hypermethylated in HCR (HCR > LCR)	86.61821762	74.27856029	12.33965733	Intergenic/Unannotated	NA	Open Sea	NA	NA	NA
8.120976001.120977000	chr8	120976001	120977000	*	-37.58240666	1.16E-15	1.71E-12	Hypo	Hypomethylated in HCR (HCR < LCR)	44.29029788	82.21168589	-37.92138801	Intergenic/Unannotated	NA	Open Sea	NA	NA	NA
13.61088001.61089000	chr13	61088001	61089000	*	-8.751949616	2.59E-15	3.72E-12	Hypo	Hypomethylated in HCR (HCR < LCR)	83.04695286	92.1813365	-9.134383636	Intergenic/Unannotated	NA	Open Sea	NA	NA	NA
7.18654001.18655000	chr7	18654001	18655000	*	-18.2224245	2.91E-15	4.12E-12	Hypo	Hypomethylated in HCR (HCR < LCR)	73.17607158	92.89304192	-19.71697034	Intergenic/Unannotated	NA	Open Sea	NA	NA	NA
2.184676001.184677000	chr2	184676001	184677000	*	9.241462614	2.89E-15	4.12E-12	Hyper	Hypermethylated in HCR (HCR > LCR)	97.60955522	87.63019392	9.979361299	Intergenic/Unannotated	NA	Open Sea	NA	NA	NA
9.95130001.95131000	chr9	95130001	95131000	*	-13.76190627	4.06E-15	5.68E-12	Hypo	Hypomethylated in HCR (HCR < LCR)	79.49912141	93.12970471	-13.6305833	Intergenic/Unannotated	NA	Open Sea	NA	NA	NA
8.32030001.32031000	chr8	32030001	32031000	*	23.85774612	4.12E-15	5.72E-12	Hyper	Hypermethylated in HCR (HCR > LCR)	54.09402985	31.50045301	22.59357684	Intergenic/Unannotated	NA	Open Sea	NA	NA	NA
19.44934001.44935000	chr19	44934001	44935000	*	9.237473902	6.87E-15	9.37E-12	Hyper	Hypermethylated in HCR (HCR > LCR)	95.24288726	86.68538682	8.557500444	Intergenic/Unannotated	NA	Open Sea	NA	NA	NA
12.13747001.13748000	chr12	13747001	13748000	*	38.57562171	7.35E-15	9.94E-12	Hyper	Hypermethylated in HCR (HCR > LCR)	82.54304658	45.30514327	37.23790331	Intergenic/Unannotated	NA	Open Sea	NA	NA	NA
8.103228001.103229000	chr8	103228001	103229000	*	-6.684304657	7.88E-15	1.05E-11	Hypo	Hypomethylated in HCR (HCR < LCR)	87.61486205	93.99851353	-6.383651479	Intergenic/Unannotated	NA	Open Sea	NA	NA	NA
8.17384001.17385000	chr8	17384001	17385000	*	-11.74430369	9.34E-15	1.23E-11	Hypo	Hypomethylated in HCR (HCR < LCR)	79.89396209	91.77125596	-11.87729387	Intergenic/Unannotated	NA	Open Sea	NA	NA	NA
20.36765001.36766000	chr20	36765001	36766000	*	10.9375	9.71E-15	1.27E-11	Hyper	Hypermethylated in HCR (HCR > LCR)	100	89.87816261	10.12183739	Intergenic/Unannotated	NA	Open Sea	NA	NA	NA
16.70922001.70923000	chr16	70922001	70923000	*	44.4365143	1.13E-14	1.46E-11	Hyper	Hypermethylated in HCR (HCR > LCR)	98.82060445	55.21124015	43.6093643	Intergenic/Unannotated	NA	Open Sea	NA	NA	NA
2.222559001.222560000	chr2	222559001	222560000	*	20.66755084	1.52E-14	1.92E-11	Hyper	Hypermethylated in HCR (HCR > LCR)	84.91623243	61.7675965	23.14863593	Intergenic/Unannotated	NA	Open Sea	NA	NA	NA
6.66481001.66482000	chr6	66481001	66482000	*	16.73185335	1.57E-14	1.97E-11	Hyper	Hypermethylated in HCR (HCR > LCR)	86.28349102	70.35507586	15.92841516	Intergenic/Unannotated	NA	Open Sea	NA	NA	NA
15.48981001.48982000	chr15	48981001	48982000	*	-16.54914472	1.70E-14	2.12E-11	Hypo	Hypomethylated in HCR (HCR < LCR)	73.90915495	91.09529022	-17.18613527	Intergenic/Unannotated	NA	Open Sea	NA	NA	NA
7.124189001.124190000	chr7	124189001	124190000	*	-5.940594059	1.87E-14	2.31E-11	Hypo	Hypomethylated in HCR (HCR < LCR)	94.47144346	100	-5.528556542	Intergenic/Unannotated	NA	Open Sea	NA	NA	NA
6.28462001.28463000	chr6	28462001	28463000	*	11.92878615	2.04E-14	2.50E-11	Hyper	Hypermethylated in HCR (HCR > LCR)	94.68266702	83.03402591	11.64864112	Intergenic/Unannotated	NA	Open Sea	NA	NA	NA
13.59354001.59355000	chr13	59354001	59355000	*	17.40022593	2.18E-14	2.63E-11	Hyper	Hypermethylated in HCR (HCR > LCR)	96.85959661	77.78947071	19.07012589	Intergenic/Unannotated	NA	Open Sea	NA	NA	NA
8.121201001.121202000	chr8	121201001	121202000	*	40.89215463	2.30E-14	2.76E-11	Hyper	Hypermethylated in HCR (HCR > LCR)	74.75629581	34.98589323	39.77040257	Intergenic/Unannotated	NA	Open Sea	NA	NA	NA
16.82606001.82607000	chr16	82606001	82607000	*	23.44250285	2.39E-14	2.85E-11	Hyper	Hypermethylated in HCR (HCR > LCR)	90.22489449	68.3426863	21.8822082	Intergenic/Unannotated	NA	Open Sea	NA	NA	NA
13.43846001.43847000	chr13	43846001	43847000	*	-22.29781389	2.41E-14	2.86E-11	Hypo	Hypomethylated in HCR (HCR < LCR)	28.96072462	51.67532816	-22.71460354	Intergenic/Unannotated	NA	Open Sea	NA	NA	NA
2.133283001.133284000	chr2	133283001	133284000	*	22.73206553	2.76E-14	3.22E-11	Hyper	Hypermethylated in HCR (HCR > LCR)	94.20190469	70.11878161	24.08312308	Intergenic/Unannotated	NA	Open Sea	NA	NA	NA
7.46045001.46046000	chr7	46045001	46046000	*	18.78847955	2.81E-14	3.25E-11	Hyper	Hypermethylated in HCR (HCR > LCR)	82.5081609	63.80314702	18.70501388	Intergenic/Unannotated	NA	Open Sea	NA	NA	NA
5.104283001.104284000	chr5	104283001	104284000	*	-17.64917045	2.89E-14	3.32E-11	Hypo	Hypomethylated in HCR (HCR < LCR)	71.75688509	87.66801815	-15.91113306	Intergenic/Unannotated	NA	Open Sea	NA	NA	NA
10.2858001.2859000	chr10	2858001	2859000	*	-6.396794476	3.00E-14	3.42E-11	Hypo	Hypomethylated in HCR (HCR < LCR)	87.29124441	93.5484578	-6.257213391	Intergenic/Unannotated	NA	Open Sea	NA	NA	NA
7.20773001.20774000	chr7	20773001	20774000	*	5.003564717	3.79E-14	4.30E-11	Hyper	Hypermethylated in HCR (HCR > LCR)	94.92586304	89.70221695	5.223646082	Intergenic/Unannotated	NA	Open Sea	NA	NA	NA
4.27342001.27343000	chr4	27342001	27343000	*	30.14414605	4.76E-14	5.30E-11	Hyper	Hypermethylated in HCR (HCR > LCR)	48.47859247	18.44299014	30.03560233	Intergenic/Unannotated	NA	Open Sea	NA	NA	NA
5.108711001.108712000	chr5	108711001	108712000	*	21.34867019	6.27E-14	6.86E-11	Hyper	Hypermethylated in HCR (HCR > LCR)	94.06410383	73.99579844	20.06830539	Intergenic/Unannotated	NA	Open Sea	NA	NA	NA
7.124296001.124297000	chr7	124296001	124297000	*	47.15923498	6.34E-14	6.89E-11	Hyper	Hypermethylated in HCR (HCR > LCR)	59.97139266	10.18324935	49.78814332	Intergenic/Unannotated	NA	Open Sea	NA	NA	NA
3.60712001.60713000	chr3	60712001	60713000	*	28.50028058	6.90E-14	7.45E-11	Hyper	Hypermethylated in HCR (HCR > LCR)	47.14449562	19.85313501	27.29136061	Intergenic/Unannotated	NA	Open Sea	NA	NA	NA
1.159564001.159565000	chr1	159564001	159565000	*	37.18648314	7.22E-14	7.75E-11	Hyper	Hypermethylated in HCR (HCR > LCR)	88.16416888	51.16715979	36.99700909	Intergenic/Unannotated	NA	Open Sea	NA	NA	NA
2.103207001.103208000	chr2	103207001	103208000	*	-17.86743799	7.70E-14	8.20E-11	Hypo	Hypomethylated in HCR (HCR < LCR)	79.48257287	96.49072048	-17.00814761	Intergenic/Unannotated	NA	Open Sea	NA	NA	NA
12.45540001.45541000	chr12	45540001	45541000	*	18.92643913	8.92E-14	9.38E-11	Hyper	Hypermethylated in HCR (HCR > LCR)	95.72640595	76.73409799	18.99230796	Intergenic/Unannotated	NA	Open Sea	NA	NA	NA
20.16168001.16169000	chr20	16168001	16169000	*	-12.83216986	1.07E-13	1.12E-10	Hypo	Hypomethylated in HCR (HCR < LCR)	83.59068698	95.77564528	-12.1849583	Intergenic/Unannotated	NA	Open Sea	NA	NA	NA
5.109945001.109946000	chr5	109945001	109946000	*	20.26653256	1.17E-13	1.21E-10	Hyper	Hypermethylated in HCR (HCR > LCR)	96.23837701	74.77382526	21.46455175	Intergenic/Unannotated	NA	Open Sea	NA	NA	NA
8.105793001.105794000	chr8	105793001	105794000	*	29.39070068	1.55E-13	1.58E-10	Hyper	Hypermethylated in HCR (HCR > LCR)	95.68865939	65.37355945	30.31509995	Intergenic/Unannotated	NA	Open Sea	NA	NA	NA
2.228625001.228626000	chr2	228625001	228626000	*	14.20157563	1.83E-13	1.86E-10	Hyper	Hypermethylated in HCR (HCR > LCR)	80.80263106	66.12296782	14.67966324	Intergenic/Unannotated	NA	Open Sea	NA	NA	NA
17.9708001.9709000	chr17	9708001	9709000	*	18.06136157	1.95E-13	1.96E-10	Hyper	Hypermethylated in HCR (HCR > LCR)	24.27883913	8.089641682	16.18919745	Intergenic/Unannotated	NA	Open Sea	NA	NA	NA
17.30902001.30903000	chr17	30902001	30903000	*	11.93362034	1.98E-13	1.98E-10	Hyper	Hypermethylated in HCR (HCR > LCR)	94.40467204	82.70099425	11.70367778	Intergenic/Unannotated	NA	Open Sea	NA	NA	NA
20.49428001.49429000	chr20	49428001	49429000	*	20.59752454	2.02E-13	2.00E-10	Hyper	Hypermethylated in HCR (HCR > LCR)	93.88973427	74.13677097	19.7529633	Intergenic/Unannotated	NA	Open Sea	NA	NA	NA
8.102234001.102235000	chr8	102234001	102235000	*	-29.21745684	2.09E-13	2.06E-10	Hypo	Hypomethylated in HCR (HCR < LCR)	56.44080217	84.29409204	-27.85328987	Intergenic/Unannotated	NA	Open Sea	NA	NA	NA
7.4714001.4715000	chr7	4714001	4715000	*	26.35312531	3.30E-13	3.22E-10	Hyper	Hypermethylated in HCR (HCR > LCR)	86.23237785	62.4579482	23.77442965	Intergenic/Unannotated	NA	Open Sea	NA	NA	NA
1.131270001.131271000	chr1	131270001	131271000	*	30.03129566	3.80E-13	3.69E-10	Hyper	Hypermethylated in HCR (HCR > LCR)	94.15559921	60.12232906	34.03327015	Intergenic/Unannotated	NA	Open Sea	NA	NA	NA
6.9824001.9825000	chr6	9824001	9825000	*	33.3232355	4.54E-13	4.32E-10	Hyper	Hypermethylated in HCR (HCR > LCR)	97.21180881	67.48553293	29.72627588	Intergenic/Unannotated	NA	Open Sea	NA	NA	NA
2.44838001.44839000	chr2	44838001	44839000	*	14.51830189	6.81E-13	6.37E-10	Hyper	Hypermethylated in HCR (HCR > LCR)	98.06031836	79.87298299	18.18733538	Intergenic/Unannotated	NA	Open Sea	NA	NA	NA
1.135950001.135951000	chr1	135950001	135951000	*	13.80647378	7.55E-13	6.96E-10	Hyper	Hypermethylated in HCR (HCR > LCR)	23.07900803	9.441194413	13.63781362	Intergenic/Unannotated	NA	Open Sea	NA	NA	NA
2.183980001.183981000	chr2	183980001	183981000	*	-13.30872928	7.56E-13	6.96E-10	Hypo	Hypomethylated in HCR (HCR < LCR)	16.95281506	29.93419191	-12.98137686	Intergenic/Unannotated	NA	Open Sea	NA	NA	NA
8.115921001.115922000	chr8	115921001	115922000	*	20.06501216	8.27E-13	7.57E-10	Hyper	Hypermethylated in HCR (HCR > LCR)	61.20061243	41.64571175	19.55490069	Intergenic/Unannotated	NA	Open Sea	NA	NA	NA
1.259131001.259132000	chr1	259131001	259132000	*	-24.97697595	8.40E-13	7.64E-10	Hypo	Hypomethylated in HCR (HCR < LCR)	61.44109342	87.17498676	-25.73389334	Intergenic/Unannotated	NA	Open Sea	NA	NA	NA
7.7400001.7401000	chr7	7400001	7401000	*	40.51018466	8.71E-13	7.88E-10	Hyper	Hypermethylated in HCR (HCR > LCR)	89.7188113	52.14698127	37.57183003	Intergenic/Unannotated	NA	Open Sea	NA	NA	NA
10.40223001.40224000	chr10	40223001	40224000	*	17.22904528	1.08E-12	9.57E-10	Hyper	Hypermethylated in HCR (HCR > LCR)	62.87909321	46.56648352	16.31260969	Intergenic/Unannotated	NA	Open Sea	NA	NA	NA
8.120525001.120526000	chr8	120525001	120526000	*	25.09690077	1.10E-12	9.75E-10	Hyper	Hypermethylated in HCR (HCR > LCR)	93.49640957	69.535247	23.96116257	Intergenic/Unannotated	NA	Open Sea	NA	NA	NA
18.663001.664000	chr18	663001	664000	*	17.85960222	1.18E-12	1.04E-09	Hyper	Hypermethylated in HCR (HCR > LCR)	87.44826055	69.50643301	17.94182754	Intergenic/Unannotated	NA	Open Sea	NA	NA	NA
X.410001.411000	chrX	410001	411000	*	16.92138317	1.21E-12	1.05E-09	Hyper	Hypermethylated in HCR (HCR > LCR)	79.71942408	63.1831914	16.53623268	Intergenic/Unannotated	NA	Open Sea	NA	NA	NA
17.67747001.67748000	chr17	67747001	67748000	*	-10.10188593	1.21E-12	1.05E-09	Hypo	Hypomethylated in HCR (HCR < LCR)	85.51627375	95.54597954	-10.02970579	Intergenic/Unannotated	NA	Open Sea	NA	NA	NA
5.109212001.109213000	chr5	109212001	109213000	*	12.28412433	1.27E-12	1.10E-09	Hyper	Hypermethylated in HCR (HCR > LCR)	90.76179881	77.94177436	12.82002445	Intergenic/Unannotated	NA	Open Sea	NA	NA	NA
7.11112001.11113000	chr7	11112001	11113000	*	44.07122728	1.34E-12	1.16E-09	Hyper	Hypermethylated in HCR (HCR > LCR)	71.60166647	24.57514417	47.0265223	Intergenic/Unannotated	NA	Open Sea	NA	NA	NA
10.8924001.8925000	chr10	8924001	8925000	*	42.36246827	1.65E-12	1.38E-09	Hyper	Hypermethylated in HCR (HCR > LCR)	97.97979798	57.60586593	40.37393205	Intergenic/Unannotated	NA	Open Sea	NA	NA	NA
1.260516001.260517000	chr1	260516001	260517000	*	19.45571486	1.83E-12	1.53E-09	Hyper	Hypermethylated in HCR (HCR > LCR)	95.31738064	74.29475941	21.02262123	Intergenic/Unannotated	NA	Open Sea	NA	NA	NA
19.19542001.19543000	chr19	19542001	19543000	*	35.57732655	2.03E-12	1.68E-09	Hyper	Hypermethylated in HCR (HCR > LCR)	88.58473985	55.13677506	33.44796479	Intergenic/Unannotated	NA	Open Sea	NA	NA	NA
10.37653001.37654000	chr10	37653001	37654000	*	26.78076936	2.24E-12	1.85E-09	Hyper	Hypermethylated in HCR (HCR > LCR)	34.30006277	5.040736182	29.25932659	Intergenic/Unannotated	NA	Open Sea	NA	NA	NA
14.10374001.10375000	chr14	10374001	10375000	*	-9.392265193	2.34E-12	1.92E-09	Hypo	Hypomethylated in HCR (HCR < LCR)	92.92930721	100	-7.070692791	Intergenic/Unannotated	NA	Open Sea	NA	NA	NA
18.40238001.40239000	chr18	40238001	40239000	*	13.38048091	2.49E-12	2.03E-09	Hyper	Hypermethylated in HCR (HCR > LCR)	96.26654035	82.12616886	14.14037149	Intergenic/Unannotated	NA	Open Sea	NA	NA	NA
19.26877001.26878000	chr19	26877001	26878000	*	19.72025179	2.95E-12	2.38E-09	Hyper	Hypermethylated in HCR (HCR > LCR)	88.35526226	69.77740668	18.57785557	Intergenic/Unannotated	NA	Open Sea	NA	NA	NA
1.184100001.184101000	chr1	184100001	184101000	*	31.26620276	3.26E-12	2.61E-09	Hyper	Hypermethylated in HCR (HCR > LCR)	54.77833179	24.12073834	30.65759345	Intergenic/Unannotated	NA	Open Sea	NA	NA	NA
8.58601001.58602000	chr8	58601001	58602000	*	-35.65709855	3.30E-12	2.63E-09	Hypo	Hypomethylated in HCR (HCR < LCR)	47.43272973	85.58065675	-38.14792702	Intergenic/Unannotated	NA	Open Sea	NA	NA	NA
9.21061001.21062000	chr9	21061001	21062000	*	28.36789901	3.69E-12	2.92E-09	Hyper	Hypermethylated in HCR (HCR > LCR)	89.71222171	60.4845701	29.22765161	Intergenic/Unannotated	NA	Open Sea	NA	NA	NA
13.37911001.37912000	chr13	37911001	37912000	*	20.34554088	3.89E-12	3.07E-09	Hyper	Hypermethylated in HCR (HCR > LCR)	41.16363224	21.18532275	19.9783095	Intergenic/Unannotated	NA	Open Sea	NA	NA	NA
X.139916001.139917000	chrX	139916001	139917000	*	26.94288013	4.20E-12	3.30E-09	Hyper	Hypermethylated in HCR (HCR > LCR)	98.89807163	71.96435566	26.93371597	Intergenic/Unannotated	NA	Open Sea	NA	NA	NA
10.103855001.103856000	chr10	103855001	103856000	*	-32.72827559	5.14E-12	4.02E-09	Hypo	Hypomethylated in HCR (HCR < LCR)	54.80137187	86.79814091	-31.99676905	Intergenic/Unannotated	NA	Open Sea	NA	NA	NA
7.124388001.124389000	chr7	124388001	124389000	*	56.06633669	5.27E-12	4.10E-09	Hyper	Hypermethylated in HCR (HCR > LCR)	76.87976058	21.85333983	55.02642075	Intergenic/Unannotated	NA	Open Sea	NA	NA	NA
1.8910001.8911000	chr1	8910001	8911000	*	19.56083457	5.57E-12	4.31E-09	Hyper	Hypermethylated in HCR (HCR > LCR)	90.91131416	72.54476692	18.36654724	Intergenic/Unannotated	NA	Open Sea	NA	NA	NA
18.68423001.68424000	chr18	68423001	68424000	*	18.06721662	5.95E-12	4.58E-09	Hyper	Hypermethylated in HCR (HCR > LCR)	93.24499605	75.16363244	18.08136361	Intergenic/Unannotated	NA	Open Sea	NA	NA	NA
18.67674001.67675000	chr18	67674001	67675000	*	22.13301382	6.04E-12	4.63E-09	Hyper	Hypermethylated in HCR (HCR > LCR)	88.10096352	66.56072093	21.54024259	Intergenic/Unannotated	NA	Open Sea	NA	NA	NA
8.83687001.83688000	chr8	83687001	83688000	*	26.23545502	6.09E-12	4.65E-09	Hyper	Hypermethylated in HCR (HCR > LCR)	76.88615168	50.96201482	25.92413686	Intergenic/Unannotated	NA	Open Sea	NA	NA	NA
19.20024001.20025000	chr19	20024001	20025000	*	42.01336623	6.21E-12	4.71E-09	Hyper	Hypermethylated in HCR (HCR > LCR)	74.37561537	31.89274109	42.48287428	Intergenic/Unannotated	NA	Open Sea	NA	NA	NA
1.66722001.66723000	chr1	66722001	66723000	*	-16.31949203	6.39E-12	4.83E-09	Hypo	Hypomethylated in HCR (HCR < LCR)	69.22440603	86.55056557	-17.32615954	Intergenic/Unannotated	NA	Open Sea	NA	NA	NA
X.113215001.113216000	chrX	113215001	113216000	*	7.701732639	6.58E-12	4.95E-09	Hyper	Hypermethylated in HCR (HCR > LCR)	39.89802764	32.44486086	7.453166774	Intergenic/Unannotated	NA	Open Sea	NA	NA	NA
11.321001.322000	chr11	321001	322000	*	-13.2143338	7.16E-12	5.36E-09	Hypo	Hypomethylated in HCR (HCR < LCR)	81.55760232	94.01684128	-12.45923896	Intergenic/Unannotated	NA	Open Sea	NA	NA	NA
15.21274001.21275000	chr15	21274001	21275000	*	12.54865781	7.33E-12	5.44E-09	Hyper	Hypermethylated in HCR (HCR > LCR)	87.27055809	75.1192847	12.15127339	Intergenic/Unannotated	NA	Open Sea	NA	NA	NA
17.11037001.11038000	chr17	11037001	11038000	*	15.17135066	8.24E-12	6.09E-09	Hyper	Hypermethylated in HCR (HCR > LCR)	88.76474654	74.02490017	14.73984637	Intergenic/Unannotated	NA	Open Sea	NA	NA	NA
4.80196001.80197000	chr4	80196001	80197000	*	-37.69165887	8.76E-12	6.44E-09	Hypo	Hypomethylated in HCR (HCR < LCR)	61.4167998	96.58149314	-35.16469335	Intergenic/Unannotated	NA	Open Sea	NA	NA	NA
3.10003001.10004000	chr3	10003001	10004000	*	16.38169046	9.31E-12	6.81E-09	Hyper	Hypermethylated in HCR (HCR > LCR)	88.07701574	71.87228543	16.20473031	Intergenic/Unannotated	NA	Open Sea	NA	NA	NA
10.9478001.9479000	chr10	9478001	9479000	*	32.81179138	1.08E-11	7.83E-09	Hyper	Hypermethylated in HCR (HCR > LCR)	95.03968254	61.04567124	33.9940113	Intergenic/Unannotated	NA	Open Sea	NA	NA	NA
5.72506001.72507000	chr5	72506001	72507000	*	31.4720285	1.18E-11	8.32E-09	Hyper	Hypermethylated in HCR (HCR > LCR)	91.28365858	58.20797939	33.07567918	Intergenic/Unannotated	NA	Open Sea	NA	NA	NA
16.71179001.71180000	chr16	71179001	71180000	*	30.26154919	1.18E-11	8.32E-09	Hyper	Hypermethylated in HCR (HCR > LCR)	98.3824567	62.36862407	36.01383263	Intergenic/Unannotated	NA	Open Sea	NA	NA	NA
3.104242001.104243000	chr3	104242001	104243000	*	26.57363464	1.43E-11	1.00E-08	Hyper	Hypermethylated in HCR (HCR > LCR)	91.33194223	63.54101933	27.7909229	Intergenic/Unannotated	NA	Open Sea	NA	NA	NA
2.28789001.28790000	chr2	28789001	28790000	*	5.381372359	1.49E-11	1.04E-08	Hyper	Hypermethylated in HCR (HCR > LCR)	99.84350548	94.52410549	5.319399988	Intergenic/Unannotated	NA	Open Sea	NA	NA	NA
10.77484001.77485000	chr10	77484001	77485000	*	16.46864926	1.58E-11	1.09E-08	Hyper	Hypermethylated in HCR (HCR > LCR)	97.34061931	80.26122754	17.07939176	Intergenic/Unannotated	NA	Open Sea	NA	NA	NA
2.184674001.184675000	chr2	184674001	184675000	*	10.13104365	1.78E-11	1.22E-08	Hyper	Hypermethylated in HCR (HCR > LCR)	92.02660003	81.99099114	10.03560889	Intergenic/Unannotated	NA	Open Sea	NA	NA	NA
17.5395001.5396000	chr17	5395001	5396000	*	18.12398424	1.90E-11	1.30E-08	Hyper	Hypermethylated in HCR (HCR > LCR)	92.11703529	74.30847785	17.80855744	Intergenic/Unannotated	NA	Open Sea	NA	NA	NA
2.28619001.28620000	chr2	28619001	28620000	*	19.00015846	2.52E-11	1.68E-08	Hyper	Hypermethylated in HCR (HCR > LCR)	90.78153678	71.54149785	19.24003892	Intergenic/Unannotated	NA	Open Sea	NA	NA	NA
2.213326001.213327000	chr2	213326001	213327000	*	-11.21961476	2.88E-11	1.91E-08	Hypo	Hypomethylated in HCR (HCR < LCR)	85.43817626	96.55742839	-11.11925213	Intergenic/Unannotated	NA	Open Sea	NA	NA	NA
16.61535001.61536000	chr16	61535001	61536000	*	15.20465586	2.98E-11	1.98E-08	Hyper	Hypermethylated in HCR (HCR > LCR)	91.3805011	75.81587848	15.56462262	Intergenic/Unannotated	NA	Open Sea	NA	NA	NA
19.46003001.46004000	chr19	46003001	46004000	*	-40.60338317	3.04E-11	2.00E-08	Hypo	Hypomethylated in HCR (HCR < LCR)	44.109175	84.02125982	-39.91208482	Intergenic/Unannotated	NA	Open Sea	NA	NA	NA
19.19445001.19446000	chr19	19445001	19446000	*	13.99957771	3.33E-11	2.18E-08	Hyper	Hypermethylated in HCR (HCR > LCR)	91.15513485	76.60645922	14.54867563	Intergenic/Unannotated	NA	Open Sea	NA	NA	NA
6.9135001.9136000	chr6	9135001	9136000	*	17.7289023	3.83E-11	2.48E-08	Hyper	Hypermethylated in HCR (HCR > LCR)	64.58641482	46.30974828	18.27666654	Intergenic/Unannotated	NA	Open Sea	NA	NA	NA
1.118303001.118304000	chr1	118303001	118304000	*	-16.58220692	4.04E-11	2.59E-08	Hypo	Hypomethylated in HCR (HCR < LCR)	75.11808367	92.89376791	-17.77568424	Intergenic/Unannotated	NA	Open Sea	NA	NA	NA
18.55405001.55406000	chr18	55405001	55406000	*	16.93435764	4.87E-11	3.11E-08	Hyper	Hypermethylated in HCR (HCR > LCR)	89.07426355	72.85745926	16.21680429	Intergenic/Unannotated	NA	Open Sea	NA	NA	NA
14.95095001.95096000	chr14	95095001	95096000	*	59.10266885	6.61E-11	4.18E-08	Hyper	Hypermethylated in HCR (HCR > LCR)	87.99275362	29.383844	58.60890963	Intergenic/Unannotated	NA	Open Sea	NA	NA	NA
2.248719001.248720000	chr2	248719001	248720000	*	-26.23249562	7.56E-11	4.74E-08	Hypo	Hypomethylated in HCR (HCR < LCR)	57.71364893	79.79812561	-22.08447668	Intergenic/Unannotated	NA	Open Sea	NA	NA	NA
7.16964001.16965000	chr7	16964001	16965000	*	18.7593292	8.11E-11	5.04E-08	Hyper	Hypermethylated in HCR (HCR > LCR)	95.48263011	79.33990083	16.14272929	Intergenic/Unannotated	NA	Open Sea	NA	NA	NA
13.43776001.43777000	chr13	43776001	43777000	*	15.60584565	9.38E-11	5.79E-08	Hyper	Hypermethylated in HCR (HCR > LCR)	96.34942953	80.2619591	16.08747043	Intergenic/Unannotated	NA	Open Sea	NA	NA	NA
2.202045001.202046000	chr2	202045001	202046000	*	-22.57191229	9.48E-11	5.80E-08	Hypo	Hypomethylated in HCR (HCR < LCR)	68.18085344	87.38561274	-19.2047593	Intergenic/Unannotated	NA	Open Sea	NA	NA	NA
1.246334001.246335000	chr1	246334001	246335000	*	27.92315147	1.04E-10	6.32E-08	Hyper	Hypermethylated in HCR (HCR > LCR)	94.31743495	68.31582016	26.00161479	Intergenic/Unannotated	NA	Open Sea	NA	NA	NA
7.128003001.128004000	chr7	128003001	128004000	*	33.50670298	1.05E-10	6.34E-08	Hyper	Hypermethylated in HCR (HCR > LCR)	58.25059079	25.20870713	33.04188367	Intergenic/Unannotated	NA	Open Sea	NA	NA	NA
9.12443001.12444000	chr9	12443001	12444000	*	26.63606403	1.13E-10	6.80E-08	Hyper	Hypermethylated in HCR (HCR > LCR)	35.08392883	10.72898295	24.35494588	Intergenic/Unannotated	NA	Open Sea	NA	NA	NA
11.81858001.81859000	chr11	81858001	81859000	*	-36.15530303	1.22E-10	7.27E-08	Hypo	Hypomethylated in HCR (HCR < LCR)	56.11979167	95.15609417	-39.0363025	Intergenic/Unannotated	NA	Open Sea	NA	NA	NA
X.42433001.42434000	chrX	42433001	42434000	*	-14.46194792	1.27E-10	7.53E-08	Hypo	Hypomethylated in HCR (HCR < LCR)	71.54337507	87.06478371	-15.52140864	Intergenic/Unannotated	NA	Open Sea	NA	NA	NA
16.62053001.62054000	chr16	62053001	62054000	*	27.68587134	1.36E-10	8.02E-08	Hyper	Hypermethylated in HCR (HCR > LCR)	85.37395983	60.06724766	25.30671217	Intergenic/Unannotated	NA	Open Sea	NA	NA	NA
4.132424001.132425000	chr4	132424001	132425000	*	24.75219963	1.38E-10	8.14E-08	Hyper	Hypermethylated in HCR (HCR > LCR)	89.71464716	67.76707547	21.94757169	Intergenic/Unannotated	NA	Open Sea	NA	NA	NA
8.60654001.60655000	chr8	60654001	60655000	*	10.02178649	1.38E-10	8.14E-08	Hyper	Hypermethylated in HCR (HCR > LCR)	100	90.54744177	9.452558228	Intergenic/Unannotated	NA	Open Sea	NA	NA	NA
X.81664001.81665000	chrX	81664001	81665000	*	-16.19797525	1.40E-10	8.14E-08	Hypo	Hypomethylated in HCR (HCR < LCR)	65.85937128	82.26446153	-16.40509024	Intergenic/Unannotated	NA	Open Sea	NA	NA	NA
2.19559001.19560000	chr2	19559001	19560000	*	8.825377705	1.39E-10	8.14E-08	Hyper	Hypermethylated in HCR (HCR > LCR)	95.39354109	86.22164629	9.171894803	Intergenic/Unannotated	NA	Open Sea	NA	NA	NA
2.116730001.116731000	chr2	116730001	116731000	*	27.23142595	1.41E-10	8.21E-08	Hyper	Hypermethylated in HCR (HCR > LCR)	54.03992939	28.72995543	25.30997396	Intergenic/Unannotated	NA	Open Sea	NA	NA	NA
3.79077001.79078000	chr3	79077001	79078000	*	43.41396038	1.47E-10	8.53E-08	Hyper	Hypermethylated in HCR (HCR > LCR)	65.28882167	21.49348444	43.79533722	Intergenic/Unannotated	NA	Open Sea	NA	NA	NA
8.62228001.62229000	chr8	62228001	62229000	*	-19.07259607	1.52E-10	8.77E-08	Hypo	Hypomethylated in HCR (HCR < LCR)	68.90074171	87.60225712	-18.70151541	Intergenic/Unannotated	NA	Open Sea	NA	NA	NA
14.96682001.96683000	chr14	96682001	96683000	*	8.316831039	1.59E-10	9.14E-08	Hyper	Hypermethylated in HCR (HCR > LCR)	95.80786838	87.13306055	8.674807836	Intergenic/Unannotated	NA	Open Sea	NA	NA	NA
18.68377001.68378000	chr18	68377001	68378000	*	-53.45479436	1.60E-10	9.16E-08	Hypo	Hypomethylated in HCR (HCR < LCR)	9.476243802	63.39026383	-53.91402003	Intergenic/Unannotated	NA	Open Sea	NA	NA	NA
6.1109001.1110000	chr6	1109001	1110000	*	-24.79927993	1.62E-10	9.24E-08	Hypo	Hypomethylated in HCR (HCR < LCR)	67.02574254	92.60913976	-25.58339722	Intergenic/Unannotated	NA	Open Sea	NA	NA	NA
8.104481001.104482000	chr8	104481001	104482000	*	42.68599034	1.86E-10	1.05E-07	Hyper	Hypermethylated in HCR (HCR > LCR)	86.51222072	44.46187838	42.05034234	Intergenic/Unannotated	NA	Open Sea	NA	NA	NA
6.26522001.26523000	chr6	26522001	26523000	*	16.52880275	1.93E-10	1.08E-07	Hyper	Hypermethylated in HCR (HCR > LCR)	41.54653743	25.95945885	15.58707857	Intergenic/Unannotated	NA	Open Sea	NA	NA	NA
19.49320001.49321000	chr19	49320001	49321000	*	21.36966146	2.13E-10	1.18E-07	Hyper	Hypermethylated in HCR (HCR > LCR)	61.02334582	36.86730673	24.15603909	Intergenic/Unannotated	NA	Open Sea	NA	NA	NA
13.89396001.89397000	chr13	89396001	89397000	*	21.67631759	2.38E-10	1.31E-07	Hyper	Hypermethylated in HCR (HCR > LCR)	91.72437216	69.55233405	22.17203811	Intergenic/Unannotated	NA	Open Sea	NA	NA	NA
2.115430001.115431000	chr2	115430001	115431000	*	7.1573415	2.45E-10	1.35E-07	Hyper	Hypermethylated in HCR (HCR > LCR)	94.82567422	87.5141482	7.31152602	Intergenic/Unannotated	NA	Open Sea	NA	NA	NA
16.74400001.74401000	chr16	74400001	74401000	*	25.48950879	3.01E-10	1.64E-07	Hyper	Hypermethylated in HCR (HCR > LCR)	93.8907563	70.16739766	23.72335864	Intergenic/Unannotated	NA	Open Sea	NA	NA	NA
2.16824001.16825000	chr2	16824001	16825000	*	11.65182816	3.02E-10	1.64E-07	Hyper	Hypermethylated in HCR (HCR > LCR)	98.81996658	88.88788631	9.932080276	Intergenic/Unannotated	NA	Open Sea	NA	NA	NA
1.80394001.80395000	chr1	80394001	80395000	*	6.791229062	3.24E-10	1.75E-07	Hyper	Hypermethylated in HCR (HCR > LCR)	95.67318517	89.1487085	6.524476677	Intergenic/Unannotated	NA	Open Sea	NA	NA	NA
3.163926001.163927000	chr3	163926001	163927000	*	21.51291697	3.54E-10	1.91E-07	Hyper	Hypermethylated in HCR (HCR > LCR)	86.9813176	68.01434558	18.96697203	Intergenic/Unannotated	NA	Open Sea	NA	NA	NA
12.536001.537000	chr12	536001	537000	*	9.887984225	3.58E-10	1.93E-07	Hyper	Hypermethylated in HCR (HCR > LCR)	95.70805829	86.21030016	9.49775813	Intergenic/Unannotated	NA	Open Sea	NA	NA	NA
8.103377001.103378000	chr8	103377001	103378000	*	21.84512278	4.28E-10	2.28E-07	Hyper	Hypermethylated in HCR (HCR > LCR)	38.42356213	17.8450317	20.57853043	Intergenic/Unannotated	NA	Open Sea	NA	NA	NA
2.98727001.98728000	chr2	98727001	98728000	*	34.08314108	4.36E-10	2.32E-07	Hyper	Hypermethylated in HCR (HCR > LCR)	83.40115292	49.33438727	34.06676566	Intergenic/Unannotated	NA	Open Sea	NA	NA	NA
19.18594001.18595000	chr19	18594001	18595000	*	41.5734571	4.75E-10	2.48E-07	Hyper	Hypermethylated in HCR (HCR > LCR)	70.68386851	22.833327	47.85054152	Intergenic/Unannotated	NA	Open Sea	NA	NA	NA
7.13533001.13534000	chr7	13533001	13534000	*	19.19299611	5.16E-10	2.68E-07	Hyper	Hypermethylated in HCR (HCR > LCR)	82.28789199	62.41140747	19.87648452	Intergenic/Unannotated	NA	Open Sea	NA	NA	NA
7.77490001.77491000	chr7	77490001	77491000	*	11.49227253	5.28E-10	2.73E-07	Hyper	Hypermethylated in HCR (HCR > LCR)	92.45144005	81.56044356	10.89099649	Intergenic/Unannotated	NA	Open Sea	NA	NA	NA
9.65729001.65730000	chr9	65729001	65730000	*	15.42717514	5.46E-10	2.81E-07	Hyper	Hypermethylated in HCR (HCR > LCR)	77.14410572	61.67660718	15.46749854	Intergenic/Unannotated	NA	Open Sea	NA	NA	NA
5.50111001.50112000	chr5	50111001	50112000	*	-14.57864358	6.63E-10	3.37E-07	Hypo	Hypomethylated in HCR (HCR < LCR)	67.92720477	82.1224599	-14.19525513	Intergenic/Unannotated	NA	Open Sea	NA	NA	NA
19.45076001.45077000	chr19	45076001	45077000	*	16.80766098	6.89E-10	3.49E-07	Hyper	Hypermethylated in HCR (HCR > LCR)	86.62646693	72.81068687	13.81578006	Intergenic/Unannotated	NA	Open Sea	NA	NA	NA
20.12613001.12614000	chr20	12613001	12614000	*	22.1789811	6.99E-10	3.53E-07	Hyper	Hypermethylated in HCR (HCR > LCR)	69.79529336	47.43328856	22.3620048	Intergenic/Unannotated	NA	Open Sea	NA	NA	NA
2.224383001.224384000	chr2	224383001	224384000	*	-20.42788658	7.26E-10	3.64E-07	Hypo	Hypomethylated in HCR (HCR < LCR)	69.27645794	89.04245761	-19.76599967	Intergenic/Unannotated	NA	Open Sea	NA	NA	NA
7.3562001.3563000	chr7	3562001	3563000	*	18.09966212	7.43E-10	3.71E-07	Hyper	Hypermethylated in HCR (HCR > LCR)	86.41453642	68.89680289	17.51773353	Intergenic/Unannotated	NA	Open Sea	NA	NA	NA
6.101720001.101721000	chr6	101720001	101721000	*	19.32537273	7.90E-10	3.91E-07	Hyper	Hypermethylated in HCR (HCR > LCR)	84.30398287	65.69071153	18.61327134	Intergenic/Unannotated	NA	Open Sea	NA	NA	NA
9.10073001.10074000	chr9	10073001	10074000	*	6.708616997	8.09E-10	3.99E-07	Hyper	Hypermethylated in HCR (HCR > LCR)	60.72539558	54.46469288	6.260702692	Intergenic/Unannotated	NA	Open Sea	NA	NA	NA
7.6392001.6393000	chr7	6392001	6393000	*	12.45599186	9.09E-10	4.48E-07	Hyper	Hypermethylated in HCR (HCR > LCR)	92.60015374	79.25300588	13.34714786	Intergenic/Unannotated	NA	Open Sea	NA	NA	NA
8.65094001.65095000	chr8	65094001	65095000	*	33.35440815	9.17E-10	4.50E-07	Hyper	Hypermethylated in HCR (HCR > LCR)	87.56639194	56.83269476	30.73369718	Intergenic/Unannotated	NA	Open Sea	NA	NA	NA
6.126552001.126553000	chr6	126552001	126553000	*	14.72936425	9.42E-10	4.61E-07	Hyper	Hypermethylated in HCR (HCR > LCR)	93.27752812	76.78467565	16.49285247	Intergenic/Unannotated	NA	Open Sea	NA	NA	NA
16.61447001.61448000	chr16	61447001	61448000	*	16.44227549	9.72E-10	4.74E-07	Hyper	Hypermethylated in HCR (HCR > LCR)	95.46016302	77.9135173	17.54664572	Intergenic/Unannotated	NA	Open Sea	NA	NA	NA
17.16233001.16234000	chr17	16233001	16234000	*	11.33610454	1.00E-09	4.88E-07	Hyper	Hypermethylated in HCR (HCR > LCR)	94.44198206	84.02596721	10.41601484	Intergenic/Unannotated	NA	Open Sea	NA	NA	NA
X.25397001.25398000	chrX	25397001	25398000	*	-11.61568579	1.01E-09	4.91E-07	Hypo	Hypomethylated in HCR (HCR < LCR)	81.5312207	90.92537578	-9.394155082	Intergenic/Unannotated	NA	Open Sea	NA	NA	NA
12.29042001.29043000	chr12	29042001	29043000	*	-29.56662939	1.03E-09	4.96E-07	Hypo	Hypomethylated in HCR (HCR < LCR)	53.9537537	82.37896176	-28.42520806	Intergenic/Unannotated	NA	Open Sea	NA	NA	NA
19.50134001.50135000	chr19	50134001	50135000	*	29.06026783	1.06E-09	5.08E-07	Hyper	Hypermethylated in HCR (HCR > LCR)	70.59105899	42.87263477	27.71842422	Intergenic/Unannotated	NA	Open Sea	NA	NA	NA
9.93655001.93656000	chr9	93655001	93656000	*	25.24157196	1.10E-09	5.24E-07	Hyper	Hypermethylated in HCR (HCR > LCR)	42.53918985	19.00974138	23.52944847	Intergenic/Unannotated	NA	Open Sea	NA	NA	NA
7.12818001.12819000	chr7	12818001	12819000	*	36.65749443	1.14E-09	5.45E-07	Hyper	Hypermethylated in HCR (HCR > LCR)	86.93797773	49.79314411	37.14483363	Intergenic/Unannotated	NA	Open Sea	NA	NA	NA
1.93137001.93138000	chr1	93137001	93138000	*	23.85318108	1.36E-09	6.42E-07	Hyper	Hypermethylated in HCR (HCR > LCR)	96.33051045	72.27430832	24.05620213	Intergenic/Unannotated	NA	Open Sea	NA	NA	NA
5.151928001.151929000	chr5	151928001	151929000	*	5.566991992	1.42E-09	6.65E-07	Hyper	Hypermethylated in HCR (HCR > LCR)	80.94597652	75.25670392	5.689272602	Intergenic/Unannotated	NA	Open Sea	NA	NA	NA
6.66592001.66593000	chr6	66592001	66593000	*	13.07491289	1.44E-09	6.72E-07	Hyper	Hypermethylated in HCR (HCR > LCR)	93.07088216	81.83391336	11.2369688	Intergenic/Unannotated	NA	Open Sea	NA	NA	NA
19.35572001.35573000	chr19	35572001	35573000	*	21.24989475	1.50E-09	7.02E-07	Hyper	Hypermethylated in HCR (HCR > LCR)	92.29103441	71.92303241	20.368002	Intergenic/Unannotated	NA	Open Sea	NA	NA	NA
16.52175001.52176000	chr16	52175001	52176000	*	40.20279958	1.53E-09	7.09E-07	Hyper	Hypermethylated in HCR (HCR > LCR)	63.33646719	29.28264029	34.0538269	Intergenic/Unannotated	NA	Open Sea	NA	NA	NA
1.16494001.16495000	chr1	16494001	16495000	*	13.50244682	1.54E-09	7.11E-07	Hyper	Hypermethylated in HCR (HCR > LCR)	95.2580816	80.03146348	15.22661812	Intergenic/Unannotated	NA	Open Sea	NA	NA	NA
1.22753001.22754000	chr1	22753001	22754000	*	19.061994	1.55E-09	7.17E-07	Hyper	Hypermethylated in HCR (HCR > LCR)	56.28467251	36.00516036	20.27951215	Intergenic/Unannotated	NA	Open Sea	NA	NA	NA
5.143167001.143168000	chr5	143167001	143168000	*	13.18583835	1.65E-09	7.58E-07	Hyper	Hypermethylated in HCR (HCR > LCR)	68.35188825	55.54829306	12.80359519	Intergenic/Unannotated	NA	Open Sea	NA	NA	NA
7.10187001.10188000	chr7	10187001	10188000	*	27.34080998	1.73E-09	7.89E-07	Hyper	Hypermethylated in HCR (HCR > LCR)	90.61089849	63.65682169	26.9540768	Intergenic/Unannotated	NA	Open Sea	NA	NA	NA
4.167897001.167898000	chr4	167897001	167898000	*	-20.86592671	1.74E-09	7.93E-07	Hypo	Hypomethylated in HCR (HCR < LCR)	63.66673904	87.94037352	-24.27363448	Intergenic/Unannotated	NA	Open Sea	NA	NA	NA
5.119578001.119579000	chr5	119578001	119579000	*	19.62199019	1.97E-09	8.90E-07	Hyper	Hypermethylated in HCR (HCR > LCR)	77.82100549	57.74584869	20.0751568	Intergenic/Unannotated	NA	Open Sea	NA	NA	NA
18.77873001.77874000	chr18	77873001	77874000	*	12.26653155	2.14E-09	9.61E-07	Hyper	Hypermethylated in HCR (HCR > LCR)	33.66055598	21.09444084	12.56611514	Intergenic/Unannotated	NA	Open Sea	NA	NA	NA
3.160417001.160418000	chr3	160417001	160418000	*	19.72319251	2.24E-09	1.00E-06	Hyper	Hypermethylated in HCR (HCR > LCR)	74.7793764	53.00835128	21.77102512	Intergenic/Unannotated	NA	Open Sea	NA	NA	NA
7.2376001.2377000	chr7	2376001	2377000	*	26.65793579	2.38E-09	1.06E-06	Hyper	Hypermethylated in HCR (HCR > LCR)	89.08428899	66.42464815	22.65964083	Intergenic/Unannotated	NA	Open Sea	NA	NA	NA
1.68552001.68553000	chr1	68552001	68553000	*	-16.27274578	2.39E-09	1.06E-06	Hypo	Hypomethylated in HCR (HCR < LCR)	54.13266729	73.48639456	-19.35372726	Intergenic/Unannotated	NA	Open Sea	NA	NA	NA
10.103916001.103917000	chr10	103916001	103917000	*	-15.29714696	2.46E-09	1.09E-06	Hypo	Hypomethylated in HCR (HCR < LCR)	62.30543896	77.29814471	-14.99270575	Intergenic/Unannotated	NA	Open Sea	NA	NA	NA
5.148407001.148408000	chr5	148407001	148408000	*	26.63021962	2.48E-09	1.09E-06	Hyper	Hypermethylated in HCR (HCR > LCR)	48.90598207	23.30638676	25.59959531	Intergenic/Unannotated	NA	Open Sea	NA	NA	NA
8.28241001.28242000	chr8	28241001	28242000	*	16.28134093	2.53E-09	1.11E-06	Hyper	Hypermethylated in HCR (HCR > LCR)	52.99638898	37.00971419	15.9866748	Intergenic/Unannotated	NA	Open Sea	NA	NA	NA
14.78933001.78934000	chr14	78933001	78934000	*	24.22723412	2.67E-09	1.15E-06	Hyper	Hypermethylated in HCR (HCR > LCR)	80.96746009	55.49397202	25.47348807	Intergenic/Unannotated	NA	Open Sea	NA	NA	NA
4.118938001.118939000	chr4	118938001	118939000	*	15.54328042	2.68E-09	1.15E-06	Hyper	Hypermethylated in HCR (HCR > LCR)	85.94872177	69.81854561	16.13017616	Intergenic/Unannotated	NA	Open Sea	NA	NA	NA
1.171528001.171529000	chr1	171528001	171529000	*	12.53652023	2.68E-09	1.15E-06	Hyper	Hypermethylated in HCR (HCR > LCR)	89.00400488	76.71701926	12.28698562	Intergenic/Unannotated	NA	Open Sea	NA	NA	NA
9.41929001.41930000	chr9	41929001	41930000	*	10.03796147	2.68E-09	1.15E-06	Hyper	Hypermethylated in HCR (HCR > LCR)	96.14529119	86.68001959	9.465271607	Intergenic/Unannotated	NA	Open Sea	NA	NA	NA
19.20301001.20302000	chr19	20301001	20302000	*	57.34102564	2.70E-09	1.16E-06	Hyper	Hypermethylated in HCR (HCR > LCR)	87.34250939	34.0935049	53.24900449	Intergenic/Unannotated	NA	Open Sea	NA	NA	NA
6.131858001.131859000	chr6	131858001	131859000	*	9.514761718	2.73E-09	1.17E-06	Hyper	Hypermethylated in HCR (HCR > LCR)	53.65765448	43.92931389	9.728340591	Intergenic/Unannotated	NA	Open Sea	NA	NA	NA
8.103141001.103142000	chr8	103141001	103142000	*	24.03464571	2.78E-09	1.19E-06	Hyper	Hypermethylated in HCR (HCR > LCR)	93.29861558	67.76765992	25.53095565	Intergenic/Unannotated	NA	Open Sea	NA	NA	NA
X.602001.603000	chrX	602001	603000	*	11.39122775	2.99E-09	1.27E-06	Hyper	Hypermethylated in HCR (HCR > LCR)	71.24145316	59.58766408	11.65378908	Intergenic/Unannotated	NA	Open Sea	NA	NA	NA
5.76626001.76627000	chr5	76626001	76627000	*	39.1987684	3.05E-09	1.28E-06	Hyper	Hypermethylated in HCR (HCR > LCR)	45.48142694	6.320062757	39.16136418	Intergenic/Unannotated	NA	Open Sea	NA	NA	NA
12.45562001.45563000	chr12	45562001	45563000	*	27.75703261	3.27E-09	1.37E-06	Hyper	Hypermethylated in HCR (HCR > LCR)	51.61792729	28.27324158	23.34468571	Intergenic/Unannotated	NA	Open Sea	NA	NA	NA
3.164556001.164557000	chr3	164556001	164557000	*	11.95079773	3.34E-09	1.40E-06	Hyper	Hypermethylated in HCR (HCR > LCR)	82.93519283	71.20054296	11.73464987	Intergenic/Unannotated	NA	Open Sea	NA	NA	NA
15.58371001.58372000	chr15	58371001	58372000	*	17.31138894	3.43E-09	1.43E-06	Hyper	Hypermethylated in HCR (HCR > LCR)	93.88246301	75.30341688	18.57904614	Intergenic/Unannotated	NA	Open Sea	NA	NA	NA
X.103011001.103012000	chrX	103011001	103012000	*	-11.0554061	3.58E-09	1.48E-06	Hypo	Hypomethylated in HCR (HCR < LCR)	80.52535782	91.81141848	-11.28606066	Intergenic/Unannotated	NA	Open Sea	NA	NA	NA
7.18026001.18027000	chr7	18026001	18027000	*	12.981193	3.65E-09	1.50E-06	Hyper	Hypermethylated in HCR (HCR > LCR)	87.70112356	74.69227331	13.00885024	Intergenic/Unannotated	NA	Open Sea	NA	NA	NA
7.5274001.5275000	chr7	5274001	5275000	*	40.63296147	3.70E-09	1.52E-06	Hyper	Hypermethylated in HCR (HCR > LCR)	88.0149197	51.55493735	36.45998235	Intergenic/Unannotated	NA	Open Sea	NA	NA	NA
1.90051001.90052000	chr1	90051001	90052000	*	21.05816081	3.87E-09	1.58E-06	Hyper	Hypermethylated in HCR (HCR > LCR)	70.8506125	49.63759421	21.2130183	Intergenic/Unannotated	NA	Open Sea	NA	NA	NA
7.25483001.25484000	chr7	25483001	25484000	*	25.25030525	4.01E-09	1.63E-06	Hyper	Hypermethylated in HCR (HCR > LCR)	87.52187827	60.04757	27.47430827	Intergenic/Unannotated	NA	Open Sea	NA	NA	NA
14.9408001.9409000	chr14	9408001	9409000	*	7.744914432	4.38E-09	1.77E-06	Hyper	Hypermethylated in HCR (HCR > LCR)	91.18908646	84.60810603	6.580980427	Intergenic/Unannotated	NA	Open Sea	NA	NA	NA
8.71501001.71502000	chr8	71501001	71502000	*	8.941277797	4.50E-09	1.81E-06	Hyper	Hypermethylated in HCR (HCR > LCR)	92.6565467	84.0809471	8.575599606	Intergenic/Unannotated	NA	Open Sea	NA	NA	NA
9.37154001.37155000	chr9	37154001	37155000	*	36.74796748	4.63E-09	1.85E-06	Hyper	Hypermethylated in HCR (HCR > LCR)	37.69273225	4.777777778	32.91495447	Intergenic/Unannotated	NA	Open Sea	NA	NA	NA
1.118550001.118551000	chr1	118550001	118551000	*	-8.409609473	4.64E-09	1.85E-06	Hypo	Hypomethylated in HCR (HCR < LCR)	8.933968887	16.86112082	-7.927151938	Intergenic/Unannotated	NA	Open Sea	NA	NA	NA
17.63456001.63457000	chr17	63456001	63457000	*	20.44676973	4.70E-09	1.86E-06	Hyper	Hypermethylated in HCR (HCR > LCR)	88.14333817	68.84519904	19.29813913	Intergenic/Unannotated	NA	Open Sea	NA	NA	NA
10.102415001.102416000	chr10	102415001	102416000	*	19.19115837	4.93E-09	1.95E-06	Hyper	Hypermethylated in HCR (HCR > LCR)	33.29840159	15.05916262	18.23923898	Intergenic/Unannotated	NA	Open Sea	NA	NA	NA
1.125113001.125114000	chr1	125113001	125114000	*	43.09669142	5.50E-09	2.14E-06	Hyper	Hypermethylated in HCR (HCR > LCR)	82.91755976	35.42075176	47.496808	Intergenic/Unannotated	NA	Open Sea	NA	NA	NA
11.80661001.80662000	chr11	80661001	80662000	*	-8.59417268	5.76E-09	2.24E-06	Hypo	Hypomethylated in HCR (HCR < LCR)	84.45846339	92.57323371	-8.114770321	Intergenic/Unannotated	NA	Open Sea	NA	NA	NA
14.86231001.86232000	chr14	86231001	86232000	*	34.20515781	5.95E-09	2.31E-06	Hyper	Hypermethylated in HCR (HCR > LCR)	84.29135533	49.60115708	34.69019825	Intergenic/Unannotated	NA	Open Sea	NA	NA	NA
1.172690001.172691000	chr1	172690001	172691000	*	43.02803184	6.03E-09	2.33E-06	Hyper	Hypermethylated in HCR (HCR > LCR)	83.98162289	38.08035714	45.90126574	Intergenic/Unannotated	NA	Open Sea	NA	NA	NA
10.105215001.105216000	chr10	105215001	105216000	*	-36.30829686	6.33E-09	2.43E-06	Hypo	Hypomethylated in HCR (HCR < LCR)	10.74737972	49.32242125	-38.57504153	Intergenic/Unannotated	NA	Open Sea	NA	NA	NA
7.127508001.127509000	chr7	127508001	127509000	*	20.11573175	6.38E-09	2.43E-06	Hyper	Hypermethylated in HCR (HCR > LCR)	98.4591123	83.27402386	15.18508843	Intergenic/Unannotated	NA	Open Sea	NA	NA	NA
8.33703001.33704000	chr8	33703001	33704000	*	-18.98752228	9.20E-09	3.42E-06	Hypo	Hypomethylated in HCR (HCR < LCR)	68.03933446	86.3971845	-18.35785003	Intergenic/Unannotated	NA	Open Sea	NA	NA	NA
12.28089001.28090000	chr12	28089001	28090000	*	-7.462804654	9.21E-09	3.42E-06	Hypo	Hypomethylated in HCR (HCR < LCR)	81.46950007	88.35671165	-6.887211582	Intergenic/Unannotated	NA	Open Sea	NA	NA	NA
5.149541001.149542000	chr5	149541001	149542000	*	22.74227488	9.30E-09	3.44E-06	Hyper	Hypermethylated in HCR (HCR > LCR)	30.23084626	8.09010545	22.14074082	Intergenic/Unannotated	NA	Open Sea	NA	NA	NA
2.223682001.223683000	chr2	223682001	223683000	*	-7.805907173	9.32E-09	3.44E-06	Hypo	Hypomethylated in HCR (HCR < LCR)	91.49041435	100	-8.509585652	Intergenic/Unannotated	NA	Open Sea	NA	NA	NA
2.221047001.221048000	chr2	221047001	221048000	*	33.01879852	9.67E-09	3.55E-06	Hyper	Hypermethylated in HCR (HCR > LCR)	86.28906322	55.48946719	30.79959603	Intergenic/Unannotated	NA	Open Sea	NA	NA	NA
10.79351001.79352000	chr10	79351001	79352000	*	-38.86456378	1.07E-08	3.88E-06	Hypo	Hypomethylated in HCR (HCR < LCR)	11.64731724	60.82656667	-49.17924942	Intergenic/Unannotated	NA	Open Sea	NA	NA	NA
2.221063001.221064000	chr2	221063001	221064000	*	29.26390474	1.09E-08	3.97E-06	Hyper	Hypermethylated in HCR (HCR > LCR)	94.48219938	64.52529635	29.95690302	Intergenic/Unannotated	NA	Open Sea	NA	NA	NA
18.29914001.29915000	chr18	29914001	29915000	*	35.09456006	1.12E-08	4.05E-06	Hyper	Hypermethylated in HCR (HCR > LCR)	83.65618207	45.61946144	38.03672063	Intergenic/Unannotated	NA	Open Sea	NA	NA	NA
2.75313001.75314000	chr2	75313001	75314000	*	12.8427264	1.17E-08	4.19E-06	Hyper	Hypermethylated in HCR (HCR > LCR)	88.83306665	75.81219723	13.02086942	Intergenic/Unannotated	NA	Open Sea	NA	NA	NA
2.4807001.4808000	chr2	4807001	4808000	*	-18.99850449	1.17E-08	4.19E-06	Hypo	Hypomethylated in HCR (HCR < LCR)	64.84470202	84.4771668	-19.63246479	Intergenic/Unannotated	NA	Open Sea	NA	NA	NA
17.72102001.72103000	chr17	72102001	72103000	*	-14.22723736	1.17E-08	4.19E-06	Hypo	Hypomethylated in HCR (HCR < LCR)	47.01802007	62.112093	-15.09407293	Intergenic/Unannotated	NA	Open Sea	NA	NA	NA
11.50358001.50359000	chr11	50358001	50359000	*	-33.78576736	1.22E-08	4.35E-06	Hypo	Hypomethylated in HCR (HCR < LCR)	40.53222287	74.61651039	-34.08428752	Intergenic/Unannotated	NA	Open Sea	NA	NA	NA
17.5545001.5546000	chr17	5545001	5546000	*	12.02519342	1.22E-08	4.35E-06	Hyper	Hypermethylated in HCR (HCR > LCR)	13.91262026	1.15942029	12.75319997	Intergenic/Unannotated	NA	Open Sea	NA	NA	NA
4.96292001.96293000	chr4	96292001	96293000	*	60.00096472	1.24E-08	4.40E-06	Hyper	Hypermethylated in HCR (HCR > LCR)	87.96166433	26.49325626	61.46840807	Intergenic/Unannotated	NA	Open Sea	NA	NA	NA
6.18353001.18354000	chr6	18353001	18354000	*	32.3089701	1.30E-08	4.61E-06	Hyper	Hypermethylated in HCR (HCR > LCR)	99.25925926	67.25989014	31.99936912	Intergenic/Unannotated	NA	Open Sea	NA	NA	NA
2.2090001.2091000	chr2	2090001	2091000	*	-6.769498901	1.38E-08	4.85E-06	Hypo	Hypomethylated in HCR (HCR < LCR)	83.49451737	90.1695173	-6.67499993	Intergenic/Unannotated	NA	Open Sea	NA	NA	NA
1.197478001.197479000	chr1	197478001	197479000	*	29.36808687	1.45E-08	5.09E-06	Hyper	Hypermethylated in HCR (HCR > LCR)	74.08475137	46.59271445	27.49203692	Intergenic/Unannotated	NA	Open Sea	NA	NA	NA
4.57900001.57901000	chr4	57900001	57901000	*	-30.5570022	1.46E-08	5.11E-06	Hypo	Hypomethylated in HCR (HCR < LCR)	49.38715859	79.41582402	-30.02866543	Intergenic/Unannotated	NA	Open Sea	NA	NA	NA
7.13441001.13442000	chr7	13441001	13442000	*	6.783081498	1.69E-08	5.79E-06	Hyper	Hypermethylated in HCR (HCR > LCR)	90.44195443	83.65240854	6.78954589	Intergenic/Unannotated	NA	Open Sea	NA	NA	NA
7.120959001.120960000	chr7	120959001	120960000	*	5.808797469	1.79E-08	6.08E-06	Hyper	Hypermethylated in HCR (HCR > LCR)	78.41242593	72.67681176	5.735614171	Intergenic/Unannotated	NA	Open Sea	NA	NA	NA
5.160017001.160018000	chr5	160017001	160018000	*	13.20555409	1.85E-08	6.29E-06	Hyper	Hypermethylated in HCR (HCR > LCR)	72.08194849	58.72836846	13.35358003	Intergenic/Unannotated	NA	Open Sea	NA	NA	NA
1.119205001.119206000	chr1	119205001	119206000	*	25.80406531	1.89E-08	6.39E-06	Hyper	Hypermethylated in HCR (HCR > LCR)	84.85014102	59.0230577	25.82708332	Intergenic/Unannotated	NA	Open Sea	NA	NA	NA
X.454001.455000	chrX	454001	455000	*	16.09545513	1.90E-08	6.41E-06	Hyper	Hypermethylated in HCR (HCR > LCR)	91.43771429	75.17725683	16.26045746	Intergenic/Unannotated	NA	Open Sea	NA	NA	NA
10.73028001.73029000	chr10	73028001	73029000	*	11.8268384	1.91E-08	6.44E-06	Hyper	Hypermethylated in HCR (HCR > LCR)	38.62155879	26.62431963	11.99723916	Intergenic/Unannotated	NA	Open Sea	NA	NA	NA
19.35811001.35812000	chr19	35811001	35812000	*	30.37241419	2.02E-08	6.76E-06	Hyper	Hypermethylated in HCR (HCR > LCR)	76.44455229	45.24806718	31.19648511	Intergenic/Unannotated	NA	Open Sea	NA	NA	NA
4.21044001.21045000	chr4	21044001	21045000	*	-5.138651147	2.10E-08	6.99E-06	Hypo	Hypomethylated in HCR (HCR < LCR)	88.27961407	93.31548002	-5.035865944	Intergenic/Unannotated	NA	Open Sea	NA	NA	NA
1.30057001.30058000	chr1	30057001	30058000	*	-20.7296704	2.23E-08	7.37E-06	Hypo	Hypomethylated in HCR (HCR < LCR)	70.22027845	92.81892737	-22.59864892	Intergenic/Unannotated	NA	Open Sea	NA	NA	NA
8.65185001.65186000	chr8	65185001	65186000	*	-18.18902177	2.24E-08	7.38E-06	Hypo	Hypomethylated in HCR (HCR < LCR)	74.42268226	94.32863686	-19.9059546	Intergenic/Unannotated	NA	Open Sea	NA	NA	NA
20.6816001.6817000	chr20	6816001	6817000	*	-44.38297785	2.27E-08	7.46E-06	Hypo	Hypomethylated in HCR (HCR < LCR)	39.05359575	84.83555341	-45.78195766	Intergenic/Unannotated	NA	Open Sea	NA	NA	NA
1.188722001.188723000	chr1	188722001	188723000	*	-8.647450111	2.28E-08	7.48E-06	Hypo	Hypomethylated in HCR (HCR < LCR)	93.08960573	100	-6.910394265	Intergenic/Unannotated	NA	Open Sea	NA	NA	NA
5.62187001.62188000	chr5	62187001	62188000	*	-78.05633017	2.44E-08	8.00E-06	Hypo	Hypomethylated in HCR (HCR < LCR)	19.76600494	90.83485771	-71.06885277	Intergenic/Unannotated	NA	Open Sea	NA	NA	NA
14.5478001.5479000	chr14	5478001	5479000	*	30.97081596	2.65E-08	8.66E-06	Hyper	Hypermethylated in HCR (HCR > LCR)	65.53654189	33.53624135	32.00030054	Intergenic/Unannotated	NA	Open Sea	NA	NA	NA
10.84314001.84315000	chr10	84314001	84315000	*	12.03593623	2.68E-08	8.76E-06	Hyper	Hypermethylated in HCR (HCR > LCR)	56.29934929	46.65278641	9.646562888	Intergenic/Unannotated	NA	Open Sea	NA	NA	NA
5.106193001.106194000	chr5	106193001	106194000	*	23.49306697	2.84E-08	9.20E-06	Hyper	Hypermethylated in HCR (HCR > LCR)	93.16490718	68.65497682	24.50993037	Intergenic/Unannotated	NA	Open Sea	NA	NA	NA
2.169240001.169241000	chr2	169240001	169241000	*	28.21052632	2.87E-08	9.27E-06	Hyper	Hypermethylated in HCR (HCR > LCR)	88.03649804	56.05769681	31.97880123	Intergenic/Unannotated	NA	Open Sea	NA	NA	NA
5.40380001.40381000	chr5	40380001	40381000	*	16.50667858	2.91E-08	9.39E-06	Hyper	Hypermethylated in HCR (HCR > LCR)	86.92169415	71.41505242	15.50664174	Intergenic/Unannotated	NA	Open Sea	NA	NA	NA
17.7699001.7700000	chr17	7699001	7700000	*	22.37969525	2.94E-08	9.45E-06	Hyper	Hypermethylated in HCR (HCR > LCR)	69.43063922	47.83838399	21.59225523	Intergenic/Unannotated	NA	Open Sea	NA	NA	NA
2.95920001.95921000	chr2	95920001	95921000	*	-9.236107325	2.96E-08	9.49E-06	Hypo	Hypomethylated in HCR (HCR < LCR)	83.30457728	92.15698789	-8.852410615	Intergenic/Unannotated	NA	Open Sea	NA	NA	NA
X.2940001.2941000	chrX	2940001	2941000	*	11.28509145	3.05E-08	9.76E-06	Hyper	Hypermethylated in HCR (HCR > LCR)	86.47282223	74.4159847	12.05683752	Intergenic/Unannotated	NA	Open Sea	NA	NA	NA
5.39630001.39631000	chr5	39630001	39631000	*	34.24317618	3.27E-08	1.04E-05	Hyper	Hypermethylated in HCR (HCR > LCR)	92.38580816	58.1951435	34.19066466	Intergenic/Unannotated	NA	Open Sea	NA	NA	NA
20.24482001.24483000	chr20	24482001	24483000	*	24.98801847	3.40E-08	1.07E-05	Hyper	Hypermethylated in HCR (HCR > LCR)	73.49779095	46.77617421	26.72161674	Intergenic/Unannotated	NA	Open Sea	NA	NA	NA
5.108922001.108923000	chr5	108922001	108923000	*	-7.648729482	3.46E-08	1.09E-05	Hypo	Hypomethylated in HCR (HCR < LCR)	87.78377652	96.05599035	-8.27221383	Intergenic/Unannotated	NA	Open Sea	NA	NA	NA
3.160925001.160926000	chr3	160925001	160926000	*	34.33204936	3.63E-08	1.14E-05	Hyper	Hypermethylated in HCR (HCR > LCR)	81.89385737	46.66536243	35.22849494	Intergenic/Unannotated	NA	Open Sea	NA	NA	NA
1.51693001.51694000	chr1	51693001	51694000	*	-15.02926185	3.64E-08	1.14E-05	Hypo	Hypomethylated in HCR (HCR < LCR)	74.95360234	89.67248049	-14.71887815	Intergenic/Unannotated	NA	Open Sea	NA	NA	NA
8.5074001.5075000	chr8	5074001	5075000	*	24.88240403	3.81E-08	1.19E-05	Hyper	Hypermethylated in HCR (HCR > LCR)	65.38519987	41.91764437	23.46755549	Intergenic/Unannotated	NA	Open Sea	NA	NA	NA
2.42264001.42265000	chr2	42264001	42265000	*	-14.30846451	4.13E-08	1.27E-05	Hypo	Hypomethylated in HCR (HCR < LCR)	77.51648826	92.69583502	-15.17934676	Intergenic/Unannotated	NA	Open Sea	NA	NA	NA
2.12700001.12701000	chr2	12700001	12701000	*	18.60363293	4.30E-08	1.32E-05	Hyper	Hypermethylated in HCR (HCR > LCR)	93.29649219	75.67984043	17.61665176	Intergenic/Unannotated	NA	Open Sea	NA	NA	NA
3.14176001.14177000	chr3	14176001	14177000	*	18.11473719	4.41E-08	1.35E-05	Hyper	Hypermethylated in HCR (HCR > LCR)	94.43131074	73.14529506	21.28601569	Intergenic/Unannotated	NA	Open Sea	NA	NA	NA
8.90579001.90580000	chr8	90579001	90580000	*	15.32913241	4.40E-08	1.35E-05	Hyper	Hypermethylated in HCR (HCR > LCR)	86.82341658	71.68604476	15.13737182	Intergenic/Unannotated	NA	Open Sea	NA	NA	NA
19.18049001.18050000	chr19	18049001	18050000	*	20.37046065	4.51E-08	1.37E-05	Hyper	Hypermethylated in HCR (HCR > LCR)	90.94226116	72.43480875	18.50745241	Intergenic/Unannotated	NA	Open Sea	NA	NA	NA
7.105362001.105363000	chr7	105362001	105363000	*	9.684667768	4.75E-08	1.44E-05	Hyper	Hypermethylated in HCR (HCR > LCR)	12.10908454	2.357205219	9.751879323	Intergenic/Unannotated	NA	Open Sea	NA	NA	NA
19.34259001.34260000	chr19	34259001	34260000	*	11.67903525	4.81E-08	1.45E-05	Hyper	Hypermethylated in HCR (HCR > LCR)	93.48226189	82.35189961	11.13036228	Intergenic/Unannotated	NA	Open Sea	NA	NA	NA
7.4578001.4579000	chr7	4578001	4579000	*	9.210067088	4.82E-08	1.45E-05	Hyper	Hypermethylated in HCR (HCR > LCR)	92.72535173	84.11747545	8.607876274	Intergenic/Unannotated	NA	Open Sea	NA	NA	NA
19.38750001.38751000	chr19	38750001	38751000	*	-28.37765247	4.92E-08	1.48E-05	Hypo	Hypomethylated in HCR (HCR < LCR)	37.47088451	63.70512877	-26.23424426	Intergenic/Unannotated	NA	Open Sea	NA	NA	NA
10.42553001.42554000	chr10	42553001	42554000	*	16.87082159	4.96E-08	1.49E-05	Hyper	Hypermethylated in HCR (HCR > LCR)	84.61200466	67.4927966	17.11920806	Intergenic/Unannotated	NA	Open Sea	NA	NA	NA
4.61733001.61734000	chr4	61733001	61734000	*	-7.549057214	4.98E-08	1.49E-05	Hypo	Hypomethylated in HCR (HCR < LCR)	87.6592988	95.05357603	-7.394277228	Intergenic/Unannotated	NA	Open Sea	NA	NA	NA
8.120977001.120978000	chr8	120977001	120978000	*	-17.91391675	5.07E-08	1.52E-05	Hypo	Hypomethylated in HCR (HCR < LCR)	65.01014639	82.63911764	-17.62897125	Intergenic/Unannotated	NA	Open Sea	NA	NA	NA
1.200274001.200275000	chr1	200274001	200275000	*	32.1867149	5.18E-08	1.55E-05	Hyper	Hypermethylated in HCR (HCR > LCR)	61.46255134	30.2746342	31.18791714	Intergenic/Unannotated	NA	Open Sea	NA	NA	NA
1.5691001.5692000	chr1	5691001	5692000	*	-11.86802803	5.19E-08	1.55E-05	Hypo	Hypomethylated in HCR (HCR < LCR)	86.7224999	96.48760659	-9.765106688	Intergenic/Unannotated	NA	Open Sea	NA	NA	NA
1.167812001.167813000	chr1	167812001	167813000	*	31.43778512	5.25E-08	1.56E-05	Hyper	Hypermethylated in HCR (HCR > LCR)	99.59349593	69.07456922	30.51892671	Intergenic/Unannotated	NA	Open Sea	NA	NA	NA
X.149854001.149855000	chrX	149854001	149855000	*	16.13803947	5.46E-08	1.61E-05	Hyper	Hypermethylated in HCR (HCR > LCR)	93.31384846	78.13318899	15.18065947	Intergenic/Unannotated	NA	Open Sea	NA	NA	NA
5.97729001.97730000	chr5	97729001	97730000	*	13.82347498	5.51E-08	1.62E-05	Hyper	Hypermethylated in HCR (HCR > LCR)	98.45173042	83.6527816	14.79894882	Intergenic/Unannotated	NA	Open Sea	NA	NA	NA
2.3511001.3512000	chr2	3511001	3512000	*	30.72710528	5.57E-08	1.63E-05	Hyper	Hypermethylated in HCR (HCR > LCR)	34.88722672	5.16280211	29.72442461	Intergenic/Unannotated	NA	Open Sea	NA	NA	NA
2.92184001.92185000	chr2	92184001	92185000	*	15.5765079	5.60E-08	1.64E-05	Hyper	Hypermethylated in HCR (HCR > LCR)	83.87024791	67.53646679	16.33378111	Intergenic/Unannotated	NA	Open Sea	NA	NA	NA
11.68048001.68049000	chr11	68048001	68049000	*	7.007168593	5.76E-08	1.68E-05	Hyper	Hypermethylated in HCR (HCR > LCR)	94.03410891	86.96273966	7.071369249	Intergenic/Unannotated	NA	Open Sea	NA	NA	NA
13.84930001.84931000	chr13	84930001	84931000	*	11.96077841	5.89E-08	1.71E-05	Hyper	Hypermethylated in HCR (HCR > LCR)	95.6604115	84.1997777	11.46063379	Intergenic/Unannotated	NA	Open Sea	NA	NA	NA
19.18974001.18975000	chr19	18974001	18975000	*	12.51226407	5.92E-08	1.71E-05	Hyper	Hypermethylated in HCR (HCR > LCR)	97.98611111	83.73181046	14.25430065	Intergenic/Unannotated	NA	Open Sea	NA	NA	NA
2.17715001.17716000	chr2	17715001	17716000	*	-18.6924106	6.21E-08	1.79E-05	Hypo	Hypomethylated in HCR (HCR < LCR)	67.19939243	86.21719496	-19.01780253	Intergenic/Unannotated	NA	Open Sea	NA	NA	NA
16.47612001.47613000	chr16	47612001	47613000	*	7.575282024	6.34E-08	1.83E-05	Hyper	Hypermethylated in HCR (HCR > LCR)	77.98571281	70.90005981	7.085653001	Intergenic/Unannotated	NA	Open Sea	NA	NA	NA
14.91701001.91702000	chr14	91701001	91702000	*	27.68121667	6.55E-08	1.87E-05	Hyper	Hypermethylated in HCR (HCR > LCR)	88.54016354	61.04894018	27.49122336	Intergenic/Unannotated	NA	Open Sea	NA	NA	NA
2.163363001.163364000	chr2	163363001	163364000	*	24.02275751	6.60E-08	1.88E-05	Hyper	Hypermethylated in HCR (HCR > LCR)	74.64967081	46.89505069	27.75462013	Intergenic/Unannotated	NA	Open Sea	NA	NA	NA
13.101839001.101840000	chr13	101839001	101840000	*	17.358715	6.58E-08	1.88E-05	Hyper	Hypermethylated in HCR (HCR > LCR)	89.08628167	68.93386995	20.15241172	Intergenic/Unannotated	NA	Open Sea	NA	NA	NA
6.122414001.122415000	chr6	122414001	122415000	*	14.48008536	6.95E-08	1.96E-05	Hyper	Hypermethylated in HCR (HCR > LCR)	52.05095863	37.42181761	14.62914102	Intergenic/Unannotated	NA	Open Sea	NA	NA	NA
14.85378001.85379000	chr14	85378001	85379000	*	9.396960057	6.95E-08	1.96E-05	Hyper	Hypermethylated in HCR (HCR > LCR)	99.3915768	90.68100297	8.710573825	Intergenic/Unannotated	NA	Open Sea	NA	NA	NA
6.123179001.123180000	chr6	123179001	123180000	*	34.52704253	7.02E-08	1.97E-05	Hyper	Hypermethylated in HCR (HCR > LCR)	56.30564619	24.33174698	31.97389921	Intergenic/Unannotated	NA	Open Sea	NA	NA	NA
6.100014001.100015000	chr6	100014001	100015000	*	-37.84738217	7.32E-08	2.05E-05	Hypo	Hypomethylated in HCR (HCR < LCR)	43.15835422	80.41161628	-37.25326206	Intergenic/Unannotated	NA	Open Sea	NA	NA	NA
20.7831001.7832000	chr20	7831001	7832000	*	10.02505996	7.51E-08	2.09E-05	Hyper	Hypermethylated in HCR (HCR > LCR)	91.41729572	81.84143836	9.575857369	Intergenic/Unannotated	NA	Open Sea	NA	NA	NA
10.38354001.38355000	chr10	38354001	38355000	*	7.029660143	7.55E-08	2.10E-05	Hyper	Hypermethylated in HCR (HCR > LCR)	13.03311924	6.09128015	6.941839086	Intergenic/Unannotated	NA	Open Sea	NA	NA	NA
10.27818001.27819000	chr10	27818001	27819000	*	14.94785725	7.59E-08	2.10E-05	Hyper	Hypermethylated in HCR (HCR > LCR)	33.39767308	18.78908621	14.60858687	Intergenic/Unannotated	NA	Open Sea	NA	NA	NA
8.42296001.42297000	chr8	42296001	42297000	*	23.61654395	8.11E-08	2.23E-05	Hyper	Hypermethylated in HCR (HCR > LCR)	89.05316607	66.0294876	23.02367847	Intergenic/Unannotated	NA	Open Sea	NA	NA	NA
9.15627001.15628000	chr9	15627001	15628000	*	24.85652586	8.57E-08	2.35E-05	Hyper	Hypermethylated in HCR (HCR > LCR)	43.57235304	18.42518691	25.14716613	Intergenic/Unannotated	NA	Open Sea	NA	NA	NA
7.94778001.94779000	chr7	94778001	94779000	*	9.580838323	8.60E-08	2.35E-05	Hyper	Hypermethylated in HCR (HCR > LCR)	100	90.55877947	9.441220534	Intergenic/Unannotated	NA	Open Sea	NA	NA	NA
12.33261001.33262000	chr12	33261001	33262000	*	-26.70000132	8.64E-08	2.36E-05	Hypo	Hypomethylated in HCR (HCR < LCR)	68.77698523	95.33001787	-26.55303264	Intergenic/Unannotated	NA	Open Sea	NA	NA	NA
8.75668001.75669000	chr8	75668001	75669000	*	14.99542865	8.86E-08	2.40E-05	Hyper	Hypermethylated in HCR (HCR > LCR)	19.82559884	6.042958515	13.78264033	Intergenic/Unannotated	NA	Open Sea	NA	NA	NA
16.54822001.54823000	chr16	54822001	54823000	*	13.86821313	8.86E-08	2.40E-05	Hyper	Hypermethylated in HCR (HCR > LCR)	92.95687037	80.46820255	12.48866782	Intergenic/Unannotated	NA	Open Sea	NA	NA	NA
14.35111001.35112000	chr14	35111001	35112000	*	20.3057446	8.95E-08	2.41E-05	Hyper	Hypermethylated in HCR (HCR > LCR)	69.78126386	52.21317733	17.56808653	Intergenic/Unannotated	NA	Open Sea	NA	NA	NA
19.21442001.21443000	chr19	21442001	21443000	*	-49.7084662	9.11E-08	2.44E-05	Hypo	Hypomethylated in HCR (HCR < LCR)	20.19957135	73.38926325	-53.18969189	Intergenic/Unannotated	NA	Open Sea	NA	NA	NA
X.30409001.30410000	chrX	30409001	30410000	*	6.552017085	9.10E-08	2.44E-05	Hyper	Hypermethylated in HCR (HCR > LCR)	33.28161564	26.6667816	6.614834037	Intergenic/Unannotated	NA	Open Sea	NA	NA	NA
2.160283001.160284000	chr2	160283001	160284000	*	8.942520373	9.17E-08	2.45E-05	Hyper	Hypermethylated in HCR (HCR > LCR)	95.11445517	86.06511148	9.049343686	Intergenic/Unannotated	NA	Open Sea	NA	NA	NA
11.45640001.45641000	chr11	45640001	45641000	*	14.89807887	9.60E-08	2.55E-05	Hyper	Hypermethylated in HCR (HCR > LCR)	81.63873737	68.75731113	12.88142624	Intergenic/Unannotated	NA	Open Sea	NA	NA	NA
17.1141001.1142000	chr17	1141001	1142000	*	14.25420274	9.62E-08	2.56E-05	Hyper	Hypermethylated in HCR (HCR > LCR)	85.97568532	70.63791046	15.33777487	Intergenic/Unannotated	NA	Open Sea	NA	NA	NA
17.74713001.74714000	chr17	74713001	74714000	*	26.27046109	1.02E-07	2.70E-05	Hyper	Hypermethylated in HCR (HCR > LCR)	90.42756317	63.98231422	26.44524895	Intergenic/Unannotated	NA	Open Sea	NA	NA	NA
14.16432001.16433000	chr14	16432001	16433000	*	-7.007268025	1.05E-07	2.77E-05	Hypo	Hypomethylated in HCR (HCR < LCR)	91.42854272	99.10409803	-7.675555307	Intergenic/Unannotated	NA	Open Sea	NA	NA	NA
20.47590001.47591000	chr20	47590001	47591000	*	14.46052686	1.07E-07	2.83E-05	Hyper	Hypermethylated in HCR (HCR > LCR)	82.79614477	70.65050219	12.14564258	Intergenic/Unannotated	NA	Open Sea	NA	NA	NA
6.95763001.95764000	chr6	95763001	95764000	*	20.871266	1.08E-07	2.84E-05	Hyper	Hypermethylated in HCR (HCR > LCR)	97.17415115	77.19588745	19.9782637	Intergenic/Unannotated	NA	Open Sea	NA	NA	NA
9.15169001.15170000	chr9	15169001	15170000	*	-30.33513364	1.15E-07	3.00E-05	Hypo	Hypomethylated in HCR (HCR < LCR)	59.01574271	87.1853101	-28.16956739	Intergenic/Unannotated	NA	Open Sea	NA	NA	NA
2.166078001.166079000	chr2	166078001	166079000	*	-10.78110319	1.17E-07	3.04E-05	Hypo	Hypomethylated in HCR (HCR < LCR)	85.52729216	95.73636913	-10.20907697	Intergenic/Unannotated	NA	Open Sea	NA	NA	NA
11.72215001.72216000	chr11	72215001	72216000	*	31.20401338	1.17E-07	3.04E-05	Hyper	Hypermethylated in HCR (HCR > LCR)	68.75925926	38.15224681	30.60701245	Intergenic/Unannotated	NA	Open Sea	NA	NA	NA
16.81898001.81899000	chr16	81898001	81899000	*	19.80083269	1.17E-07	3.04E-05	Hyper	Hypermethylated in HCR (HCR > LCR)	84.82515292	64.30952879	20.51562413	Intergenic/Unannotated	NA	Open Sea	NA	NA	NA
18.48832001.48833000	chr18	48832001	48833000	*	17.83191701	1.17E-07	3.04E-05	Hyper	Hypermethylated in HCR (HCR > LCR)	59.76190476	43.55627374	16.20563103	Intergenic/Unannotated	NA	Open Sea	NA	NA	NA
1.21172001.21173000	chr1	21172001	21173000	*	21.7921371	1.19E-07	3.06E-05	Hyper	Hypermethylated in HCR (HCR > LCR)	88.26937159	64.71151264	23.55785895	Intergenic/Unannotated	NA	Open Sea	NA	NA	NA
15.94675001.94676000	chr15	94675001	94676000	*	9.003076854	1.24E-07	3.18E-05	Hyper	Hypermethylated in HCR (HCR > LCR)	87.78474512	78.81806847	8.966676656	Intergenic/Unannotated	NA	Open Sea	NA	NA	NA
1.118937001.118938000	chr1	118937001	118938000	*	14.15384615	1.25E-07	3.20E-05	Hyper	Hypermethylated in HCR (HCR > LCR)	100	85.81775998	14.18224002	Intergenic/Unannotated	NA	Open Sea	NA	NA	NA
6.71318001.71319000	chr6	71318001	71319000	*	9.822592906	1.25E-07	3.20E-05	Hyper	Hypermethylated in HCR (HCR > LCR)	16.25677727	6.746837813	9.509939457	Intergenic/Unannotated	NA	Open Sea	NA	NA	NA
12.14921001.14922000	chr12	14921001	14922000	*	8.507528562	1.26E-07	3.22E-05	Hyper	Hypermethylated in HCR (HCR > LCR)	87.73713291	79.66443061	8.072702298	Intergenic/Unannotated	NA	Open Sea	NA	NA	NA
17.6694001.6695000	chr17	6694001	6695000	*	-10.29783961	1.30E-07	3.31E-05	Hypo	Hypomethylated in HCR (HCR < LCR)	52.74679706	62.6046262	-9.85782914	Intergenic/Unannotated	NA	Open Sea	NA	NA	NA
20.21674001.21675000	chr20	21674001	21675000	*	22.90142276	1.31E-07	3.34E-05	Hyper	Hypermethylated in HCR (HCR > LCR)	42.43897754	17.33058608	25.10839146	Intergenic/Unannotated	NA	Open Sea	NA	NA	NA
9.15809001.15810000	chr9	15809001	15810000	*	-20.66402795	1.34E-07	3.40E-05	Hypo	Hypomethylated in HCR (HCR < LCR)	5.599808138	27.37193406	-21.77212592	Intergenic/Unannotated	NA	Open Sea	NA	NA	NA
19.18963001.18964000	chr19	18963001	18964000	*	24.41935484	1.35E-07	3.42E-05	Hyper	Hypermethylated in HCR (HCR > LCR)	67.40576382	42.47293233	24.93283149	Intergenic/Unannotated	NA	Open Sea	NA	NA	NA
9.9570001.9571000	chr9	9570001	9571000	*	5.846321812	1.35E-07	3.42E-05	Hyper	Hypermethylated in HCR (HCR > LCR)	87.523318	81.71043145	5.812886553	Intergenic/Unannotated	NA	Open Sea	NA	NA	NA
14.16383001.16384000	chr14	16383001	16384000	*	29.90183614	1.36E-07	3.44E-05	Hyper	Hypermethylated in HCR (HCR > LCR)	36.12095228	7.238584473	28.88236781	Intergenic/Unannotated	NA	Open Sea	NA	NA	NA
1.139394001.139395000	chr1	139394001	139395000	*	6.616260088	1.44E-07	3.61E-05	Hyper	Hypermethylated in HCR (HCR > LCR)	88.28304372	82.12582401	6.157219706	Intergenic/Unannotated	NA	Open Sea	NA	NA	NA
8.62999001.63000000	chr8	62999001	63000000	*	-12.30308681	1.46E-07	3.64E-05	Hypo	Hypomethylated in HCR (HCR < LCR)	16.02727646	29.47885791	-13.45158145	Intergenic/Unannotated	NA	Open Sea	NA	NA	NA
9.91074001.91075000	chr9	91074001	91075000	*	18.90132856	1.48E-07	3.68E-05	Hyper	Hypermethylated in HCR (HCR > LCR)	90.66008142	70.50788696	20.15219446	Intergenic/Unannotated	NA	Open Sea	NA	NA	NA
3.11102001.11103000	chr3	11102001	11103000	*	34.74061094	1.52E-07	3.76E-05	Hyper	Hypermethylated in HCR (HCR > LCR)	60.54518982	27.34197644	33.20321338	Intergenic/Unannotated	NA	Open Sea	NA	NA	NA
6.17506001.17507000	chr6	17506001	17507000	*	-12.04284062	1.64E-07	4.04E-05	Hypo	Hypomethylated in HCR (HCR < LCR)	77.80395262	89.61914108	-11.81518846	Intergenic/Unannotated	NA	Open Sea	NA	NA	NA
5.65721001.65722000	chr5	65721001	65722000	*	24.26794488	1.66E-07	4.09E-05	Hyper	Hypermethylated in HCR (HCR > LCR)	90.18813	63.87926935	26.30886066	Intergenic/Unannotated	NA	Open Sea	NA	NA	NA
8.103375001.103376000	chr8	103375001	103376000	*	-13.65946406	1.69E-07	4.14E-05	Hypo	Hypomethylated in HCR (HCR < LCR)	78.39307731	91.57031099	-13.17723368	Intergenic/Unannotated	NA	Open Sea	NA	NA	NA
5.147213001.147214000	chr5	147213001	147214000	*	15.95456597	1.72E-07	4.20E-05	Hyper	Hypermethylated in HCR (HCR > LCR)	41.95717336	25.68354894	16.27362442	Intergenic/Unannotated	NA	Open Sea	NA	NA	NA
2.237524001.237525000	chr2	237524001	237525000	*	23.60469158	1.75E-07	4.28E-05	Hyper	Hypermethylated in HCR (HCR > LCR)	47.87394701	26.61675744	21.25718957	Intergenic/Unannotated	NA	Open Sea	NA	NA	NA
2.92334001.92335000	chr2	92334001	92335000	*	-35.50329035	1.77E-07	4.32E-05	Hypo	Hypomethylated in HCR (HCR < LCR)	61.88805083	96.07082995	-34.18277912	Intergenic/Unannotated	NA	Open Sea	NA	NA	NA
3.11613001.11614000	chr3	11613001	11614000	*	22.58295081	1.79E-07	4.35E-05	Hyper	Hypermethylated in HCR (HCR > LCR)	90.83396657	69.84845541	20.98551115	Intergenic/Unannotated	NA	Open Sea	NA	NA	NA
6.92273001.92274000	chr6	92273001	92274000	*	20.71142835	1.84E-07	4.44E-05	Hyper	Hypermethylated in HCR (HCR > LCR)	72.06279317	51.78731924	20.27547393	Intergenic/Unannotated	NA	Open Sea	NA	NA	NA
20.7572001.7573000	chr20	7572001	7573000	*	16.50557081	1.84E-07	4.46E-05	Hyper	Hypermethylated in HCR (HCR > LCR)	30.49559559	10.68012925	19.81546634	Intergenic/Unannotated	NA	Open Sea	NA	NA	NA
1.179736001.179737000	chr1	179736001	179737000	*	-17.99841129	1.85E-07	4.47E-05	Hypo	Hypomethylated in HCR (HCR < LCR)	74.83598622	94.15613653	-19.3201503	Intergenic/Unannotated	NA	Open Sea	NA	NA	NA
X.125354001.125355000	chrX	125354001	125355000	*	7.571792717	1.88E-07	4.52E-05	Hyper	Hypermethylated in HCR (HCR > LCR)	91.32312144	82.77979299	8.543328449	Intergenic/Unannotated	NA	Open Sea	NA	NA	NA
4.158104001.158105000	chr4	158104001	158105000	*	5.147199411	1.88E-07	4.52E-05	Hyper	Hypermethylated in HCR (HCR > LCR)	23.37421725	18.07933443	5.294882828	Intergenic/Unannotated	NA	Open Sea	NA	NA	NA
11.80936001.80937000	chr11	80936001	80937000	*	-24.49706984	1.89E-07	4.53E-05	Hypo	Hypomethylated in HCR (HCR < LCR)	20.99339368	46.98138062	-25.98798694	Intergenic/Unannotated	NA	Open Sea	NA	NA	NA
13.76517001.76518000	chr13	76517001	76518000	*	-15.82829156	1.89E-07	4.53E-05	Hypo	Hypomethylated in HCR (HCR < LCR)	82.02182581	98.68290751	-16.6610817	Intergenic/Unannotated	NA	Open Sea	NA	NA	NA
3.89769001.89770000	chr3	89769001	89770000	*	-11.80202097	1.92E-07	4.58E-05	Hypo	Hypomethylated in HCR (HCR < LCR)	76.65976599	88.97577036	-12.31600437	Intergenic/Unannotated	NA	Open Sea	NA	NA	NA
20.39694001.39695000	chr20	39694001	39695000	*	5.291150292	1.96E-07	4.68E-05	Hyper	Hypermethylated in HCR (HCR > LCR)	96.6096233	91.16899283	5.440630472	Intergenic/Unannotated	NA	Open Sea	NA	NA	NA
2.122096001.122097000	chr2	122096001	122097000	*	-6.347430915	1.97E-07	4.68E-05	Hypo	Hypomethylated in HCR (HCR < LCR)	91.32780205	97.36327645	-6.035474397	Intergenic/Unannotated	NA	Open Sea	NA	NA	NA
4.99472001.99473000	chr4	99472001	99473000	*	-12.94914556	2.09E-07	4.92E-05	Hypo	Hypomethylated in HCR (HCR < LCR)	76.3301865	88.92063031	-12.59044381	Intergenic/Unannotated	NA	Open Sea	NA	NA	NA
10.1017001.1018000	chr10	1017001	1018000	*	5.170289257	2.16E-07	5.05E-05	Hyper	Hypermethylated in HCR (HCR > LCR)	98.6896645	93.39072916	5.298935342	Intergenic/Unannotated	NA	Open Sea	NA	NA	NA
19.15013001.15014000	chr19	15013001	15014000	*	6.495756649	2.21E-07	5.16E-05	Hyper	Hypermethylated in HCR (HCR > LCR)	9.824348118	3.531492836	6.292855282	Intergenic/Unannotated	NA	Open Sea	NA	NA	NA
3.86599001.86600000	chr3	86599001	86600000	*	-22.52260614	2.24E-07	5.22E-05	Hypo	Hypomethylated in HCR (HCR < LCR)	67.3648862	89.79907986	-22.43419366	Intergenic/Unannotated	NA	Open Sea	NA	NA	NA
18.74942001.74943000	chr18	74942001	74943000	*	17.76698836	2.31E-07	5.36E-05	Hyper	Hypermethylated in HCR (HCR > LCR)	96.28276722	74.15030004	22.13246718	Intergenic/Unannotated	NA	Open Sea	NA	NA	NA
16.42135001.42136000	chr16	42135001	42136000	*	17.34114745	2.42E-07	5.57E-05	Hyper	Hypermethylated in HCR (HCR > LCR)	77.06273934	59.84661955	17.21611979	Intergenic/Unannotated	NA	Open Sea	NA	NA	NA
10.50161001.50162000	chr10	50161001	50162000	*	-13.32718043	2.42E-07	5.58E-05	Hypo	Hypomethylated in HCR (HCR < LCR)	83.96820772	94.41280378	-10.44459606	Intergenic/Unannotated	NA	Open Sea	NA	NA	NA
7.10498001.10499000	chr7	10498001	10499000	*	12.1493811	2.43E-07	5.58E-05	Hyper	Hypermethylated in HCR (HCR > LCR)	85.6204193	75.08462088	10.53579842	Intergenic/Unannotated	NA	Open Sea	NA	NA	NA
4.145003001.145004000	chr4	145003001	145004000	*	10.92493767	2.55E-07	5.84E-05	Hyper	Hypermethylated in HCR (HCR > LCR)	82.49016634	72.69487923	9.795287105	Intergenic/Unannotated	NA	Open Sea	NA	NA	NA
16.39286001.39287000	chr16	39286001	39287000	*	5.705756388	2.59E-07	5.91E-05	Hyper	Hypermethylated in HCR (HCR > LCR)	98.31557523	93.21262478	5.10295045	Intergenic/Unannotated	NA	Open Sea	NA	NA	NA
8.100892001.100893000	chr8	100892001	100893000	*	-20.64880659	2.62E-07	5.96E-05	Hypo	Hypomethylated in HCR (HCR < LCR)	33.29053309	53.72635219	-20.4358191	Intergenic/Unannotated	NA	Open Sea	NA	NA	NA
19.21858001.21859000	chr19	21858001	21859000	*	6.548837543	2.65E-07	6.03E-05	Hyper	Hypermethylated in HCR (HCR > LCR)	90.28627546	83.12552346	7.160752	Intergenic/Unannotated	NA	Open Sea	NA	NA	NA
3.70353001.70354000	chr3	70353001	70354000	*	-32.84103415	2.68E-07	6.08E-05	Hypo	Hypomethylated in HCR (HCR < LCR)	57.62785924	88.73041079	-31.10255155	Intergenic/Unannotated	NA	Open Sea	NA	NA	NA
7.11950001.11951000	chr7	11950001	11951000	*	-13.14860884	2.69E-07	6.08E-05	Hypo	Hypomethylated in HCR (HCR < LCR)	79.65063384	95.46311074	-15.8124769	Intergenic/Unannotated	NA	Open Sea	NA	NA	NA
8.103060001.103061000	chr8	103060001	103061000	*	8.830729769	2.69E-07	6.08E-05	Hyper	Hypermethylated in HCR (HCR > LCR)	77.28716498	69.17836085	8.10880413	Intergenic/Unannotated	NA	Open Sea	NA	NA	NA
6.92822001.92823000	chr6	92822001	92823000	*	24.17836924	2.78E-07	6.24E-05	Hyper	Hypermethylated in HCR (HCR > LCR)	32.85455487	3.47757711	29.37697776	Intergenic/Unannotated	NA	Open Sea	NA	NA	NA
11.79671001.79672000	chr11	79671001	79672000	*	14.08432858	2.79E-07	6.26E-05	Hyper	Hypermethylated in HCR (HCR > LCR)	66.06387593	51.4789107	14.58496523	Intergenic/Unannotated	NA	Open Sea	NA	NA	NA
9.104230001.104231000	chr9	104230001	104231000	*	-7.41972785	2.84E-07	6.35E-05	Hypo	Hypomethylated in HCR (HCR < LCR)	79.69330208	87.98029634	-8.286994259	Intergenic/Unannotated	NA	Open Sea	NA	NA	NA
9.53792001.53793000	chr9	53792001	53793000	*	17.56139965	3.02E-07	6.70E-05	Hyper	Hypermethylated in HCR (HCR > LCR)	94.44075321	77.06554226	17.37521095	Intergenic/Unannotated	NA	Open Sea	NA	NA	NA
X.593001.594000	chrX	593001	594000	*	10.87597524	3.04E-07	6.71E-05	Hyper	Hypermethylated in HCR (HCR > LCR)	66.41697289	56.03096645	10.38600644	Intergenic/Unannotated	NA	Open Sea	NA	NA	NA
12.34415001.34416000	chr12	34415001	34416000	*	8.701854957	3.04E-07	6.71E-05	Hyper	Hypermethylated in HCR (HCR > LCR)	24.43821071	15.96135006	8.476860652	Intergenic/Unannotated	NA	Open Sea	NA	NA	NA
9.108731001.108732000	chr9	108731001	108732000	*	24.49707602	3.07E-07	6.77E-05	Hyper	Hypermethylated in HCR (HCR > LCR)	99.03381643	73.6493813	25.38443513	Intergenic/Unannotated	NA	Open Sea	NA	NA	NA
1.22417001.22418000	chr1	22417001	22418000	*	-5.269761606	3.09E-07	6.80E-05	Hypo	Hypomethylated in HCR (HCR < LCR)	94.16805049	100	-5.831949509	Intergenic/Unannotated	NA	Open Sea	NA	NA	NA
5.15051001.15052000	chr5	15051001	15052000	*	-40.81504702	3.12E-07	6.87E-05	Hypo	Hypomethylated in HCR (HCR < LCR)	19.60664336	60.20313993	-40.59649657	Intergenic/Unannotated	NA	Open Sea	NA	NA	NA
13.38378001.38379000	chr13	38378001	38379000	*	22.63800422	3.17E-07	6.95E-05	Hyper	Hypermethylated in HCR (HCR > LCR)	74.75901175	51.87659688	22.88241487	Intergenic/Unannotated	NA	Open Sea	NA	NA	NA
12.30377001.30378000	chr12	30377001	30378000	*	17.78688878	3.21E-07	7.00E-05	Hyper	Hypermethylated in HCR (HCR > LCR)	74.03194133	58.35583796	15.67610336	Intergenic/Unannotated	NA	Open Sea	NA	NA	NA
19.44683001.44684000	chr19	44683001	44684000	*	16.33487618	3.21E-07	7.00E-05	Hyper	Hypermethylated in HCR (HCR > LCR)	33.42777781	17.67743309	15.75034472	Intergenic/Unannotated	NA	Open Sea	NA	NA	NA
3.152612001.152613000	chr3	152612001	152613000	*	11.68420821	3.27E-07	7.10E-05	Hyper	Hypermethylated in HCR (HCR > LCR)	73.41432249	61.82408198	11.59024051	Intergenic/Unannotated	NA	Open Sea	NA	NA	NA
7.127271001.127272000	chr7	127271001	127272000	*	15.15378561	3.39E-07	7.36E-05	Hyper	Hypermethylated in HCR (HCR > LCR)	93.76387962	79.57859021	14.18528941	Intergenic/Unannotated	NA	Open Sea	NA	NA	NA
20.35878001.35879000	chr20	35878001	35879000	*	12.03663089	3.40E-07	7.37E-05	Hyper	Hypermethylated in HCR (HCR > LCR)	17.57346959	6.588955339	10.98451425	Intergenic/Unannotated	NA	Open Sea	NA	NA	NA
1.257917001.257918000	chr1	257917001	257918000	*	40.18850753	3.54E-07	7.65E-05	Hyper	Hypermethylated in HCR (HCR > LCR)	90.39612109	56.85731831	33.53880278	Intergenic/Unannotated	NA	Open Sea	NA	NA	NA
13.94341001.94342000	chr13	94341001	94342000	*	16.8115807	3.54E-07	7.65E-05	Hyper	Hypermethylated in HCR (HCR > LCR)	77.95820263	59.5040824	18.45412023	Intergenic/Unannotated	NA	Open Sea	NA	NA	NA
19.48673001.48674000	chr19	48673001	48674000	*	7.286278781	3.68E-07	7.90E-05	Hyper	Hypermethylated in HCR (HCR > LCR)	88.49360315	81.15620339	7.337399753	Intergenic/Unannotated	NA	Open Sea	NA	NA	NA
12.3993001.3994000	chr12	3993001	3994000	*	22.90817733	3.73E-07	8.01E-05	Hyper	Hypermethylated in HCR (HCR > LCR)	94.34520585	72.98841533	21.35679052	Intergenic/Unannotated	NA	Open Sea	NA	NA	NA
X.77190001.77191000	chrX	77190001	77191000	*	9.146826605	3.73E-07	8.01E-05	Hyper	Hypermethylated in HCR (HCR > LCR)	85.99580508	76.8521159	9.143689178	Intergenic/Unannotated	NA	Open Sea	NA	NA	NA
4.136728001.136729000	chr4	136728001	136729000	*	14.03891407	3.86E-07	8.23E-05	Hyper	Hypermethylated in HCR (HCR > LCR)	92.76082304	78.4399611	14.32086194	Intergenic/Unannotated	NA	Open Sea	NA	NA	NA
13.48194001.48195000	chr13	48194001	48195000	*	12.61626278	3.86E-07	8.23E-05	Hyper	Hypermethylated in HCR (HCR > LCR)	49.2078374	37.21199886	11.99583854	Intergenic/Unannotated	NA	Open Sea	NA	NA	NA
3.131457001.131458000	chr3	131457001	131458000	*	5.453849602	3.85E-07	8.23E-05	Hyper	Hypermethylated in HCR (HCR > LCR)	99.92063492	95.01875902	4.901875902	Intergenic/Unannotated	NA	Open Sea	NA	NA	NA
8.78887001.78888000	chr8	78887001	78888000	*	18.66754441	3.92E-07	8.31E-05	Hyper	Hypermethylated in HCR (HCR > LCR)	96.24715025	75.670194	20.57695624	Intergenic/Unannotated	NA	Open Sea	NA	NA	NA
6.11397001.11398000	chr6	11397001	11398000	*	12.90899952	3.92E-07	8.31E-05	Hyper	Hypermethylated in HCR (HCR > LCR)	69.50363616	57.71680712	11.78682904	Intergenic/Unannotated	NA	Open Sea	NA	NA	NA
10.79179001.79180000	chr10	79179001	79180000	*	35.97168422	4.04E-07	8.55E-05	Hyper	Hypermethylated in HCR (HCR > LCR)	64.0855332	27.37570816	36.70982504	Intergenic/Unannotated	NA	Open Sea	NA	NA	NA
16.45354001.45355000	chr16	45354001	45355000	*	11.13157435	4.11E-07	8.68E-05	Hyper	Hypermethylated in HCR (HCR > LCR)	82.45512954	68.81493073	13.64019881	Intergenic/Unannotated	NA	Open Sea	NA	NA	NA
10.103373001.103374000	chr10	103373001	103374000	*	-35.83478853	4.38E-07	9.19E-05	Hypo	Hypomethylated in HCR (HCR < LCR)	35.42173872	68.58524931	-33.16351059	Intergenic/Unannotated	NA	Open Sea	NA	NA	NA
17.73169001.73170000	chr17	73169001	73170000	*	9.151552451	4.44E-07	9.30E-05	Hyper	Hypermethylated in HCR (HCR > LCR)	85.95968057	76.98477329	8.974907272	Intergenic/Unannotated	NA	Open Sea	NA	NA	NA
15.19408001.19409000	chr15	19408001	19409000	*	12.99277249	4.54E-07	9.47E-05	Hyper	Hypermethylated in HCR (HCR > LCR)	38.24751077	25.11498592	13.13252485	Intergenic/Unannotated	NA	Open Sea	NA	NA	NA
1.232144001.232145000	chr1	232144001	232145000	*	24.06115741	4.56E-07	9.48E-05	Hyper	Hypermethylated in HCR (HCR > LCR)	92.83808742	67.63489123	25.2031962	Intergenic/Unannotated	NA	Open Sea	NA	NA	NA
9.29759001.29760000	chr9	29759001	29760000	*	18.28908555	4.55E-07	9.48E-05	Hyper	Hypermethylated in HCR (HCR > LCR)	100	83.53953211	16.46046789	Intergenic/Unannotated	NA	Open Sea	NA	NA	NA
18.21325001.21326000	chr18	21325001	21326000	*	-6.13497813	4.69E-07	9.70E-05	Hypo	Hypomethylated in HCR (HCR < LCR)	83.89412647	90.46041902	-6.566292544	Intergenic/Unannotated	NA	Open Sea	NA	NA	NA
2.215866001.215867000	chr2	215866001	215867000	*	19.780277	4.71E-07	9.73E-05	Hyper	Hypermethylated in HCR (HCR > LCR)	79.07095916	59.27314248	19.79781668	Intergenic/Unannotated	NA	Open Sea	NA	NA	NA
12.27408001.27409000	chr12	27408001	27409000	*	18.30411806	4.71E-07	9.73E-05	Hyper	Hypermethylated in HCR (HCR > LCR)	72.31999662	53.88138905	18.43860757	Intergenic/Unannotated	NA	Open Sea	NA	NA	NA
9.102311001.102312000	chr9	102311001	102312000	*	10.57142084	4.90E-07	0.00010098	Hyper	Hypermethylated in HCR (HCR > LCR)	35.1077364	23.91058811	11.19714829	Intergenic/Unannotated	NA	Open Sea	NA	NA	NA
2.121249001.121250000	chr2	121249001	121250000	*	14.83999704	4.98E-07	0.000102475	Hyper	Hypermethylated in HCR (HCR > LCR)	59.19556378	43.42385186	15.77171192	Intergenic/Unannotated	NA	Open Sea	NA	NA	NA
16.46330001.46331000	chr16	46330001	46331000	*	12.28161453	5.22E-07	0.000106993	Hyper	Hypermethylated in HCR (HCR > LCR)	77.43714756	69.43569325	8.001454309	Intergenic/Unannotated	NA	Open Sea	NA	NA	NA
7.120846001.120847000	chr7	120846001	120847000	*	15.53033585	5.63E-07	0.000115012	Hyper	Hypermethylated in HCR (HCR > LCR)	91.914964	76.57669816	15.33826585	Intergenic/Unannotated	NA	Open Sea	NA	NA	NA
6.64013001.64014000	chr6	64013001	64014000	*	-15.3002104	5.65E-07	0.000115183	Hypo	Hypomethylated in HCR (HCR < LCR)	87.15048209	99.30232558	-12.15184349	Intergenic/Unannotated	NA	Open Sea	NA	NA	NA
4.28066001.28067000	chr4	28066001	28067000	*	16.8364041	5.78E-07	0.000117877	Hyper	Hypermethylated in HCR (HCR > LCR)	80.64515093	64.37624705	16.26890388	Intergenic/Unannotated	NA	Open Sea	NA	NA	NA
19.14229001.14230000	chr19	14229001	14230000	*	11.99129472	5.86E-07	0.00011921	Hyper	Hypermethylated in HCR (HCR > LCR)	77.26013669	63.37632587	13.88381082	Intergenic/Unannotated	NA	Open Sea	NA	NA	NA
16.57167001.57168000	chr16	57167001	57168000	*	13.77923057	6.05E-07	0.000122733	Hyper	Hypermethylated in HCR (HCR > LCR)	79.18872605	64.59541926	14.59330679	Intergenic/Unannotated	NA	Open Sea	NA	NA	NA
4.173900001.173901000	chr4	173900001	173901000	*	8.556942084	6.06E-07	0.000122865	Hyper	Hypermethylated in HCR (HCR > LCR)	92.34113302	82.65964523	9.681487793	Intergenic/Unannotated	NA	Open Sea	NA	NA	NA
15.99583001.99584000	chr15	99583001	99584000	*	-7.457374706	6.17E-07	0.000124798	Hypo	Hypomethylated in HCR (HCR < LCR)	10.31022936	17.94712081	-7.636891456	Intergenic/Unannotated	NA	Open Sea	NA	NA	NA
17.85475001.85476000	chr17	85475001	85476000	*	14.40351281	6.19E-07	0.000124972	Hyper	Hypermethylated in HCR (HCR > LCR)	79.76498531	64.27816728	15.48681803	Intergenic/Unannotated	NA	Open Sea	NA	NA	NA
8.43675001.43676000	chr8	43675001	43676000	*	14.50697756	6.23E-07	0.000125581	Hyper	Hypermethylated in HCR (HCR > LCR)	43.48698899	29.15129808	14.33569091	Intergenic/Unannotated	NA	Open Sea	NA	NA	NA
14.95570001.95571000	chr14	95570001	95571000	*	7.513703511	6.36E-07	0.00012791	Hyper	Hypermethylated in HCR (HCR > LCR)	94.35079555	86.59548831	7.755307247	Intergenic/Unannotated	NA	Open Sea	NA	NA	NA
5.37280001.37281000	chr5	37280001	37281000	*	29.92905903	6.54E-07	0.000131206	Hyper	Hypermethylated in HCR (HCR > LCR)	82.5819537	53.83256064	28.74939306	Intergenic/Unannotated	NA	Open Sea	NA	NA	NA
12.45402001.45403000	chr12	45402001	45403000	*	10.3659488	6.55E-07	0.000131323	Hyper	Hypermethylated in HCR (HCR > LCR)	95.23146337	84.61488544	10.61657792	Intergenic/Unannotated	NA	Open Sea	NA	NA	NA
7.18858001.18859000	chr7	18858001	18859000	*	9.19161087	6.66E-07	0.000133172	Hyper	Hypermethylated in HCR (HCR > LCR)	96.45894619	88.17448709	8.284459096	Intergenic/Unannotated	NA	Open Sea	NA	NA	NA
19.13560001.13561000	chr19	13560001	13561000	*	5.483213836	6.73E-07	0.000134396	Hyper	Hypermethylated in HCR (HCR > LCR)	87.49272826	82.40130681	5.091421451	Intergenic/Unannotated	NA	Open Sea	NA	NA	NA
10.13050001.13051000	chr10	13050001	13051000	*	26.94850178	6.77E-07	0.000135047	Hyper	Hypermethylated in HCR (HCR > LCR)	92.23176697	63.86748074	28.36428622	Intergenic/Unannotated	NA	Open Sea	NA	NA	NA
7.18674001.18675000	chr7	18674001	18675000	*	-16.24831876	6.84E-07	0.000136094	Hypo	Hypomethylated in HCR (HCR < LCR)	75.25102371	91.64195143	-16.39092772	Intergenic/Unannotated	NA	Open Sea	NA	NA	NA
7.11470001.11471000	chr7	11470001	11471000	*	9.475389472	6.86E-07	0.000136355	Hyper	Hypermethylated in HCR (HCR > LCR)	94.11155408	85.2707038	8.840850276	Intergenic/Unannotated	NA	Open Sea	NA	NA	NA
4.161179001.161180000	chr4	161179001	161180000	*	12.66228982	6.97E-07	0.000138101	Hyper	Hypermethylated in HCR (HCR > LCR)	84.2628735	70.71399519	13.5488783	Intergenic/Unannotated	NA	Open Sea	NA	NA	NA
8.58534001.58535000	chr8	58534001	58535000	*	21.7132116	7.07E-07	0.00013992	Hyper	Hypermethylated in HCR (HCR > LCR)	47.91130117	28.16080343	19.75049773	Intergenic/Unannotated	NA	Open Sea	NA	NA	NA
18.58166001.58167000	chr18	58166001	58167000	*	29.91282675	7.13E-07	0.000140482	Hyper	Hypermethylated in HCR (HCR > LCR)	75.82239936	47.49282817	28.32957119	Intergenic/Unannotated	NA	Open Sea	NA	NA	NA
17.14004001.14005000	chr17	14004001	14005000	*	-16.59166747	7.12E-07	0.000140482	Hypo	Hypomethylated in HCR (HCR < LCR)	68.07366908	85.14670062	-17.07303154	Intergenic/Unannotated	NA	Open Sea	NA	NA	NA
3.159252001.159253000	chr3	159252001	159253000	*	9.760360823	7.21E-07	0.000141879	Hyper	Hypermethylated in HCR (HCR > LCR)	71.01495377	61.25250861	9.762445159	Intergenic/Unannotated	NA	Open Sea	NA	NA	NA
2.158144001.158145000	chr2	158144001	158145000	*	29.47447447	7.26E-07	0.000142616	Hyper	Hypermethylated in HCR (HCR > LCR)	55.07856341	25.60017498	29.47838843	Intergenic/Unannotated	NA	Open Sea	NA	NA	NA
1.182926001.182927000	chr1	182926001	182927000	*	-17.49903735	7.41E-07	0.000144769	Hypo	Hypomethylated in HCR (HCR < LCR)	72.39415431	91.05492092	-18.66076661	Intergenic/Unannotated	NA	Open Sea	NA	NA	NA
9.102260001.102261000	chr9	102260001	102261000	*	-14.81531303	7.47E-07	0.000145538	Hypo	Hypomethylated in HCR (HCR < LCR)	69.03393095	84.37108694	-15.33715599	Intergenic/Unannotated	NA	Open Sea	NA	NA	NA
6.11502001.11503000	chr6	11502001	11503000	*	11.2964479	7.49E-07	0.000145753	Hyper	Hypermethylated in HCR (HCR > LCR)	69.81716344	58.90074769	10.91641574	Intergenic/Unannotated	NA	Open Sea	NA	NA	NA
20.15667001.15668000	chr20	15667001	15668000	*	30.05021672	7.92E-07	0.000153443	Hyper	Hypermethylated in HCR (HCR > LCR)	82.95926664	53.29982641	29.65944023	Intergenic/Unannotated	NA	Open Sea	NA	NA	NA
6.15784001.15785000	chr6	15784001	15785000	*	18.65697533	7.97E-07	0.000154275	Hyper	Hypermethylated in HCR (HCR > LCR)	59.67078495	41.12656432	18.54422063	Intergenic/Unannotated	NA	Open Sea	NA	NA	NA
18.73988001.73989000	chr18	73988001	73989000	*	9.184910328	8.02E-07	0.000154941	Hyper	Hypermethylated in HCR (HCR > LCR)	98.77987691	90.02523501	8.754641901	Intergenic/Unannotated	NA	Open Sea	NA	NA	NA
5.163248001.163249000	chr5	163248001	163249000	*	-47.12681325	8.11E-07	0.000155895	Hypo	Hypomethylated in HCR (HCR < LCR)	32.24924023	74.71562278	-42.46638255	Intergenic/Unannotated	NA	Open Sea	NA	NA	NA
18.56953001.56954000	chr18	56953001	56954000	*	35.44695414	8.11E-07	0.000155895	Hyper	Hypermethylated in HCR (HCR > LCR)	53.04864428	19.49134954	33.55729474	Intergenic/Unannotated	NA	Open Sea	NA	NA	NA
2.30411001.30412000	chr2	30411001	30412000	*	26.18710135	8.10E-07	0.000155895	Hyper	Hypermethylated in HCR (HCR > LCR)	36.57092821	12.87796591	23.6929623	Intergenic/Unannotated	NA	Open Sea	NA	NA	NA
3.160515001.160516000	chr3	160515001	160516000	*	-23.2435927	8.23E-07	0.000157467	Hypo	Hypomethylated in HCR (HCR < LCR)	72.31935535	92.72112266	-20.40176731	Intergenic/Unannotated	NA	Open Sea	NA	NA	NA
6.113878001.113879000	chr6	113878001	113879000	*	-11.32913178	8.27E-07	0.000158037	Hypo	Hypomethylated in HCR (HCR < LCR)	81.81862644	94.18403667	-12.36541023	Intergenic/Unannotated	NA	Open Sea	NA	NA	NA
5.76234001.76235000	chr5	76234001	76235000	*	14.17385035	8.53E-07	0.000162455	Hyper	Hypermethylated in HCR (HCR > LCR)	87.39075896	72.66740372	14.72335524	Intergenic/Unannotated	NA	Open Sea	NA	NA	NA
X.47189001.47190000	chrX	47189001	47190000	*	-21.72662061	9.02E-07	0.00017138	Hypo	Hypomethylated in HCR (HCR < LCR)	25.36716153	47.57546368	-22.20830214	Intergenic/Unannotated	NA	Open Sea	NA	NA	NA
8.32029001.32030000	chr8	32029001	32030000	*	15.39371343	9.28E-07	0.000175717	Hyper	Hypermethylated in HCR (HCR > LCR)	87.88428937	72.09856595	15.78572342	Intergenic/Unannotated	NA	Open Sea	NA	NA	NA
2.117609001.117610000	chr2	117609001	117610000	*	14.69340319	9.36E-07	0.000177011	Hyper	Hypermethylated in HCR (HCR > LCR)	97.88878888	82.71063282	15.17815606	Intergenic/Unannotated	NA	Open Sea	NA	NA	NA
1.29237001.29238000	chr1	29237001	29238000	*	22.38800789	9.57E-07	0.000180395	Hyper	Hypermethylated in HCR (HCR > LCR)	80.03019024	58.38537595	21.64481429	Intergenic/Unannotated	NA	Open Sea	NA	NA	NA
1.252275001.252276000	chr1	252275001	252276000	*	28.30293661	9.63E-07	0.000181038	Hyper	Hypermethylated in HCR (HCR > LCR)	69.38258677	45.43378472	23.94880204	Intergenic/Unannotated	NA	Open Sea	NA	NA	NA
14.36833001.36834000	chr14	36833001	36834000	*	16.7270696	9.62E-07	0.000181038	Hyper	Hypermethylated in HCR (HCR > LCR)	90.89193803	75.26194748	15.62999055	Intergenic/Unannotated	NA	Open Sea	NA	NA	NA
4.138292001.138293000	chr4	138292001	138293000	*	15.94287835	9.64E-07	0.000181062	Hyper	Hypermethylated in HCR (HCR > LCR)	93.86304444	79.10023462	14.76280981	Intergenic/Unannotated	NA	Open Sea	NA	NA	NA
6.71015001.71016000	chr6	71015001	71016000	*	30.70741537	9.71E-07	0.000182147	Hyper	Hypermethylated in HCR (HCR > LCR)	89.05321813	55.67346257	33.37975556	Intergenic/Unannotated	NA	Open Sea	NA	NA	NA
7.132791001.132792000	chr7	132791001	132792000	*	37.9442738	1.00E-06	0.000187488	Hyper	Hypermethylated in HCR (HCR > LCR)	95.53016169	60.14160472	35.38855697	Intergenic/Unannotated	NA	Open Sea	NA	NA	NA
6.106093001.106094000	chr6	106093001	106094000	*	13.56256193	1.02E-06	0.000190776	Hyper	Hypermethylated in HCR (HCR > LCR)	92.13209084	79.35578102	12.77630982	Intergenic/Unannotated	NA	Open Sea	NA	NA	NA
7.128747001.128748000	chr7	128747001	128748000	*	-8.847736626	1.04E-06	0.000193326	Hypo	Hypomethylated in HCR (HCR < LCR)	89.64782662	100	-10.35217338	Intergenic/Unannotated	NA	Open Sea	NA	NA	NA
7.79273001.79274000	chr7	79273001	79274000	*	41.6902485	1.05E-06	0.000195634	Hyper	Hypermethylated in HCR (HCR > LCR)	84.60895419	51.63492063	32.97403355	Intergenic/Unannotated	NA	Open Sea	NA	NA	NA
19.54841001.54842000	chr19	54841001	54842000	*	12.75941024	1.06E-06	0.000196182	Hyper	Hypermethylated in HCR (HCR > LCR)	95.42042042	80.74719999	14.67322043	Intergenic/Unannotated	NA	Open Sea	NA	NA	NA
9.93748001.93749000	chr9	93748001	93749000	*	6.920855978	1.07E-06	0.000197732	Hyper	Hypermethylated in HCR (HCR > LCR)	11.34097593	4.462417815	6.878558117	Intergenic/Unannotated	NA	Open Sea	NA	NA	NA
6.22419001.22420000	chr6	22419001	22420000	*	22.53476653	1.07E-06	0.000198162	Hyper	Hypermethylated in HCR (HCR > LCR)	58.30500123	33.66457755	24.64042369	Intergenic/Unannotated	NA	Open Sea	NA	NA	NA
1.7233001.7234000	chr1	7233001	7234000	*	23.67487685	1.10E-06	0.000202842	Hyper	Hypermethylated in HCR (HCR > LCR)	87.14967604	62.91056517	24.23911087	Intergenic/Unannotated	NA	Open Sea	NA	NA	NA
17.37347001.37348000	chr17	37347001	37348000	*	8.006642846	1.10E-06	0.000203393	Hyper	Hypermethylated in HCR (HCR > LCR)	97.06458424	90.87546985	6.189114397	Intergenic/Unannotated	NA	Open Sea	NA	NA	NA
6.127225001.127226000	chr6	127225001	127226000	*	8.407477077	1.11E-06	0.000204873	Hyper	Hypermethylated in HCR (HCR > LCR)	85.4315147	77.2794126	8.152102101	Intergenic/Unannotated	NA	Open Sea	NA	NA	NA
20.32934001.32935000	chr20	32934001	32935000	*	14.08485045	1.14E-06	0.000209298	Hyper	Hypermethylated in HCR (HCR > LCR)	88.6736588	73.85281273	14.82084607	Intergenic/Unannotated	NA	Open Sea	NA	NA	NA
2.112563001.112564000	chr2	112563001	112564000	*	-14.90278761	1.14E-06	0.000209452	Hypo	Hypomethylated in HCR (HCR < LCR)	76.99158734	91.82648911	-14.83490177	Intergenic/Unannotated	NA	Open Sea	NA	NA	NA
1.93118001.93119000	chr1	93118001	93119000	*	5.152968507	1.14E-06	0.000209452	Hyper	Hypermethylated in HCR (HCR > LCR)	97.477916	92.39603192	5.08188408	Intergenic/Unannotated	NA	Open Sea	NA	NA	NA
9.12513001.12514000	chr9	12513001	12514000	*	-9.383378016	1.16E-06	0.000212511	Hypo	Hypomethylated in HCR (HCR < LCR)	92.90911532	100	-7.090884683	Intergenic/Unannotated	NA	Open Sea	NA	NA	NA
2.158663001.158664000	chr2	158663001	158664000	*	-10.96572827	1.16E-06	0.000212879	Hypo	Hypomethylated in HCR (HCR < LCR)	81.16086849	93.77748088	-12.61661239	Intergenic/Unannotated	NA	Open Sea	NA	NA	NA
17.59131001.59132000	chr17	59131001	59132000	*	8.147918786	1.17E-06	0.0002129	Hyper	Hypermethylated in HCR (HCR > LCR)	88.44361332	81.22674235	7.21687097	Intergenic/Unannotated	NA	Open Sea	NA	NA	NA
7.114591001.114592000	chr7	114591001	114592000	*	25.9884324	1.19E-06	0.000217553	Hyper	Hypermethylated in HCR (HCR > LCR)	57.24374496	32.33228854	24.91145642	Intergenic/Unannotated	NA	Open Sea	NA	NA	NA
5.161214001.161215000	chr5	161214001	161215000	*	13.32066869	1.20E-06	0.000218382	Hyper	Hypermethylated in HCR (HCR > LCR)	84.0885196	71.44661857	12.64190103	Intergenic/Unannotated	NA	Open Sea	NA	NA	NA
1.184505001.184506000	chr1	184505001	184506000	*	11.7241834	1.20E-06	0.000218382	Hyper	Hypermethylated in HCR (HCR > LCR)	96.2891009	85.77171418	10.51738672	Intergenic/Unannotated	NA	Open Sea	NA	NA	NA
5.30244001.30245000	chr5	30244001	30245000	*	19.01988933	1.20E-06	0.000218474	Hyper	Hypermethylated in HCR (HCR > LCR)	92.79795556	76.81766003	15.98029553	Intergenic/Unannotated	NA	Open Sea	NA	NA	NA
X.38031001.38032000	chrX	38031001	38032000	*	14.06979149	1.22E-06	0.000221456	Hyper	Hypermethylated in HCR (HCR > LCR)	91.82276069	78.34924524	13.47351545	Intergenic/Unannotated	NA	Open Sea	NA	NA	NA
5.109951001.109952000	chr5	109951001	109952000	*	15.50155485	1.23E-06	0.000221884	Hyper	Hypermethylated in HCR (HCR > LCR)	30.13718038	15.3470354	14.79014499	Intergenic/Unannotated	NA	Open Sea	NA	NA	NA
X.98687001.98688000	chrX	98687001	98688000	*	8.446008676	1.23E-06	0.000222432	Hyper	Hypermethylated in HCR (HCR > LCR)	89.92643451	81.92218557	8.00424894	Intergenic/Unannotated	NA	Open Sea	NA	NA	NA
4.151663001.151664000	chr4	151663001	151664000	*	-20.93519248	1.24E-06	0.000224231	Hypo	Hypomethylated in HCR (HCR < LCR)	57.13472398	77.70142201	-20.56669803	Intergenic/Unannotated	NA	Open Sea	NA	NA	NA
7.103970001.103971000	chr7	103970001	103971000	*	-43.4046814	1.27E-06	0.000228263	Hypo	Hypomethylated in HCR (HCR < LCR)	40.19486583	83.58129759	-43.38643176	Intergenic/Unannotated	NA	Open Sea	NA	NA	NA
3.167490001.167491000	chr3	167490001	167491000	*	16.77447293	1.27E-06	0.000228812	Hyper	Hypermethylated in HCR (HCR > LCR)	56.66189627	40.69838834	15.96350793	Intergenic/Unannotated	NA	Open Sea	NA	NA	NA
5.90981001.90982000	chr5	90981001	90982000	*	15.00508249	1.29E-06	0.000231562	Hyper	Hypermethylated in HCR (HCR > LCR)	37.4062696	21.2521739	16.1540957	Intergenic/Unannotated	NA	Open Sea	NA	NA	NA
14.68022001.68023000	chr14	68022001	68023000	*	22.17114569	1.30E-06	0.00023221	Hyper	Hypermethylated in HCR (HCR > LCR)	95.92211204	75.8970894	20.02502265	Intergenic/Unannotated	NA	Open Sea	NA	NA	NA
2.221406001.221407000	chr2	221406001	221407000	*	20.30782204	1.33E-06	0.000236191	Hyper	Hypermethylated in HCR (HCR > LCR)	86.67118461	64.90929257	21.76189204	Intergenic/Unannotated	NA	Open Sea	NA	NA	NA
X.44935001.44936000	chrX	44935001	44936000	*	-12.30848658	1.37E-06	0.00024167	Hypo	Hypomethylated in HCR (HCR < LCR)	65.84023516	77.14129685	-11.30106169	Intergenic/Unannotated	NA	Open Sea	NA	NA	NA
10.94006001.94007000	chr10	94006001	94007000	*	23.07296348	1.39E-06	0.000244824	Hyper	Hypermethylated in HCR (HCR > LCR)	58.48240951	34.62365182	23.85875769	Intergenic/Unannotated	NA	Open Sea	NA	NA	NA
10.89787001.89788000	chr10	89787001	89788000	*	13.60241579	1.39E-06	0.000245149	Hyper	Hypermethylated in HCR (HCR > LCR)	25.36601141	12.02452986	13.34148155	Intergenic/Unannotated	NA	Open Sea	NA	NA	NA
14.5358001.5359000	chr14	5358001	5359000	*	-5.358734588	1.39E-06	0.000245149	Hypo	Hypomethylated in HCR (HCR < LCR)	90.34753556	96.15628428	-5.808748712	Intergenic/Unannotated	NA	Open Sea	NA	NA	NA
3.66478001.66479000	chr3	66478001	66479000	*	23.09065036	1.40E-06	0.000246025	Hyper	Hypermethylated in HCR (HCR > LCR)	35.83332152	10.6800649	25.15325661	Intergenic/Unannotated	NA	Open Sea	NA	NA	NA
1.70796001.70797000	chr1	70796001	70797000	*	12.64954307	1.40E-06	0.000246025	Hyper	Hypermethylated in HCR (HCR > LCR)	94.12194634	81.28160826	12.84033808	Intergenic/Unannotated	NA	Open Sea	NA	NA	NA
X.142185001.142186000	chrX	142185001	142186000	*	-10.15075269	1.41E-06	0.00024768	Hypo	Hypomethylated in HCR (HCR < LCR)	85.16645413	95.60986343	-10.4434093	Intergenic/Unannotated	NA	Open Sea	NA	NA	NA
3.158079001.158080000	chr3	158079001	158080000	*	10.01559644	1.41E-06	0.000247912	Hyper	Hypermethylated in HCR (HCR > LCR)	99.48186528	89.84212939	9.639735898	Intergenic/Unannotated	NA	Open Sea	NA	NA	NA
9.18467001.18468000	chr9	18467001	18468000	*	16.198271	1.42E-06	0.000248545	Hyper	Hypermethylated in HCR (HCR > LCR)	98.53326323	84.21497286	14.31829038	Intergenic/Unannotated	NA	Open Sea	NA	NA	NA
10.29992001.29993000	chr10	29992001	29993000	*	15.6758383	1.42E-06	0.000248545	Hyper	Hypermethylated in HCR (HCR > LCR)	81.15790679	64.60618585	16.55172094	Intergenic/Unannotated	NA	Open Sea	NA	NA	NA
4.114672001.114673000	chr4	114672001	114673000	*	-11.25524454	1.42E-06	0.000248545	Hypo	Hypomethylated in HCR (HCR < LCR)	74.48530994	84.4588169	-9.973506953	Intergenic/Unannotated	NA	Open Sea	NA	NA	NA
4.71548001.71549000	chr4	71548001	71549000	*	-15.54199501	1.43E-06	0.000250386	Hypo	Hypomethylated in HCR (HCR < LCR)	73.19635516	89.48768751	-16.29133235	Intergenic/Unannotated	NA	Open Sea	NA	NA	NA
1.179907001.179908000	chr1	179907001	179908000	*	32.54661767	1.45E-06	0.000252195	Hyper	Hypermethylated in HCR (HCR > LCR)	76.29901961	44.60737604	31.69164357	Intergenic/Unannotated	NA	Open Sea	NA	NA	NA
17.19223001.19224000	chr17	19223001	19224000	*	25.50703363	1.45E-06	0.00025342	Hyper	Hypermethylated in HCR (HCR > LCR)	40.7930835	19.37212202	21.42096148	Intergenic/Unannotated	NA	Open Sea	NA	NA	NA
16.53425001.53426000	chr16	53425001	53426000	*	6.460198142	1.47E-06	0.000255424	Hyper	Hypermethylated in HCR (HCR > LCR)	96.68639702	89.01253605	7.673860971	Intergenic/Unannotated	NA	Open Sea	NA	NA	NA
4.162417001.162418000	chr4	162417001	162418000	*	7.433306947	1.53E-06	0.000263678	Hyper	Hypermethylated in HCR (HCR > LCR)	92.77686282	85.03424692	7.742615899	Intergenic/Unannotated	NA	Open Sea	NA	NA	NA
5.104265001.104266000	chr5	104265001	104266000	*	-23.80891303	1.54E-06	0.000265935	Hypo	Hypomethylated in HCR (HCR < LCR)	61.98500098	88.5694397	-26.58443872	Intergenic/Unannotated	NA	Open Sea	NA	NA	NA
16.70771001.70772000	chr16	70771001	70772000	*	9.453761342	1.55E-06	0.000267108	Hyper	Hypermethylated in HCR (HCR > LCR)	96.1098584	84.36922523	11.74063317	Intergenic/Unannotated	NA	Open Sea	NA	NA	NA
6.96718001.96719000	chr6	96718001	96719000	*	8.441294838	1.56E-06	0.000268119	Hyper	Hypermethylated in HCR (HCR > LCR)	94.58923312	86.00561458	8.58361854	Intergenic/Unannotated	NA	Open Sea	NA	NA	NA
6.138355001.138356000	chr6	138355001	138356000	*	8.491498574	1.58E-06	0.000270665	Hyper	Hypermethylated in HCR (HCR > LCR)	15.62201838	6.37306761	9.248950771	Intergenic/Unannotated	NA	Open Sea	NA	NA	NA
6.123082001.123083000	chr6	123082001	123083000	*	8.759057075	1.62E-06	0.000277326	Hyper	Hypermethylated in HCR (HCR > LCR)	90.40719999	82.12047666	8.286723326	Intergenic/Unannotated	NA	Open Sea	NA	NA	NA
3.121205001.121206000	chr3	121205001	121206000	*	-8.507567586	1.63E-06	0.000278873	Hypo	Hypomethylated in HCR (HCR < LCR)	90.06444888	98.31455262	-8.250103741	Intergenic/Unannotated	NA	Open Sea	NA	NA	NA
3.76126001.76127000	chr3	76126001	76127000	*	-32.12327234	1.67E-06	0.000285227	Hypo	Hypomethylated in HCR (HCR < LCR)	65.10347682	95.15523613	-30.05175931	Intergenic/Unannotated	NA	Open Sea	NA	NA	NA
17.5911001.5912000	chr17	5911001	5912000	*	21.50792587	1.69E-06	0.000286817	Hyper	Hypermethylated in HCR (HCR > LCR)	85.28229836	64.09194482	21.19035353	Intergenic/Unannotated	NA	Open Sea	NA	NA	NA
12.39063001.39064000	chr12	39063001	39064000	*	12.76680596	1.76E-06	0.000298135	Hyper	Hypermethylated in HCR (HCR > LCR)	95.01318997	82.16210411	12.85108586	Intergenic/Unannotated	NA	Open Sea	NA	NA	NA
X.8127001.8128000	chrX	8127001	8128000	*	9.474423577	1.80E-06	0.000304592	Hyper	Hypermethylated in HCR (HCR > LCR)	91.13004043	81.77392444	9.35611599	Intergenic/Unannotated	NA	Open Sea	NA	NA	NA
6.103720001.103721000	chr6	103720001	103721000	*	19.53208531	1.82E-06	0.000307337	Hyper	Hypermethylated in HCR (HCR > LCR)	82.07027152	61.66722721	20.40304431	Intergenic/Unannotated	NA	Open Sea	NA	NA	NA
20.13863001.13864000	chr20	13863001	13864000	*	23.60036489	1.84E-06	0.000309712	Hyper	Hypermethylated in HCR (HCR > LCR)	58.55645002	36.70301716	21.85343285	Intergenic/Unannotated	NA	Open Sea	NA	NA	NA
5.149083001.149084000	chr5	149083001	149084000	*	14.10107195	1.84E-06	0.000309901	Hyper	Hypermethylated in HCR (HCR > LCR)	86.92697206	72.36643525	14.56053681	Intergenic/Unannotated	NA	Open Sea	NA	NA	NA
3.107571001.107572000	chr3	107571001	107572000	*	-20.76276191	1.93E-06	0.000322608	Hypo	Hypomethylated in HCR (HCR < LCR)	65.05568574	80.75795326	-15.70226753	Intergenic/Unannotated	NA	Open Sea	NA	NA	NA
3.139106001.139107000	chr3	139106001	139107000	*	25.10753609	1.98E-06	0.000328168	Hyper	Hypermethylated in HCR (HCR > LCR)	81.73772258	58.85290445	22.88481813	Intergenic/Unannotated	NA	Open Sea	NA	NA	NA
3.79118001.79119000	chr3	79118001	79119000	*	16.38111942	1.97E-06	0.000328168	Hyper	Hypermethylated in HCR (HCR > LCR)	88.86726175	72.55863411	16.30862764	Intergenic/Unannotated	NA	Open Sea	NA	NA	NA
15.95974001.95975000	chr15	95974001	95975000	*	7.652827963	1.97E-06	0.000328168	Hyper	Hypermethylated in HCR (HCR > LCR)	98.55975978	91.68555587	6.874203914	Intergenic/Unannotated	NA	Open Sea	NA	NA	NA
19.45061001.45062000	chr19	45061001	45062000	*	19.73407948	2.01E-06	0.000332016	Hyper	Hypermethylated in HCR (HCR > LCR)	81.04789496	61.62655344	19.42134151	Intergenic/Unannotated	NA	Open Sea	NA	NA	NA
8.21562001.21563000	chr8	21562001	21563000	*	-6.090655716	2.01E-06	0.000332016	Hypo	Hypomethylated in HCR (HCR < LCR)	85.89201751	91.91511238	-6.023094876	Intergenic/Unannotated	NA	Open Sea	NA	NA	NA
5.164616001.164617000	chr5	164616001	164617000	*	17.43243243	2.01E-06	0.000332194	Hyper	Hypermethylated in HCR (HCR > LCR)	90.2750191	71.75437439	18.52064471	Intergenic/Unannotated	NA	Open Sea	NA	NA	NA
4.53563001.53564000	chr4	53563001	53564000	*	5.053368182	2.03E-06	0.00033478	Hyper	Hypermethylated in HCR (HCR > LCR)	94.44375853	89.52104199	4.922716531	Intergenic/Unannotated	NA	Open Sea	NA	NA	NA
1.159644001.159645000	chr1	159644001	159645000	*	17.7311522	2.07E-06	0.000339789	Hyper	Hypermethylated in HCR (HCR > LCR)	94.26666667	76.66666667	17.6	Intergenic/Unannotated	NA	Open Sea	NA	NA	NA
6.140802001.140803000	chr6	140802001	140803000	*	7.927316942	2.07E-06	0.000339904	Hyper	Hypermethylated in HCR (HCR > LCR)	92.91312531	85.28670987	7.626415449	Intergenic/Unannotated	NA	Open Sea	NA	NA	NA
7.62105001.62106000	chr7	62105001	62106000	*	10.54159081	2.09E-06	0.00034275	Hyper	Hypermethylated in HCR (HCR > LCR)	18.62791667	8.30316028	10.32475639	Intergenic/Unannotated	NA	Open Sea	NA	NA	NA
20.47233001.47234000	chr20	47233001	47234000	*	6.02733917	2.11E-06	0.000346325	Hyper	Hypermethylated in HCR (HCR > LCR)	9.437702591	3.665267633	5.772434957	Intergenic/Unannotated	NA	Open Sea	NA	NA	NA
3.163423001.163424000	chr3	163423001	163424000	*	5.966286777	2.15E-06	0.000351694	Hyper	Hypermethylated in HCR (HCR > LCR)	89.23258538	83.46087364	5.771711731	Intergenic/Unannotated	NA	Open Sea	NA	NA	NA
5.22979001.22980000	chr5	22979001	22980000	*	-8.480142535	2.28E-06	0.000370145	Hypo	Hypomethylated in HCR (HCR < LCR)	90.3596491	99.15787004	-8.798220942	Intergenic/Unannotated	NA	Open Sea	NA	NA	NA
10.43006001.43007000	chr10	43006001	43007000	*	12.4299209	2.31E-06	0.000374684	Hyper	Hypermethylated in HCR (HCR > LCR)	87.62241863	75.36355432	12.25886431	Intergenic/Unannotated	NA	Open Sea	NA	NA	NA
10.42105001.42106000	chr10	42105001	42106000	*	27.10487191	2.32E-06	0.000376093	Hyper	Hypermethylated in HCR (HCR > LCR)	75.2957531	47.42732079	27.8684323	Intergenic/Unannotated	NA	Open Sea	NA	NA	NA
2.144999001.145000000	chr2	144999001	145000000	*	5.406643568	2.33E-06	0.000376457	Hyper	Hypermethylated in HCR (HCR > LCR)	96.1647462	90.92746525	5.237280955	Intergenic/Unannotated	NA	Open Sea	NA	NA	NA
16.53178001.53179000	chr16	53178001	53179000	*	15.33849684	2.33E-06	0.000376986	Hyper	Hypermethylated in HCR (HCR > LCR)	77.84471104	62.4557444	15.38896664	Intergenic/Unannotated	NA	Open Sea	NA	NA	NA
2.155733001.155734000	chr2	155733001	155734000	*	14.09831848	2.34E-06	0.000378185	Hyper	Hypermethylated in HCR (HCR > LCR)	90.0369397	76.65515278	13.38178691	Intergenic/Unannotated	NA	Open Sea	NA	NA	NA
7.3793001.3794000	chr7	3793001	3794000	*	6.309409175	2.39E-06	0.000384636	Hyper	Hypermethylated in HCR (HCR > LCR)	92.72882781	84.90677375	7.822054059	Intergenic/Unannotated	NA	Open Sea	NA	NA	NA
2.217766001.217767000	chr2	217766001	217767000	*	-13.42048421	2.41E-06	0.000386937	Hypo	Hypomethylated in HCR (HCR < LCR)	77.06589873	92.0137518	-14.94785307	Intergenic/Unannotated	NA	Open Sea	NA	NA	NA
5.137638001.137639000	chr5	137638001	137639000	*	-24.78407636	2.45E-06	0.000392502	Hypo	Hypomethylated in HCR (HCR < LCR)	50.70550079	73.77904612	-23.07354532	Intergenic/Unannotated	NA	Open Sea	NA	NA	NA
4.114891001.114892000	chr4	114891001	114892000	*	21.56708058	2.46E-06	0.000392812	Hyper	Hypermethylated in HCR (HCR > LCR)	95.00407248	71.06549978	23.9385727	Intergenic/Unannotated	NA	Open Sea	NA	NA	NA
12.45111001.45112000	chr12	45111001	45112000	*	20.39497198	2.46E-06	0.000392812	Hyper	Hypermethylated in HCR (HCR > LCR)	73.11842349	52.99136179	20.1270617	Intergenic/Unannotated	NA	Open Sea	NA	NA	NA
9.15390001.15391000	chr9	15390001	15391000	*	27.94375854	2.52E-06	0.000401839	Hyper	Hypermethylated in HCR (HCR > LCR)	94.60337188	64.47276248	30.1306094	Intergenic/Unannotated	NA	Open Sea	NA	NA	NA
20.47119001.47120000	chr20	47119001	47120000	*	23.43397885	2.53E-06	0.000402641	Hyper	Hypermethylated in HCR (HCR > LCR)	97.10922787	68.86877871	28.24044916	Intergenic/Unannotated	NA	Open Sea	NA	NA	NA
13.95751001.95752000	chr13	95751001	95752000	*	33.93342359	2.54E-06	0.000403249	Hyper	Hypermethylated in HCR (HCR > LCR)	91.96597168	61.53974962	30.42622206	Intergenic/Unannotated	NA	Open Sea	NA	NA	NA
18.56492001.56493000	chr18	56492001	56493000	*	-13.68411867	2.58E-06	0.00040946	Hypo	Hypomethylated in HCR (HCR < LCR)	74.08103961	87.87896521	-13.7979256	Intergenic/Unannotated	NA	Open Sea	NA	NA	NA
2.11365001.11366000	chr2	11365001	11366000	*	13.10815202	2.63E-06	0.000415721	Hyper	Hypermethylated in HCR (HCR > LCR)	94.45850301	78.91828873	15.54021428	Intergenic/Unannotated	NA	Open Sea	NA	NA	NA
18.1954001.1955000	chr18	1954001	1955000	*	-10.91786842	2.64E-06	0.000417005	Hypo	Hypomethylated in HCR (HCR < LCR)	69.88923338	82.13748524	-12.24825186	Intergenic/Unannotated	NA	Open Sea	NA	NA	NA
1.154472001.154473000	chr1	154472001	154473000	*	15.69259995	2.65E-06	0.000417885	Hyper	Hypermethylated in HCR (HCR > LCR)	90.85169941	74.5398382	16.31186122	Intergenic/Unannotated	NA	Open Sea	NA	NA	NA
19.45934001.45935000	chr19	45934001	45935000	*	5.300736704	2.65E-06	0.000417885	Hyper	Hypermethylated in HCR (HCR > LCR)	6.472404006	1.117799794	5.354604212	Intergenic/Unannotated	NA	Open Sea	NA	NA	NA
6.96429001.96430000	chr6	96429001	96430000	*	29.81421281	2.68E-06	0.000422488	Hyper	Hypermethylated in HCR (HCR > LCR)	82.34988226	53.98533322	28.36454904	Intergenic/Unannotated	NA	Open Sea	NA	NA	NA
8.1302001.1303000	chr8	1302001	1303000	*	-17.96329655	2.69E-06	0.000422599	Hypo	Hypomethylated in HCR (HCR < LCR)	74.52890713	91.58181367	-17.05290654	Intergenic/Unannotated	NA	Open Sea	NA	NA	NA
X.60508001.60509000	chrX	60508001	60509000	*	11.67937648	2.69E-06	0.000422599	Hyper	Hypermethylated in HCR (HCR > LCR)	77.28981338	66.1900975	11.09971588	Intergenic/Unannotated	NA	Open Sea	NA	NA	NA
3.154991001.154992000	chr3	154991001	154992000	*	-14.73597	2.69E-06	0.000423083	Hypo	Hypomethylated in HCR (HCR < LCR)	69.0432645	85.5913035	-16.54803899	Intergenic/Unannotated	NA	Open Sea	NA	NA	NA
7.94992001.94993000	chr7	94992001	94993000	*	6.271667807	2.75E-06	0.00043024	Hyper	Hypermethylated in HCR (HCR > LCR)	92.47142322	86.58546077	5.885962452	Intergenic/Unannotated	NA	Open Sea	NA	NA	NA
3.157172001.157173000	chr3	157172001	157173000	*	-16.06006256	2.78E-06	0.000431998	Hypo	Hypomethylated in HCR (HCR < LCR)	68.34541648	83.8420987	-15.49668222	Intergenic/Unannotated	NA	Open Sea	NA	NA	NA
4.66557001.66558000	chr4	66557001	66558000	*	5.392719336	2.78E-06	0.000431998	Hyper	Hypermethylated in HCR (HCR > LCR)	90.82168794	85.36315309	5.458534854	Intergenic/Unannotated	NA	Open Sea	NA	NA	NA
3.58111001.58112000	chr3	58111001	58112000	*	10.22075944	2.82E-06	0.000437611	Hyper	Hypermethylated in HCR (HCR > LCR)	94.5106559	84.0995573	10.4110986	Intergenic/Unannotated	NA	Open Sea	NA	NA	NA
13.93791001.93792000	chr13	93791001	93792000	*	-7.84262231	2.88E-06	0.000446196	Hypo	Hypomethylated in HCR (HCR < LCR)	86.8318613	95.80958438	-8.977723076	Intergenic/Unannotated	NA	Open Sea	NA	NA	NA
2.3746001.3747000	chr2	3746001	3747000	*	24.53149338	2.91E-06	0.000449864	Hyper	Hypermethylated in HCR (HCR > LCR)	90.61643789	64.25269044	26.36374745	Intergenic/Unannotated	NA	Open Sea	NA	NA	NA
10.40355001.40356000	chr10	40355001	40356000	*	12.18456671	2.91E-06	0.000449864	Hyper	Hypermethylated in HCR (HCR > LCR)	16.76343395	5.007513177	11.75592078	Intergenic/Unannotated	NA	Open Sea	NA	NA	NA
5.21591001.21592000	chr5	21591001	21592000	*	27.95565001	2.93E-06	0.000451449	Hyper	Hypermethylated in HCR (HCR > LCR)	90.46760118	65.5320627	24.93553848	Intergenic/Unannotated	NA	Open Sea	NA	NA	NA
1.172604001.172605000	chr1	172604001	172605000	*	17.95782956	2.93E-06	0.000451449	Hyper	Hypermethylated in HCR (HCR > LCR)	83.87774725	65.4580269	18.41972036	Intergenic/Unannotated	NA	Open Sea	NA	NA	NA
7.12879001.12880000	chr7	12879001	12880000	*	25.39792736	2.96E-06	0.000455199	Hyper	Hypermethylated in HCR (HCR > LCR)	84.83749402	58.31286691	26.52462711	Intergenic/Unannotated	NA	Open Sea	NA	NA	NA
1.161918001.161919000	chr1	161918001	161919000	*	11.3310627	3.01E-06	0.000461794	Hyper	Hypermethylated in HCR (HCR > LCR)	93.50354054	81.92372419	11.57981635	Intergenic/Unannotated	NA	Open Sea	NA	NA	NA
5.46279001.46280000	chr5	46279001	46280000	*	-11.49468887	3.03E-06	0.000463982	Hypo	Hypomethylated in HCR (HCR < LCR)	72.15404249	83.17210975	-11.01806725	Intergenic/Unannotated	NA	Open Sea	NA	NA	NA
7.108082001.108083000	chr7	108082001	108083000	*	7.349095284	3.05E-06	0.000466123	Hyper	Hypermethylated in HCR (HCR > LCR)	88.04542555	80.5890797	7.456345846	Intergenic/Unannotated	NA	Open Sea	NA	NA	NA
17.3659001.3660000	chr17	3659001	3660000	*	20.69340708	3.11E-06	0.000474166	Hyper	Hypermethylated in HCR (HCR > LCR)	82.19377442	63.1491633	19.04461112	Intergenic/Unannotated	NA	Open Sea	NA	NA	NA
X.3520001.3521000	chrX	3520001	3521000	*	-11.21447558	3.11E-06	0.000474166	Hypo	Hypomethylated in HCR (HCR < LCR)	76.0546992	86.98439208	-10.92969288	Intergenic/Unannotated	NA	Open Sea	NA	NA	NA
2.17438001.17439000	chr2	17438001	17439000	*	-39.55663573	3.13E-06	0.000476227	Hypo	Hypomethylated in HCR (HCR < LCR)	54.08040028	91.35797357	-37.27757329	Intergenic/Unannotated	NA	Open Sea	NA	NA	NA
17.74993001.74994000	chr17	74993001	74994000	*	36.01464079	3.14E-06	0.000477577	Hyper	Hypermethylated in HCR (HCR > LCR)	96.96922942	59.55919803	37.41003139	Intergenic/Unannotated	NA	Open Sea	NA	NA	NA
X.143024001.143025000	chrX	143024001	143025000	*	12.19272204	3.16E-06	0.000478771	Hyper	Hypermethylated in HCR (HCR > LCR)	83.84360546	71.08622702	12.75737844	Intergenic/Unannotated	NA	Open Sea	NA	NA	NA
10.81758001.81759000	chr10	81758001	81759000	*	23.4243557	3.18E-06	0.000481381	Hyper	Hypermethylated in HCR (HCR > LCR)	72.12192464	50.377422	21.74450264	Intergenic/Unannotated	NA	Open Sea	NA	NA	NA
8.16914001.16915000	chr8	16914001	16915000	*	-17.29424745	3.18E-06	0.000481381	Hypo	Hypomethylated in HCR (HCR < LCR)	69.58379365	86.40246819	-16.81867454	Intergenic/Unannotated	NA	Open Sea	NA	NA	NA
4.84058001.84059000	chr4	84058001	84059000	*	46.11175981	3.19E-06	0.000482618	Hyper	Hypermethylated in HCR (HCR > LCR)	80.15488623	34.32055463	45.8343316	Intergenic/Unannotated	NA	Open Sea	NA	NA	NA
6.66635001.66636000	chr6	66635001	66636000	*	13.07886323	3.20E-06	0.000483075	Hyper	Hypermethylated in HCR (HCR > LCR)	52.97961535	39.66176627	13.31784908	Intergenic/Unannotated	NA	Open Sea	NA	NA	NA
7.128584001.128585000	chr7	128584001	128585000	*	5.366608707	3.20E-06	0.000483151	Hyper	Hypermethylated in HCR (HCR > LCR)	95.16198982	90.59534526	4.566644566	Intergenic/Unannotated	NA	Open Sea	NA	NA	NA
1.13854001.13855000	chr1	13854001	13855000	*	41.20734908	3.22E-06	0.000486008	Hyper	Hypermethylated in HCR (HCR > LCR)	84.92358756	41.28791898	43.63566858	Intergenic/Unannotated	NA	Open Sea	NA	NA	NA
14.55955001.55956000	chr14	55955001	55956000	*	10.57894043	3.22E-06	0.000486008	Hyper	Hypermethylated in HCR (HCR > LCR)	96.17632973	85.42764215	10.74868758	Intergenic/Unannotated	NA	Open Sea	NA	NA	NA
1.207003001.207004000	chr1	207003001	207004000	*	12.26329002	3.25E-06	0.000489895	Hyper	Hypermethylated in HCR (HCR > LCR)	29.38461856	17.29528584	12.08933272	Intergenic/Unannotated	NA	Open Sea	NA	NA	NA
20.7995001.7996000	chr20	7995001	7996000	*	13.47301539	3.30E-06	0.000496054	Hyper	Hypermethylated in HCR (HCR > LCR)	83.09941103	70.21295675	12.88645428	Intergenic/Unannotated	NA	Open Sea	NA	NA	NA
3.36818001.36819000	chr3	36818001	36819000	*	-20.91603708	3.31E-06	0.000497243	Hypo	Hypomethylated in HCR (HCR < LCR)	61.94244117	84.37085979	-22.42841862	Intergenic/Unannotated	NA	Open Sea	NA	NA	NA
X.46032001.46033000	chrX	46032001	46033000	*	-9.326035071	3.34E-06	0.000500528	Hypo	Hypomethylated in HCR (HCR < LCR)	82.26435008	91.44814061	-9.183790523	Intergenic/Unannotated	NA	Open Sea	NA	NA	NA
X.400001.401000	chrX	400001	401000	*	19.01907655	3.35E-06	0.000501932	Hyper	Hypermethylated in HCR (HCR > LCR)	70.47099153	51.19633553	19.274656	Intergenic/Unannotated	NA	Open Sea	NA	NA	NA
X.21078001.21079000	chrX	21078001	21079000	*	16.20799075	3.39E-06	0.000507634	Hyper	Hypermethylated in HCR (HCR > LCR)	86.24598636	66.97446999	19.27151638	Intergenic/Unannotated	NA	Open Sea	NA	NA	NA
13.96329001.96330000	chr13	96329001	96330000	*	17.51735971	3.41E-06	0.000508513	Hyper	Hypermethylated in HCR (HCR > LCR)	64.10428163	48.16804299	15.93623864	Intergenic/Unannotated	NA	Open Sea	NA	NA	NA
8.100325001.100326000	chr8	100325001	100326000	*	7.518202078	3.43E-06	0.000511178	Hyper	Hypermethylated in HCR (HCR > LCR)	97.4232704	89.52330381	7.899966587	Intergenic/Unannotated	NA	Open Sea	NA	NA	NA
8.104430001.104431000	chr8	104430001	104431000	*	15.9446508	3.57E-06	0.000526607	Hyper	Hypermethylated in HCR (HCR > LCR)	90.13624394	73.98731346	16.14893048	Intergenic/Unannotated	NA	Open Sea	NA	NA	NA
13.81581001.81582000	chr13	81581001	81582000	*	6.141331346	3.59E-06	0.000529435	Hyper	Hypermethylated in HCR (HCR > LCR)	98.5998189	91.96285873	6.636960167	Intergenic/Unannotated	NA	Open Sea	NA	NA	NA
11.79587001.79588000	chr11	79587001	79588000	*	5.305281044	3.63E-06	0.000532986	Hyper	Hypermethylated in HCR (HCR > LCR)	96.0428418	89.64371568	6.399126111	Intergenic/Unannotated	NA	Open Sea	NA	NA	NA
5.36967001.36968000	chr5	36967001	36968000	*	5.524722336	3.67E-06	0.000538074	Hyper	Hypermethylated in HCR (HCR > LCR)	92.94881882	87.2216894	5.727129415	Intergenic/Unannotated	NA	Open Sea	NA	NA	NA
4.39654001.39655000	chr4	39654001	39655000	*	11.8462842	3.67E-06	0.000538383	Hyper	Hypermethylated in HCR (HCR > LCR)	95.12032086	83.47895107	11.64136978	Intergenic/Unannotated	NA	Open Sea	NA	NA	NA
20.5597001.5598000	chr20	5597001	5598000	*	10.17480567	3.71E-06	0.000544134	Hyper	Hypermethylated in HCR (HCR > LCR)	78.13348081	68.74913078	9.384350032	Intergenic/Unannotated	NA	Open Sea	NA	NA	NA
18.67773001.67774000	chr18	67773001	67774000	*	5.117846741	3.72E-06	0.000545058	Hyper	Hypermethylated in HCR (HCR > LCR)	92.81405173	87.03940297	5.774648753	Intergenic/Unannotated	NA	Open Sea	NA	NA	NA
3.66479001.66480000	chr3	66479001	66480000	*	18.4095549	3.78E-06	0.00055244	Hyper	Hypermethylated in HCR (HCR > LCR)	26.93358751	9.485064129	17.44852338	Intergenic/Unannotated	NA	Open Sea	NA	NA	NA
X.107049001.107050000	chrX	107049001	107050000	*	13.1350708	3.87E-06	0.000564986	Hyper	Hypermethylated in HCR (HCR > LCR)	49.38918936	36.16149932	13.22769004	Intergenic/Unannotated	NA	Open Sea	NA	NA	NA
5.39837001.39838000	chr5	39837001	39838000	*	10.44029006	3.95E-06	0.000575181	Hyper	Hypermethylated in HCR (HCR > LCR)	91.81536586	80.71380374	11.10156212	Intergenic/Unannotated	NA	Open Sea	NA	NA	NA
3.85769001.85770000	chr3	85769001	85770000	*	15.86944252	3.99E-06	0.000579073	Hyper	Hypermethylated in HCR (HCR > LCR)	82.98409938	65.51219132	17.47190806	Intergenic/Unannotated	NA	Open Sea	NA	NA	NA
4.32555001.32556000	chr4	32555001	32556000	*	19.80447453	4.02E-06	0.000582987	Hyper	Hypermethylated in HCR (HCR > LCR)	74.77248677	52.92365268	21.84883409	Intergenic/Unannotated	NA	Open Sea	NA	NA	NA
12.40530001.40531000	chr12	40530001	40531000	*	20.06665723	4.06E-06	0.000587986	Hyper	Hypermethylated in HCR (HCR > LCR)	33.72497038	15.44159381	18.28337657	Intergenic/Unannotated	NA	Open Sea	NA	NA	NA
1.86654001.86655000	chr1	86654001	86655000	*	9.788161994	4.11E-06	0.000593629	Hyper	Hypermethylated in HCR (HCR > LCR)	94.05925139	83.1228479	10.9364035	Intergenic/Unannotated	NA	Open Sea	NA	NA	NA
12.39623001.39624000	chr12	39623001	39624000	*	27.80429135	4.14E-06	0.000595847	Hyper	Hypermethylated in HCR (HCR > LCR)	35.2976389	4.05173515	31.24590375	Intergenic/Unannotated	NA	Open Sea	NA	NA	NA
1.85769001.85770000	chr1	85769001	85770000	*	18.12534838	4.14E-06	0.000595847	Hyper	Hypermethylated in HCR (HCR > LCR)	48.33002188	30.45647179	17.87355009	Intergenic/Unannotated	NA	Open Sea	NA	NA	NA
5.129665001.129666000	chr5	129665001	129666000	*	20.28324569	4.22E-06	0.000603864	Hyper	Hypermethylated in HCR (HCR > LCR)	40.36028911	21.56990457	18.79038454	Intergenic/Unannotated	NA	Open Sea	NA	NA	NA
7.19323001.19324000	chr7	19323001	19324000	*	12.9229815	4.21E-06	0.000603864	Hyper	Hypermethylated in HCR (HCR > LCR)	24.27446878	11.71795637	12.55651241	Intergenic/Unannotated	NA	Open Sea	NA	NA	NA
16.631001.632000	chr16	631001	632000	*	6.01750547	4.25E-06	0.00060703	Hyper	Hypermethylated in HCR (HCR > LCR)	100	94.31910136	5.680898643	Intergenic/Unannotated	NA	Open Sea	NA	NA	NA
3.162246001.162247000	chr3	162246001	162247000	*	6.497555798	4.25E-06	0.000607314	Hyper	Hypermethylated in HCR (HCR > LCR)	96.15922685	89.4477189	6.711507948	Intergenic/Unannotated	NA	Open Sea	NA	NA	NA
X.600001.601000	chrX	600001	601000	*	7.875703182	4.37E-06	0.000622128	Hyper	Hypermethylated in HCR (HCR > LCR)	86.24796094	78.17285566	8.075105275	Intergenic/Unannotated	NA	Open Sea	NA	NA	NA
18.75229001.75230000	chr18	75229001	75230000	*	19.94895613	4.39E-06	0.00062444	Hyper	Hypermethylated in HCR (HCR > LCR)	85.16022165	59.56361062	25.59661102	Intergenic/Unannotated	NA	Open Sea	NA	NA	NA
8.78570001.78571000	chr8	78570001	78571000	*	10.08764883	4.40E-06	0.000624496	Hyper	Hypermethylated in HCR (HCR > LCR)	95.87342594	86.681584	9.191841942	Intergenic/Unannotated	NA	Open Sea	NA	NA	NA
16.16897001.16898000	chr16	16897001	16898000	*	-7.746478873	4.46E-06	0.000629434	Hypo	Hypomethylated in HCR (HCR < LCR)	93.65079365	100	-6.349206349	Intergenic/Unannotated	NA	Open Sea	NA	NA	NA
1.220911001.220912000	chr1	220911001	220912000	*	-6.894536546	4.45E-06	0.000629434	Hypo	Hypomethylated in HCR (HCR < LCR)	94.82763687	99.6869008	-4.85926393	Intergenic/Unannotated	NA	Open Sea	NA	NA	NA
17.358001.359000	chr17	358001	359000	*	13.909156	4.47E-06	0.000629683	Hyper	Hypermethylated in HCR (HCR > LCR)	90.68614611	76.26366101	14.42248509	Intergenic/Unannotated	NA	Open Sea	NA	NA	NA
8.115476001.115477000	chr8	115476001	115477000	*	7.52476698	4.47E-06	0.000629683	Hyper	Hypermethylated in HCR (HCR > LCR)	88.46925249	80.30844291	8.160809583	Intergenic/Unannotated	NA	Open Sea	NA	NA	NA
6.98989001.98990000	chr6	98989001	98990000	*	38.38959548	4.51E-06	0.000632872	Hyper	Hypermethylated in HCR (HCR > LCR)	72.97596303	39.36992207	33.60604097	Intergenic/Unannotated	NA	Open Sea	NA	NA	NA
5.49041001.49042000	chr5	49041001	49042000	*	5.194805195	4.51E-06	0.000632872	Hyper	Hypermethylated in HCR (HCR > LCR)	100	95.06515327	4.934846732	Intergenic/Unannotated	NA	Open Sea	NA	NA	NA
2.92541001.92542000	chr2	92541001	92542000	*	15.77071706	4.54E-06	0.000636696	Hyper	Hypermethylated in HCR (HCR > LCR)	85.56476213	70.505929	15.05883313	Intergenic/Unannotated	NA	Open Sea	NA	NA	NA
20.13965001.13966000	chr20	13965001	13966000	*	14.20139474	4.54E-06	0.000636696	Hyper	Hypermethylated in HCR (HCR > LCR)	89.43090435	76.76447948	12.66642488	Intergenic/Unannotated	NA	Open Sea	NA	NA	NA
4.45523001.45524000	chr4	45523001	45524000	*	8.148148148	4.56E-06	0.000638335	Hyper	Hypermethylated in HCR (HCR > LCR)	7.240896359	0	7.240896359	Intergenic/Unannotated	NA	Open Sea	NA	NA	NA
13.2972001.2973000	chr13	2972001	2973000	*	6.040069878	4.64E-06	0.000648456	Hyper	Hypermethylated in HCR (HCR > LCR)	95.78530067	90.25355707	5.531743595	Intergenic/Unannotated	NA	Open Sea	NA	NA	NA
20.19541001.19542000	chr20	19541001	19542000	*	30.5952381	4.67E-06	0.000650507	Hyper	Hypermethylated in HCR (HCR > LCR)	75.55413832	49.37210332	26.182035	Intergenic/Unannotated	NA	Open Sea	NA	NA	NA
2.57747001.57748000	chr2	57747001	57748000	*	19.36339523	4.69E-06	0.000653721	Hyper	Hypermethylated in HCR (HCR > LCR)	40.4178571	22.68061086	17.73724624	Intergenic/Unannotated	NA	Open Sea	NA	NA	NA
5.61717001.61718000	chr5	61717001	61718000	*	-13.64400216	4.72E-06	0.000655348	Hypo	Hypomethylated in HCR (HCR < LCR)	29.47680786	42.72657527	-13.24976741	Intergenic/Unannotated	NA	Open Sea	NA	NA	NA
1.260227001.260228000	chr1	260227001	260228000	*	10.97827266	4.72E-06	0.000655348	Hyper	Hypermethylated in HCR (HCR > LCR)	91.97462536	81.48227399	10.49235138	Intergenic/Unannotated	NA	Open Sea	NA	NA	NA
2.95814001.95815000	chr2	95814001	95815000	*	11.72086721	4.78E-06	0.000662038	Hyper	Hypermethylated in HCR (HCR > LCR)	89.45703008	78.04381304	11.41321704	Intergenic/Unannotated	NA	Open Sea	NA	NA	NA
12.34344001.34345000	chr12	34344001	34345000	*	-27.69642857	4.81E-06	0.000665201	Hypo	Hypomethylated in HCR (HCR < LCR)	65.60523259	96.46570319	-30.8604706	Intergenic/Unannotated	NA	Open Sea	NA	NA	NA
8.105118001.105119000	chr8	105118001	105119000	*	17.03109257	4.81E-06	0.000665933	Hyper	Hypermethylated in HCR (HCR > LCR)	70.63719697	52.8213561	17.81584087	Intergenic/Unannotated	NA	Open Sea	NA	NA	NA
16.10102001.10103000	chr16	10102001	10103000	*	7.456074998	4.84E-06	0.000668097	Hyper	Hypermethylated in HCR (HCR > LCR)	96.54492375	87.80382101	8.741102745	Intergenic/Unannotated	NA	Open Sea	NA	NA	NA
17.4584001.4585000	chr17	4584001	4585000	*	11.65466598	4.88E-06	0.000673297	Hyper	Hypermethylated in HCR (HCR > LCR)	25.05047958	14.42008718	10.6303924	Intergenic/Unannotated	NA	Open Sea	NA	NA	NA
6.15268001.15269000	chr6	15268001	15269000	*	17.7421339	4.89E-06	0.000674111	Hyper	Hypermethylated in HCR (HCR > LCR)	69.87293766	50.58607066	19.286867	Intergenic/Unannotated	NA	Open Sea	NA	NA	NA
16.74502001.74503000	chr16	74502001	74503000	*	8.942822162	4.91E-06	0.000674436	Hyper	Hypermethylated in HCR (HCR > LCR)	86.63927989	78.60120241	8.03807748	Intergenic/Unannotated	NA	Open Sea	NA	NA	NA
5.59648001.59649000	chr5	59648001	59649000	*	13.83625545	4.92E-06	0.000675634	Hyper	Hypermethylated in HCR (HCR > LCR)	30.23668031	15.03006957	15.20661074	Intergenic/Unannotated	NA	Open Sea	NA	NA	NA
10.73619001.73620000	chr10	73619001	73620000	*	-22.24449812	4.94E-06	0.000677867	Hypo	Hypomethylated in HCR (HCR < LCR)	68.63823205	91.14697249	-22.50874044	Intergenic/Unannotated	NA	Open Sea	NA	NA	NA
10.78429001.78430000	chr10	78429001	78430000	*	41.55262607	4.95E-06	0.000678209	Hyper	Hypermethylated in HCR (HCR > LCR)	84.5842868	44.67070943	39.91357737	Intergenic/Unannotated	NA	Open Sea	NA	NA	NA
3.151478001.151479000	chr3	151478001	151479000	*	12.09126332	4.95E-06	0.000678209	Hyper	Hypermethylated in HCR (HCR > LCR)	89.23559607	76.11715492	13.11844116	Intergenic/Unannotated	NA	Open Sea	NA	NA	NA
6.29117001.29118000	chr6	29117001	29118000	*	8.986021886	4.99E-06	0.000682078	Hyper	Hypermethylated in HCR (HCR > LCR)	88.50088135	78.52967947	9.971201879	Intergenic/Unannotated	NA	Open Sea	NA	NA	NA
13.10875001.10876000	chr13	10875001	10876000	*	22.78861306	5.01E-06	0.00068407	Hyper	Hypermethylated in HCR (HCR > LCR)	94.57656054	71.19688882	23.37967172	Intergenic/Unannotated	NA	Open Sea	NA	NA	NA
2.187748001.187749000	chr2	187748001	187749000	*	18.74260174	5.06E-06	0.000689952	Hyper	Hypermethylated in HCR (HCR > LCR)	30.51325477	13.02496908	17.48828569	Intergenic/Unannotated	NA	Open Sea	NA	NA	NA
3.7928001.7929000	chr3	7928001	7929000	*	19.05307421	5.10E-06	0.000693577	Hyper	Hypermethylated in HCR (HCR > LCR)	83.85507622	63.50499011	20.35008611	Intergenic/Unannotated	NA	Open Sea	NA	NA	NA
1.226389001.226390000	chr1	226389001	226390000	*	6.894946489	5.22E-06	0.00070855	Hyper	Hypermethylated in HCR (HCR > LCR)	91.56029129	83.99979447	7.560496816	Intergenic/Unannotated	NA	Open Sea	NA	NA	NA
12.3977001.3978000	chr12	3977001	3978000	*	7.163196103	5.24E-06	0.000710468	Hyper	Hypermethylated in HCR (HCR > LCR)	96.56573284	90.06349269	6.502240156	Intergenic/Unannotated	NA	Open Sea	NA	NA	NA
12.32360001.32361000	chr12	32360001	32361000	*	28.50585864	5.26E-06	0.000712179	Hyper	Hypermethylated in HCR (HCR > LCR)	90.01664842	58.67647857	31.34016985	Intergenic/Unannotated	NA	Open Sea	NA	NA	NA
7.28845001.28846000	chr7	28845001	28846000	*	18.66785549	5.28E-06	0.000713572	Hyper	Hypermethylated in HCR (HCR > LCR)	44.63056407	24.63446619	19.99609788	Intergenic/Unannotated	NA	Open Sea	NA	NA	NA
16.77762001.77763000	chr16	77762001	77763000	*	33.44178116	5.29E-06	0.000714294	Hyper	Hypermethylated in HCR (HCR > LCR)	85.34742502	50.11719966	35.23022536	Intergenic/Unannotated	NA	Open Sea	NA	NA	NA
16.22574001.22575000	chr16	22574001	22575000	*	6.291232512	5.30E-06	0.000714294	Hyper	Hypermethylated in HCR (HCR > LCR)	92.95655498	86.01918535	6.937369635	Intergenic/Unannotated	NA	Open Sea	NA	NA	NA
15.3480001.3481000	chr15	3480001	3481000	*	17.34535293	5.32E-06	0.000715454	Hyper	Hypermethylated in HCR (HCR > LCR)	97.70088899	79.43732867	18.26356032	Intergenic/Unannotated	NA	Open Sea	NA	NA	NA
11.7948001.7949000	chr11	7948001	7949000	*	20.44066064	5.38E-06	0.000721829	Hyper	Hypermethylated in HCR (HCR > LCR)	89.09062792	69.25469653	19.83593138	Intergenic/Unannotated	NA	Open Sea	NA	NA	NA
1.56577001.56578000	chr1	56577001	56578000	*	23.21660846	5.39E-06	0.000722696	Hyper	Hypermethylated in HCR (HCR > LCR)	55.93044372	32.8681553	23.06228842	Intergenic/Unannotated	NA	Open Sea	NA	NA	NA
19.20193001.20194000	chr19	20193001	20194000	*	-16.59111422	5.42E-06	0.00072605	Hypo	Hypomethylated in HCR (HCR < LCR)	73.19512727	89.33555913	-16.14043186	Intergenic/Unannotated	NA	Open Sea	NA	NA	NA
12.33098001.33099000	chr12	33098001	33099000	*	-18.109921	5.48E-06	0.000732419	Hypo	Hypomethylated in HCR (HCR < LCR)	59.34126632	78.2498122	-18.90854588	Intergenic/Unannotated	NA	Open Sea	NA	NA	NA
Y.7662001.7663000	chrY	7662001	7663000	*	17.24970384	5.51E-06	0.00073659	Hyper	Hypermethylated in HCR (HCR > LCR)	92.46398436	75.23118958	17.23279478	Intergenic/Unannotated	NA	Open Sea	NA	NA	NA
19.18153001.18154000	chr19	18153001	18154000	*	-13.21102025	5.54E-06	0.000739782	Hypo	Hypomethylated in HCR (HCR < LCR)	45.40823527	57.91002817	-12.50179289	Intergenic/Unannotated	NA	Open Sea	NA	NA	NA
20.5327001.5328000	chr20	5327001	5328000	*	8.599564537	5.55E-06	0.000739782	Hyper	Hypermethylated in HCR (HCR > LCR)	91.72920954	83.38484088	8.344368662	Intergenic/Unannotated	NA	Open Sea	NA	NA	NA
4.71948001.71949000	chr4	71948001	71949000	*	15.60835804	5.66E-06	0.000752552	Hyper	Hypermethylated in HCR (HCR > LCR)	80.79649455	65.54597096	15.25052359	Intergenic/Unannotated	NA	Open Sea	NA	NA	NA
12.40818001.40819000	chr12	40818001	40819000	*	12.17456656	5.86E-06	0.000775807	Hyper	Hypermethylated in HCR (HCR > LCR)	97.35762793	84.52069185	12.83693608	Intergenic/Unannotated	NA	Open Sea	NA	NA	NA
2.13868001.13869000	chr2	13868001	13869000	*	9.536779355	5.99E-06	0.000792217	Hyper	Hypermethylated in HCR (HCR > LCR)	91.98010841	82.73629929	9.243809119	Intergenic/Unannotated	NA	Open Sea	NA	NA	NA
7.130132001.130133000	chr7	130132001	130133000	*	11.66928877	6.13E-06	0.000808709	Hyper	Hypermethylated in HCR (HCR > LCR)	34.27343156	22.88702266	11.3864089	Intergenic/Unannotated	NA	Open Sea	NA	NA	NA
9.98646001.98647000	chr9	98646001	98647000	*	18.84044313	6.41E-06	0.000842474	Hyper	Hypermethylated in HCR (HCR > LCR)	78.14630231	61.73749353	16.40880878	Intergenic/Unannotated	NA	Open Sea	NA	NA	NA
1.52031001.52032000	chr1	52031001	52032000	*	18.21593851	6.45E-06	0.000847559	Hyper	Hypermethylated in HCR (HCR > LCR)	95.56770493	78.99226723	16.5754377	Intergenic/Unannotated	NA	Open Sea	NA	NA	NA
10.16839001.16840000	chr10	16839001	16840000	*	-15.23236023	6.53E-06	0.000855071	Hypo	Hypomethylated in HCR (HCR < LCR)	70.13326301	84.33310604	-14.19984303	Intergenic/Unannotated	NA	Open Sea	NA	NA	NA
10.102710001.102711000	chr10	102710001	102711000	*	20.24692897	6.68E-06	0.000872095	Hyper	Hypermethylated in HCR (HCR > LCR)	83.50469155	62.10825596	21.39643559	Intergenic/Unannotated	NA	Open Sea	NA	NA	NA
8.99064001.99065000	chr8	99064001	99065000	*	22.21623701	6.69E-06	0.000872774	Hyper	Hypermethylated in HCR (HCR > LCR)	94.98454475	72.29653071	22.68801404	Intergenic/Unannotated	NA	Open Sea	NA	NA	NA
9.99089001.99090000	chr9	99089001	99090000	*	8.687675039	6.75E-06	0.000879791	Hyper	Hypermethylated in HCR (HCR > LCR)	25.2691208	16.56292502	8.706195781	Intergenic/Unannotated	NA	Open Sea	NA	NA	NA
13.46101001.46102000	chr13	46101001	46102000	*	14.80202337	6.83E-06	0.00088783	Hyper	Hypermethylated in HCR (HCR > LCR)	73.66281404	57.99577882	15.66703522	Intergenic/Unannotated	NA	Open Sea	NA	NA	NA
7.129898001.129899000	chr7	129898001	129899000	*	8.246816846	6.85E-06	0.000889702	Hyper	Hypermethylated in HCR (HCR > LCR)	88.76877743	80.10218874	8.666588695	Intergenic/Unannotated	NA	Open Sea	NA	NA	NA
10.104050001.104051000	chr10	104050001	104051000	*	-25.35393311	6.88E-06	0.000891026	Hypo	Hypomethylated in HCR (HCR < LCR)	51.24567561	74.92094018	-23.67526457	Intergenic/Unannotated	NA	Open Sea	NA	NA	NA
1.243969001.243970000	chr1	243969001	243970000	*	17.72524885	6.91E-06	0.000893448	Hyper	Hypermethylated in HCR (HCR > LCR)	51.5838415	34.04263988	17.54120163	Intergenic/Unannotated	NA	Open Sea	NA	NA	NA
9.106470001.106471000	chr9	106470001	106471000	*	31.21851115	6.94E-06	0.000896538	Hyper	Hypermethylated in HCR (HCR > LCR)	81.75846426	51.76655858	29.99190568	Intergenic/Unannotated	NA	Open Sea	NA	NA	NA
5.135463001.135464000	chr5	135463001	135464000	*	16.29922466	6.96E-06	0.000897099	Hyper	Hypermethylated in HCR (HCR > LCR)	83.85434489	68.23687232	15.61747257	Intergenic/Unannotated	NA	Open Sea	NA	NA	NA
8.83266001.83267000	chr8	83266001	83267000	*	-35.53157933	7.02E-06	0.000903582	Hypo	Hypomethylated in HCR (HCR < LCR)	27.80890784	61.4519972	-33.64308936	Intergenic/Unannotated	NA	Open Sea	NA	NA	NA
5.149201001.149202000	chr5	149201001	149202000	*	11.65519812	7.02E-06	0.000903729	Hyper	Hypermethylated in HCR (HCR > LCR)	63.47620056	51.78563629	11.69056427	Intergenic/Unannotated	NA	Open Sea	NA	NA	NA
14.100173001.100174000	chr14	100173001	100174000	*	18.88049701	7.11E-06	0.000912954	Hyper	Hypermethylated in HCR (HCR > LCR)	82.91530814	63.77978385	19.13552429	Intergenic/Unannotated	NA	Open Sea	NA	NA	NA
7.18731001.18732000	chr7	18731001	18732000	*	7.189077144	7.12E-06	0.000913694	Hyper	Hypermethylated in HCR (HCR > LCR)	97.93315018	90.66622241	7.266927774	Intergenic/Unannotated	NA	Open Sea	NA	NA	NA
X.128864001.128865000	chrX	128864001	128865000	*	8.29075481	7.17E-06	0.000918122	Hyper	Hypermethylated in HCR (HCR > LCR)	91.14824358	82.95483776	8.193405819	Intergenic/Unannotated	NA	Open Sea	NA	NA	NA
4.40370001.40371000	chr4	40370001	40371000	*	18.51102941	7.29E-06	0.000930517	Hyper	Hypermethylated in HCR (HCR > LCR)	78.73119015	60.45800273	18.27318742	Intergenic/Unannotated	NA	Open Sea	NA	NA	NA
19.55763001.55764000	chr19	55763001	55764000	*	15.84343882	7.29E-06	0.000930517	Hyper	Hypermethylated in HCR (HCR > LCR)	99.56140351	81.00850328	18.55290023	Intergenic/Unannotated	NA	Open Sea	NA	NA	NA
19.9044001.9045000	chr19	9044001	9045000	*	-14.13884791	7.28E-06	0.000930517	Hypo	Hypomethylated in HCR (HCR < LCR)	77.8530886	90.30911527	-12.45602667	Intergenic/Unannotated	NA	Open Sea	NA	NA	NA
4.176320001.176321000	chr4	176320001	176321000	*	9.265520804	7.33E-06	0.000934566	Hyper	Hypermethylated in HCR (HCR > LCR)	99.04761905	89.88705775	9.160561293	Intergenic/Unannotated	NA	Open Sea	NA	NA	NA
4.116343001.116344000	chr4	116343001	116344000	*	23.2616688	7.37E-06	0.000938727	Hyper	Hypermethylated in HCR (HCR > LCR)	84.39693909	63.98419744	20.41274165	Intergenic/Unannotated	NA	Open Sea	NA	NA	NA
1.246816001.246817000	chr1	246816001	246817000	*	-41.33395002	7.38E-06	0.000938899	Hypo	Hypomethylated in HCR (HCR < LCR)	34.10251098	73.08318401	-38.98067303	Intergenic/Unannotated	NA	Open Sea	NA	NA	NA
7.17135001.17136000	chr7	17135001	17136000	*	-28.38559522	7.40E-06	0.000940701	Hypo	Hypomethylated in HCR (HCR < LCR)	22.8020313	52.31897395	-29.51694265	Intergenic/Unannotated	NA	Open Sea	NA	NA	NA
[truncated: 4,453 more rows]
