# Supplementary material for: High Intrinsic Aerobic Capacity Is Associated With a Distinct Epigenetic and Signaling Profile in the Aged Rat Brain
Source: Aging Cell. 2026 Jul 14;25(7):e70622. doi: 10.1111/acel.70622 (PMC13366406; doi:10.1111/acel.70622)
Supplement: Supplementary file 2 — Table S2: Gene Ontology Biological Process enrichment of DMR‐associated genes. This table provides Gene Ontology Biological Process enrichment results for genes associated with significant DMRs, stratified by methylation direction and primary genomic feature. Enrichment terms meeting FDR ≤ 0.10 are shown, including GO term ID, description, gene ratio, background ratio, enrichment statistics, adjusted p value, q value, associated genes, gene count, methylation direction, and genomic feature category. [file ACEL-25-e70622-s001.csv]

ID	Description	GeneRatio	BgRatio	RichFactor	FoldEnrichment	zScore	pvalue	p.adjust	qvalue	geneID	Count	Direction	Feature	GeneRatioNum
GO:0042391	regulation of membrane potential	66/776	486/13232	0.135802469	2.315642103	7.37576101	1.07E-10	5.33E-07	4.74E-07	Kcne3/Ano1/Prkn/Afdn/Fxyd1/Grin2d/Abcc8/Cacna1h/Kcnip1/Gria1/Asic2/Kcnh4/Mapt/Scn4a/Rimbp2/Cux2/Slc8b1/Atp1b1/Nos1ap/Kcnj10/Rgs7/Slc4a4/Kdr/Ptk2b/Grid1/Crtc1/Glra3/Cacna1d/Chrna6/Ntrk2/Ryr2/Cacnb2/Nedd4l/Cacna1a/Casq2/Ppp3ca/Sv2c/Ank3/Bcl2l1/Kcnb1/Kcnh7/Tacr1/Reln/Tafa4/Foxp1/Cacna1c/Tspan9/Dpp6/Grid2/Grik3/Oprd1/Slc9a1/Akt1/Ehd3/Nrcam/Prkce/Cacna1i/Scn8a/Rims2/Ltf/Scn5a/Scn11a/Grik4/Kcnh8/Erbb4/…	66	Hyper	Intron	0.085051546
GO:0007409	axonogenesis	59/776	465/13232	0.12688172	2.163529542	6.375252018	1.45E-08	3.61E-05	3.21E-05	Prkg1/Ablim1/Slit3/Cyfip2/Fstl4/Ntn1/Pitpna/Mapt/Prkca/Kalrn/Auts2/Ptpn11/Gli2/Nfasc/Hmcn1/Lhx4/Lmx1a/Adcy1/Ntrk2/Dsc3/Myo5b/Ark2c/Mbp/Nfix/Cacna1a/Cdh13/Disc1/Ngf/Trio/Ctnnd2/Sema5a/Adarb1/Ank3/Stxbp1/Bmp7/Ctnna2/Mgll/Reln/Foxp1/Lrtm2/Sema3d/Plxna4/Runx3/Ephb2/Nfib/Crppa/Nrcam/Kif21a/Nell2/Efna2/Ephb1/Celsr3/Scn11a/Trak1/Dscaml1/Ncam1/Efna5/Ptprm/Cacna1f	59	Hyper	Intron	0.076030928
GO:0016358	dendrite development	42/776	297/13232	0.141414141	2.411329793	6.13990163	9.40E-08	0.000147984	0.000131589	Prkg1/Afdn/Pak4/Fstl4/Ntn1/Tanc2/Kalrn/Dgkg/Clip1/Cux2/Dnm3/Igsf9/Klhl1/Crtc1/Phactr1/Ntrk2/Camk1d/Nedd4l/Myo5b/Cacna1a/Smad1/Disc1/Ppp3ca/Ctnnd2/Fyn/Pacsin1/Prex1/Bmp7/Dab2ip/Ctnna2/Reln/Itpr1/Ephb2/Palm/Ephb1/Trak1/Fat3/Trpc6/Rab17/Cacna1f/Il1rapl1/Atp7a	42	Hyper	Intron	0.054123711
GO:0050807	regulation of synapse organization	49/776	379/13232	0.129287599	2.204553491	5.938562582	1.41E-07	0.000147984	0.000131589	Shank2/Crtac1/Afdn/Cyfip2/Ntn1/Asic2/Tanc2/Prkca/Kalrn/Cux2/Dnm3/Igsf9/Septin11/Ptk2b/Grid1/Cacna2d3/Colq/Ror2/Phactr1/Elmo1/Ntrk2/Nrg2/Myo5b/Cntnap4/Disc1/Adgrl2/Pik3r1/Ank3/Fyn/Dab2ip/Cd44/Ctnna2/Reln/Magi2/Lrtm2/Prmt8/Grid2/Ephb2/Akt1/Nrcam/Srgap1/Palm/Ephb1/Opcml/Efna5/Erbb4/Agap1/Rab17/Il1rapl1	49	Hyper	Intron	0.06314433
GO:0007416	synapse assembly	41/776	291/13232	0.140893471	2.402451553	6.037933692	1.48E-07	0.000147984	0.000131589	Shank2/Crtac1/Afdn/Cyfip2/Gria1/Ntn1/Asic2/Mapt/Prkca/Elfn1/Cux2/Dnm3/Lgi2/Ptk2b/Erc2/Colq/Elmo1/Ntrk2/Dsc3/Nrg2/Cacna1a/Cdh13/Adgrl2/Pik3r1/Reln/Magi2/Lrtm2/Plxna4/Grid2/Ephb2/Nrxn3/Pdgfb/Srgap1/Palm/Ephb1/Opcml/Kirrel3/Efna5/Erbb4/Rab17/Il1rapl1	41	Hyper	Intron	0.052835052
GO:0050803	regulation of synapse structure or activity	49/776	385/13232	0.127272727	2.170196813	5.8160256	2.29E-07	0.000190275	0.000169195	Shank2/Crtac1/Afdn/Cyfip2/Ntn1/Asic2/Tanc2/Prkca/Kalrn/Cux2/Dnm3/Igsf9/Septin11/Ptk2b/Grid1/Cacna2d3/Colq/Ror2/Phactr1/Elmo1/Ntrk2/Nrg2/Myo5b/Cntnap4/Disc1/Adgrl2/Pik3r1/Ank3/Fyn/Dab2ip/Cd44/Ctnna2/Reln/Magi2/Lrtm2/Prmt8/Grid2/Ephb2/Akt1/Nrcam/Srgap1/Palm/Ephb1/Opcml/Efna5/Erbb4/Agap1/Rab17/Il1rapl1	49	Hyper	Intron	0.06314433
GO:0007411	axon guidance	33/776	223/13232	0.147982063	2.523323009	5.726119037	7.98E-07	0.000497815	0.000442664	Ablim1/Slit3/Cyfip2/Ntn1/Kalrn/Gli2/Nfasc/Hmcn1/Lhx4/Lmx1a/Ark2c/Trio/Sema5a/Ank3/Bmp7/Reln/Foxp1/Sema3d/Plxna4/Runx3/Ephb2/Nfib/Crppa/Nrcam/Kif21a/Nell2/Efna2/Ephb1/Celsr3/Dscaml1/Ncam1/Efna5/Ptprm	33	Hyper	Intron	0.042525773
GO:0097485	neuron projection guidance	33/776	223/13232	0.147982063	2.523323009	5.726119037	7.98E-07	0.000497815	0.000442664	Ablim1/Slit3/Cyfip2/Ntn1/Kalrn/Gli2/Nfasc/Hmcn1/Lhx4/Lmx1a/Ark2c/Trio/Sema5a/Ank3/Bmp7/Reln/Foxp1/Sema3d/Plxna4/Runx3/Ephb2/Nfib/Crppa/Nrcam/Kif21a/Nell2/Efna2/Ephb1/Celsr3/Dscaml1/Ncam1/Efna5/Ptprm	33	Hyper	Intron	0.042525773
GO:0035249	synaptic transmission, glutamatergic	22/776	120/13232	0.183333333	3.126116838	5.839574122	1.57E-06	0.000870583	0.000774133	Cacng3/Shank2/Prkn/Grin2d/Abcc8/Gria1/Cacng4/Ptk2b/Grid1/Ror2/Shc3/Ntrk2/Cacna1a/Disc1/Grm4/Stxbp1/Reln/Grm3/Grm8/Grid2/Grik3/Grik4	22	Hyper	Intron	0.028350515
GO:0055074	calcium ion homeostasis	41/776	321/13232	0.127725857	2.177923371	5.332458814	2.04E-06	0.000931783	0.000828553	Prkcb/Fxyd1/Sgcd/Prkca/Fam20a/Rimbp2/Slc8b1/Ptprc/Atp1b1/Kdr/Ptk2b/Erc2/Cacna1d/Ntrk2/Ryr2/Cacnb2/Synpo/Fto/Cacna1a/Inpp4b/Plcg2/Disc1/Casq2/Ngf/Pde4d/Trpm2/Cdh23/Itpr3/Slc24a3/Itpr1/Atp2b2/Cacna1c/Itpr2/Lyn/Chd7/Asph/Prkce/Vdr/Tmtc2/Cacna1f/Dmd	41	Hyper	Intron	0.052835052
GO:0008344	adult locomotory behavior	20/776	104/13232	0.192307692	3.279143537	5.824074992	2.15E-06	0.000931783	0.000828553	Inpp5f/Shank2/Prkn/Lgi4/Grin2d/Mapt/Kalrn/Sez6l/Kcnj10/Klhl1/Cacna1a/Ngf/Pcdh15/Cdh23/Btbd9/Cacna1c/Oprd1/Chd7/Scn8a/Oxr1	20	Hyper	Intron	0.025773196
GO:0007626	locomotory behavior	36/776	266/13232	0.135338346	2.307728083	5.377657706	2.24E-06	0.000931783	0.000828553	Apba2/Inpp5f/Shank2/Prkn/Lgi4/Grin2d/Gria1/Mapt/Kalrn/Sez6l/Lmx1a/Kcnj10/Mapk10/Pex13/Klhl1/Ido1/Rasd2/Cacna1a/Ngf/Pcdh15/Cdh23/Sobp/Btbd9/Slc4a10/Reln/Atp2b2/Cacna1c/Oprd1/Chd7/Prkce/Scn8a/Zfp385a/Oxr1/Npas2/Dmd/Atp7a	36	Hyper	Intron	0.046391753
GO:0070588	calcium ion transmembrane transport	38/776	294/13232	0.129251701	2.20394137	5.210547094	3.63E-06	0.001369605	0.001217869	Cacng3/Grin2d/Cacna1h/Cacng4/Slc8b1/Ptprc/Atp1b1/Nos1ap/Ptk2b/Cacna2d3/Cacna1d/Gas6/Ryr2/Cacnb2/Cacna1a/Plcg2/Casq2/Ngf/Pde4d/Trpm2/Fyn/Itpr3/Slc24a3/Itpr1/Atp2b2/Cacna1c/Cacna2d4/Itpr2/Lyn/Chd7/Asph/Akt1/Prkce/Cacna1i/Scn11a/Trpc6/Cacna1f/Dmd	38	Hyper	Intron	0.048969072
GO:0002062	chondrocyte differentiation	21/776	117/13232	0.179487179	3.060533968	5.587614777	3.84E-06	0.001369605	0.001217869	Sox6/Prkca/Axin2/Runx1/Por/Ptpn11/Gli2/Thrb/Rarb/Ror2/Adamts12/Sulf2/Atf2/Sox5/Runx3/Gdf6/Nfib/Mboat2/Chst11/Trps1/Tgfbr2	21	Hyper	Intron	0.027061856
GO:0034762	regulation of transmembrane transport	47/776	401/13232	0.117206983	1.9985603	5.068204442	4.20E-06	0.001397964	0.001243087	Kcne3/Prkcb/Cacng3/Acsl5/Fxyd1/Fxyd7/Grin2d/Kcnip1/Kcnmb1/Gria1/Asic2/Stxbp4/Cacng4/Prkca/Ptpn11/Atp1b1/Nos1ap/Kcnj10/Rgs7/Ptk2b/Cacna1d/Ryr2/Cacnb2/Nedd4l/Casq2/Ngf/Cttnbp2nl/Pde4d/Ank3/Fyn/Stk39/Cacna1c/Dpp6/Lyn/Chd7/Asph/Akt1/Prkce/Vdr/Sirt6/Slc26a6/Scn5a/Ptprm/Erbb4/Gpc3/Dmd/Atp7a	47	Hyper	Intron	0.06056701
GO:0086010	membrane depolarization during action potential	10/776	30/13232	0.333333333	5.683848797	6.410346801	4.66E-06	0.001453606	0.001292565	Cacna1h/Scn4a/Cacna1d/Cacnb2/Ank3/Cacna1c/Cacna1i/Scn8a/Scn5a/Scn11a	10	Hyper	Intron	0.012886598
GO:0031346	positive regulation of cell projection organization	48/776	423/13232	0.113475177	1.93492725	4.877848243	8.08E-06	0.002372474	0.002109632	Afdn/Septin9/Tenm2/Ntn1/Mapt/Kalrn/Auts2/Clip1/Cux2/Dnm3/Ptk2b/Stk24/Crtc1/Tenm3/Rreb1/Ntrk2/Camk1d/Myo5b/Smad1/Disc1/Ndrg4/Ngf/Pik3r1/Ctnnd2/Sema5a/Fyn/Pacsin1/Bmp7/Dab2ip/Myo3b/Reln/Itpr1/Magi2/Ephb2/Lyn/Tox/Tgfb3/Akt1/Atf1/Palm/Trak1/Efna5/Ptk7/Erbb4/Wdr44/Dmd/Il1rapl1/Atp7a	48	Hyper	Intron	0.06185567
GO:0006874	intracellular calcium ion homeostasis	37/776	294/13232	0.12585034	2.145942913	4.959535127	9.03E-06	0.002469289	0.002195722	Prkcb/Fxyd1/Prkca/Rimbp2/Slc8b1/Ptprc/Atp1b1/Ptk2b/Erc2/Cacna1d/Ntrk2/Ryr2/Cacnb2/Synpo/Fto/Cacna1a/Inpp4b/Plcg2/Disc1/Casq2/Ngf/Pde4d/Trpm2/Cdh23/Itpr3/Slc24a3/Itpr1/Atp2b2/Cacna1c/Itpr2/Lyn/Chd7/Asph/Prkce/Vdr/Cacna1f/Dmd	37	Hyper	Intron	0.047680412
GO:0006816	calcium ion transport	46/776	401/13232	0.114713217	1.956037741	4.852380696	9.40E-06	0.002469289	0.002195722	Prkcb/Cacng3/Plpp4/Grin2d/Cacna1h/Cacng4/Slc8b1/Ptprc/Atp1b1/Nos1ap/Ptk2b/Cacna2d3/Cacna1d/Gas6/Ryr2/Cacnb2/Cacna1a/Plcg2/Casq2/Ngf/Ppp3ca/Pde4d/Trpm2/Cdh23/Fyn/Itpr3/Slc24a3/Dysf/Itpr1/Atp2b2/Cacna1c/Cacna2d4/Itpr2/Oprd1/Lyn/Chd7/Asph/Akt1/Prkce/Pdgfb/Cacna1i/Vdr/Scn11a/Trpc6/Cacna1f/Dmd	46	Hyper	Intron	0.059278351
GO:0006836	neurotransmitter transport	33/776	251/13232	0.131474104	2.241836777	4.957756568	1.10E-05	0.002739776	0.002436242	Apba2/Mctp2/Prkcb/Slc22a1/Prkn/Abcc8/Snap47/Rph3al/Prkca/Slc29a4/Rimbp2/Nos1ap/Kcnj10/Ddc/Erc2/Ntrk2/Cacna1a/Ngf/Ppp3ca/Sv2c/Mctp1/Slc29a3/Bcl2l1/Stxbp1/Slc6a6/Reln/Grm8/Nrxn3/Ptprn2/Otof/Syn3/Rims2/Cacna1f	33	Hyper	Intron	0.042525773
GO:0050773	regulation of dendrite development	22/776	135/13232	0.162962963	2.778770523	5.184880962	1.16E-05	0.002748991	0.002444437	Afdn/Kalrn/Dgkg/Clip1/Cux2/Crtc1/Ntrk2/Camk1d/Nedd4l/Myo5b/Smad1/Ppp3ca/Pacsin1/Prex1/Bmp7/Dab2ip/Reln/Ephb2/Fat3/Trpc6/Rab17/Il1rapl1	22	Hyper	Intron	0.028350515
GO:0006873	intracellular monoatomic ion homeostasis	53/776	493/13232	0.107505071	1.833127705	4.705494427	1.31E-05	0.002971321	0.002642135	Oca2/Kcne3/Prkcb/Fxyd1/Atp6v0a1/Prkca/Rimbp2/Slc8b1/Ptprc/Atp1b1/Slc4a4/Fbxl5/Ptk2b/Erc2/Cacna1d/Ntrk2/Ryr2/Cacnb2/Synpo/Fto/Cacna1a/Inpp4b/Smad1/Plcg2/Disc1/Casq2/Ngf/Pde4d/Trpm2/Cdh23/Itpr3/Slc24a3/Tm9sf4/Slc4a10/Stk39/Itpr1/Atp2b2/Cacna1c/Itpr2/Steap4/Slc9a1/Lyn/Chd7/Asph/Prkce/Vdr/Slc26a6/Slc9a9/Rhag/Cacna1f/Slc9a7/Dmd/Atp7a	53	Hyper	Intron	0.068298969
GO:0032330	regulation of chondrocyte differentiation	12/776	48/13232	0.25	4.262886598	5.652452184	1.49E-05	0.003211921	0.002856079	Sox6/Axin2/Por/Ptpn11/Gli2/Thrb/Rarb/Adamts12/Sox5/Gdf6/Mboat2/Trps1	12	Hyper	Intron	0.015463918
GO:0035725	sodium ion transmembrane transport	25/776	168/13232	0.148809524	2.537432499	5.00553506	1.54E-05	0.003211921	0.002856079	Fxyd1/Fxyd7/Slc6a21/Cacna1h/Asic2/Scn4a/Slc8b1/Atp1b1/Slc4a4/Nedd4l/Trpm2/Ank3/Slc24a3/Slc4a10/Stk39/Slc6a6/Slc9a1/Cacna1i/Slc38a1/Scn8a/Scn5a/Scn11a/Slc9a9/Slc9a7/Dmd	25	Hyper	Intron	0.032216495
GO:0001701	in utero embryonic development	52/776	486/13232	0.106995885	1.824445293	4.622010374	1.80E-05	0.003594417	0.0031962	Apba2/C2cd3/Sox6/Kdm8/Plpp4/Sh3pxd2a/Tcf7l2/Adcy9/Specc1/Nxn/Hnf1b/Sp2/Tanc2/Runx1/Gna12/Ncor2/Gli2/Atp1b1/Capn2/Chd8/Gata4/Diaph3/Atp11a/Cubn/St8sia6/Dsc3/Gab1/Cmip/Mecom/Rxra/Bcl2l1/Bmp7/Acvr1/Atf2/Sox5/Inpp5b/Chd7/Kdm4c/Tgfb3/Esrrb/Akt1/Pdgfb/Chst11/Zfpm2/Angpt1/Mtss1/Tgfbr2/Plcd1/Myo1e/Man2a1/Bcor/Atp7a	52	Hyper	Intron	0.067010309
GO:0090596	sensory organ morphogenesis	36/776	292/13232	0.123287671	2.102245446	4.75379551	1.88E-05	0.003594417	0.0031962	Lrp5/Pax2/Ush1c/Ntn1/Kdm2b/Flt1/Gli2/Kdr/Prom1/Thrb/Rarb/Tenm3/Ror2/Ntrk2/Fbn2/Pcdh15/Cdh23/Sobp/Col5a1/Jag1/Bmp7/Myo3b/Alms1/Adamts9/Atp2b2/Ephb2/Chd7/Pdgfb/Ankrd24/Efna2/Ephb1/Fat3/Man2a1/Ptprm/Ptk7/Tfap2b	36	Hyper	Intron	0.046391753
GO:0034329	cell junction assembly	53/776	500/13232	0.106	1.807463918	4.594071047	1.94E-05	0.003594417	0.0031962	Shank2/Crtac1/Afdn/Cyfip2/Gria1/Ntn1/Asic2/Mapt/Prkca/Elfn1/Cux2/Ptpn11/Nfasc/Dnm3/Kdr/Limch1/Lgi2/Mmp14/Ptk2b/Cldn10/Erc2/Dlc1/Colq/Elmo1/Ntrk2/Dsc3/Nrg2/Nedd4l/Cacna1a/Cdh13/Adgrl2/Pik3r1/Reln/Magi2/Lrtm2/Plxna4/Grid2/Tek/Ephb2/Nphp4/Nrxn3/Prkch/Pdgfb/Srgap1/Palm/Ephb1/Opcml/Kirrel3/Peak1/Efna5/Erbb4/Rab17/Il1rapl1	53	Hyper	Intron	0.068298969
GO:0006814	sodium ion transport	31/776	238/13232	0.130252101	2.22099974	4.744282205	2.43E-05	0.004110989	0.003655542	Kcne3/Cnksr3/Fxyd1/Fxyd7/Slc6a21/Cacna1h/Asic2/Scn4a/Prkca/Slc8b1/Atp1b1/Slc4a4/Nedd4l/Ppp3ca/Trpm2/Ank3/Slc24a3/Slc4a10/Stk39/Slc6a6/Slc9a1/Nkain3/Akt1/Cacna1i/Slc38a1/Scn8a/Scn5a/Scn11a/Slc9a9/Slc9a7/Dmd	31	Hyper	Intron	0.039948454
GO:0007269	neurotransmitter secretion	27/776	194/13232	0.139175258	2.373153364	4.808972763	2.47E-05	0.004110989	0.003655542	Apba2/Mctp2/Prkcb/Prkn/Abcc8/Snap47/Rph3al/Prkca/Rimbp2/Nos1ap/Erc2/Ntrk2/Cacna1a/Ngf/Ppp3ca/Sv2c/Mctp1/Bcl2l1/Stxbp1/Reln/Grm8/Nrxn3/Ptprn2/Otof/Syn3/Rims2/Cacna1f	27	Hyper	Intron	0.034793814
GO:0099643	signal release from synapse	27/776	194/13232	0.139175258	2.373153364	4.808972763	2.47E-05	0.004110989	0.003655542	Apba2/Mctp2/Prkcb/Prkn/Abcc8/Snap47/Rph3al/Prkca/Rimbp2/Nos1ap/Erc2/Ntrk2/Cacna1a/Ngf/Ppp3ca/Sv2c/Mctp1/Bcl2l1/Stxbp1/Reln/Grm8/Nrxn3/Ptprn2/Otof/Syn3/Rims2/Cacna1f	27	Hyper	Intron	0.034793814
GO:0097553	calcium ion transmembrane import into cytosol	24/776	163/13232	0.147239264	2.510657137	4.843690954	2.72E-05	0.004377562	0.003892581	Grin2d/Slc8b1/Ptprc/Ptk2b/Cacna1d/Ryr2/Cacna1a/Plcg2/Casq2/Ngf/Pde4d/Trpm2/Fyn/Itpr3/Itpr1/Cacna1c/Itpr2/Lyn/Chd7/Asph/Prkce/Cacna1i/Cacna1f/Dmd	24	Hyper	Intron	0.030927835
GO:0043269	regulation of monoatomic ion transport	46/776	422/13232	0.109004739	1.85869937	4.474666786	3.46E-05	0.005260577	0.00467777	Kcne3/Plpp4/Cnksr3/Fxyd1/Fxyd7/Grin2d/Abcc8/Kcnip1/Kcnmb1/Gria1/Asic2/Slc8b1/Atp1b1/Nos1ap/Kcnj10/Rgs7/Ptk2b/Cldn10/Cacna1d/Ryr2/Cacnb2/Nedd4l/Casq2/Ngf/Pde4d/Ank3/Fyn/Stk39/Dysf/Itpr1/Atp2b2/Cacna1c/Dpp6/Oprd1/Lyn/Chd7/Asph/Nkain3/Akt1/Prkce/Pdgfb/Vdr/Scn5a/Trpc6/Dmd/Atp7a	46	Hyper	Intron	0.059278351
GO:0007215	glutamate receptor signaling pathway	13/776	60/13232	0.216666667	3.694501718	5.22114945	3.48E-05	0.005260577	0.00467777	Grin2d/Gria1/Ptk2b/Grid1/Fyn/Grm4/Kcnb1/Grm3/Grm8/Grid2/Grik3/Ephb2/Grik4	13	Hyper	Intron	0.016752577
GO:0010959	regulation of metal ion transport	41/776	361/13232	0.113573407	1.936602222	4.50340012	3.61E-05	0.005301478	0.004714139	Kcne3/Plpp4/Cnksr3/Fxyd1/Fxyd7/Abcc8/Kcnip1/Kcnmb1/Slc8b1/Atp1b1/Nos1ap/Rgs7/Ptk2b/Cacna1d/Ryr2/Cacnb2/Nedd4l/Casq2/Ngf/Pde4d/Ank3/Fyn/Stk39/Dysf/Itpr1/Atp2b2/Cacna1c/Dpp6/Oprd1/Lyn/Chd7/Asph/Nkain3/Akt1/Prkce/Pdgfb/Vdr/Scn5a/Trpc6/Dmd/Atp7a	41	Hyper	Intron	0.052835052
GO:0001508	action potential	25/776	177/13232	0.141242938	2.408410507	4.708313226	3.81E-05	0.005318659	0.004729417	Kcne3/Abcc8/Cacna1h/Kcnip1/Gria1/Scn4a/Nos1ap/Cacna1d/Ntrk2/Ryr2/Cacnb2/Casq2/Ank3/Kcnb1/Tacr1/Foxp1/Cacna1c/Dpp6/Slc9a1/Nrcam/Cacna1i/Scn8a/Scn5a/Scn11a/Dmd	25	Hyper	Intron	0.032216495
GO:0019722	calcium-mediated signaling	29/776	221/13232	0.131221719	2.237533237	4.630581856	3.84E-05	0.005318659	0.004729417	Grin2d/Sgcd/Gria1/Mapt/Dyrk1a/Camkk2/Ptprc/Atp1b1/Kdr/Cacna1d/Ryr2/Chrm3/Plcg2/Cdh13/Casq2/Ppp3ca/Trpm2/Itpr3/Alms1/Itpr1/Cacna1c/Itpr2/Grik3/Slc9a1/Camta1/Asph/Ccr3/Ncam1/Dmd	29	Hyper	Intron	0.037371134
GO:0034765	regulation of monoatomic ion transmembrane transport	33/776	267/13232	0.123595506	2.107494498	4.562982918	3.94E-05	0.005321772	0.004732185	Kcne3/Fxyd1/Fxyd7/Grin2d/Kcnip1/Kcnmb1/Gria1/Asic2/Atp1b1/Nos1ap/Kcnj10/Rgs7/Ptk2b/Cacna1d/Ryr2/Cacnb2/Nedd4l/Casq2/Ngf/Pde4d/Ank3/Fyn/Stk39/Cacna1c/Dpp6/Lyn/Chd7/Asph/Akt1/Prkce/Scn5a/Dmd/Atp7a	33	Hyper	Intron	0.042525773
GO:0001503	ossification	44/776	400/13232	0.11	1.875670103	4.43875565	4.11E-05	0.005404498	0.004805746	Lrp5/Tcf7l2/Nell1/Axin2/Map2k6/Runx1/Ptpn11/Tnfrsf11a/Gli2/Pla2g4a/Mmp14/Ptk2b/Thrb/Sfrp1/Ror2/Fbn2/Fto/Nfix/Smad1/Wwox/Fndc3b/Wwtr1/Ppp3ca/Adamts12/Col13a1/Scube3/Jag1/Slc24a3/Bmp7/Acvr1/Tacr1/Cdk6/Tek/Runx3/Ctnnbip1/Smoc1/Akt1/Vdr/Mtss1/Ltf/Sik3/Cd276/Bcor/Gpc3	44	Hyper	Intron	0.056701031
GO:0060292	long-term synaptic depression	11/776	45/13232	0.244444444	4.168155785	5.313463211	4.25E-05	0.005436419	0.00483413	Shank2/Gria1/Mapt/Sorcs2/Ptk2b/Ntrk2/Bcl2l1/Kcnb1/Stxbp1/Mgll/Grid2	11	Hyper	Intron	0.014175258
GO:0048592	eye morphogenesis	24/776	168/13232	0.142857143	2.435935199	4.675082638	4.49E-05	0.005606011	0.004984934	Lrp5/Pax2/Ush1c/Kdm2b/Flt1/Kdr/Prom1/Thrb/Rarb/Tenm3/Ntrk2/Fbn2/Col5a1/Jag1/Bmp7/Alms1/Adamts9/Ephb2/Pdgfb/Ephb1/Fat3/Man2a1/Ptprm/Tfap2b	24	Hyper	Intron	0.030927835
GO:0051480	regulation of cytosolic calcium ion concentration	15/776	80/13232	0.1875	3.197164948	4.919824955	5.41E-05	0.006582697	0.005853414	Fxyd1/Rimbp2/Slc8b1/Erc2/Cacna1d/Ntrk2/Ryr2/Cacnb2/Synpo/Fto/Cacna1a/Cdh23/Itpr1/Atp2b2/Asph	15	Hyper	Intron	0.019329897
GO:0030003	intracellular monoatomic cation homeostasis	50/776	482/13232	0.10373444	1.768832613	4.291786603	5.85E-05	0.006955146	0.0061846	Oca2/Prkcb/Fxyd1/Atp6v0a1/Prkca/Rimbp2/Slc8b1/Ptprc/Atp1b1/Slc4a4/Fbxl5/Ptk2b/Erc2/Cacna1d/Ntrk2/Ryr2/Cacnb2/Synpo/Fto/Cacna1a/Inpp4b/Smad1/Plcg2/Disc1/Casq2/Ngf/Pde4d/Trpm2/Cdh23/Itpr3/Slc24a3/Tm9sf4/Slc4a10/Itpr1/Atp2b2/Cacna1c/Itpr2/Steap4/Slc9a1/Lyn/Chd7/Asph/Prkce/Vdr/Slc26a6/Slc9a9/Cacna1f/Slc9a7/Dmd/Atp7a	50	Hyper	Intron	0.06443299
GO:0032835	glomerulus development	14/776	72/13232	0.194444444	3.315578465	4.917401859	6.28E-05	0.007295609	0.006487345	Pax2/Prom1/Wwtr1/Ppp3ca/Jag1/Sulf2/Bmp7/Magi2/Tek/Pdgfb/Angpt1/Mtss1/Kirrel3/Myo1e	14	Hyper	Intron	0.018041237
GO:0051966	regulation of synaptic transmission, glutamatergic	15/776	82/13232	0.182926829	3.119185316	4.804529688	7.28E-05	0.008072412	0.007178087	Cacng3/Shank2/Prkn/Grin2d/Cacng4/Ptk2b/Ror2/Ntrk2/Disc1/Grm4/Stxbp1/Reln/Grm3/Grm8/Grik3	15	Hyper	Intron	0.019329897
GO:0050890	cognition	42/776	385/13232	0.109090909	1.860168697	4.275146801	7.41E-05	0.008072412	0.007178087	Shank2/Prkn/Abcc8/Gria1/Specc1/Mapt/Prkca/Kalrn/Cux2/Lmx1a/Jakmip1/Adcy1/Crtc1/Cacna1d/Shc3/Ntrk2/Camk4/Synpo/Nfix/Jph3/Ndrg4/Ngf/Pde4d/Ctnnd2/Eif4ebp2/Sobp/Itpr3/Grm4/Btbd9/Tacr1/Reln/Cacna1c/Ephb2/Chd7/Nrxn3/Garem2/Zfp385a/Vps13b/Ncam1/Tmod2/Ttbk1/Shroom4	42	Hyper	Intron	0.054123711
GO:0045598	regulation of fat cell differentiation	20/776	131/13232	0.152671756	2.603289525	4.602918395	7.44E-05	0.008072412	0.007178087	Lrp5/Tcf7l2/Axin2/Ncor2/Sfrp1/Rreb1/Zbtb7c/Fto/Fndc3b/Mecom/Wwtr1/Trio/Jag1/Bmp7/Alms1/Akt1/Lpin1/Zfp385a/Zfpm2/Sirt6	20	Hyper	Intron	0.025773196
GO:1901888	regulation of cell junction assembly	34/776	289/13232	0.117647059	2.006064281	4.316135513	8.25E-05	0.008532007	0.007586765	Crtac1/Afdn/Cyfip2/Ntn1/Asic2/Prkca/Cux2/Ptpn11/Kdr/Limch1/Mmp14/Ptk2b/Dlc1/Colq/Elmo1/Ntrk2/Nrg2/Nedd4l/Adgrl2/Pik3r1/Lrtm2/Grid2/Tek/Ephb2/Nphp4/Prkch/Srgap1/Palm/Ephb1/Opcml/Peak1/Efna5/Rab17/Il1rapl1	34	Hyper	Intron	0.043814433
GO:1904062	regulation of monoatomic cation transmembrane transport	30/776	242/13232	0.123966942	2.113828065	4.364747849	8.28E-05	0.008532007	0.007586765	Kcne3/Fxyd1/Fxyd7/Grin2d/Kcnip1/Kcnmb1/Atp1b1/Nos1ap/Rgs7/Ptk2b/Cacna1d/Ryr2/Cacnb2/Nedd4l/Casq2/Ngf/Pde4d/Ank3/Fyn/Stk39/Cacna1c/Dpp6/Lyn/Chd7/Asph/Akt1/Prkce/Scn5a/Dmd/Atp7a	30	Hyper	Intron	0.038659794
GO:0086003	cardiac muscle cell contraction	13/776	65/13232	0.2	3.410309278	4.862100468	8.42E-05	0.008532007	0.007586765	Kcne3/Fxyd1/Cacna1h/Sgcd/Gata4/Cacna1d/Ryr2/Cacnb2/Casq2/Pde4d/Cacna1c/Slc9a1/Scn5a	13	Hyper	Intron	0.016752577
GO:0051209	release of sequestered calcium ion into cytosol	18/776	112/13232	0.160714286	2.740427099	4.616744347	8.55E-05	0.008532007	0.007586765	Slc8b1/Ptprc/Ptk2b/Ryr2/Plcg2/Casq2/Ngf/Pde4d/Trpm2/Itpr3/Itpr1/Cacna1c/Itpr2/Lyn/Chd7/Asph/Prkce/Dmd	18	Hyper	Intron	0.023195876
GO:0051283	negative regulation of sequestering of calcium ion	18/776	113/13232	0.159292035	2.716175531	4.572865807	9.62E-05	0.0092963	0.008266383	Slc8b1/Ptprc/Ptk2b/Ryr2/Plcg2/Casq2/Ngf/Pde4d/Trpm2/Itpr3/Itpr1/Cacna1c/Itpr2/Lyn/Chd7/Asph/Prkce/Dmd	18	Hyper	Intron	0.023195876
GO:0010976	positive regulation of neuron projection development	28/776	221/13232	0.126696833	2.160376918	4.341879591	9.68E-05	0.0092963	0.008266383	Afdn/Mapt/Kalrn/Clip1/Cux2/Ptk2b/Stk24/Crtc1/Tenm3/Ntrk2/Camk1d/Disc1/Ndrg4/Ngf/Fyn/Pacsin1/Bmp7/Dab2ip/Reln/Itpr1/Magi2/Ephb2/Lyn/Tox/Atf1/Ptk7/Dmd/Il1rapl1	28	Hyper	Intron	0.036082474
GO:0050805	negative regulation of synaptic transmission	14/776	75/13232	0.186666667	3.182955326	4.731893244	0.000100122	0.009430342	0.008385575	Shank2/Prkn/Gria1/Mapt/Sorcs2/Ptk2b/Ntrk2/Grm4/Bcl2l1/Kcnb1/Stxbp1/Mgll/Grid2/Grik3	14	Hyper	Intron	0.018041237
GO:0051282	regulation of sequestering of calcium ion	18/776	114/13232	0.157894737	2.69234943	4.529461239	0.000108109	0.009994092	0.008886868	Slc8b1/Ptprc/Ptk2b/Ryr2/Plcg2/Casq2/Ngf/Pde4d/Trpm2/Itpr3/Itpr1/Cacna1c/Itpr2/Lyn/Chd7/Asph/Prkce/Dmd	18	Hyper	Intron	0.023195876
GO:0061035	regulation of cartilage development	13/776	67/13232	0.194029851	3.308509001	4.72820652	0.000116764	0.010597933	0.009423811	Sox6/Axin2/Por/Ptpn11/Gli2/Thrb/Rarb/Smad1/Adamts12/Sox5/Gdf6/Mboat2/Trps1	13	Hyper	Intron	0.016752577
GO:0010810	regulation of cell-substrate adhesion	26/776	201/13232	0.129353234	2.205672668	4.299089312	0.000120805	0.010768899	0.009575836	Utrn/Col26a1/Ptpn11/Kdr/Limch1/Mmp14/Ptk2b/Dlc1/Rreb1/Spock1/Rsu1/Cdh13/Disc1/Pik3r1/Egflam/Jag1/Rin2/Prex1/Cdk6/Tek/Smoc1/Prkce/Pdgfb/Peak1/Efna5/Dmd	26	Hyper	Intron	0.033505155
GO:0072006	nephron development	23/776	168/13232	0.136904762	2.334437899	4.344630216	0.000124697	0.010920792	0.009710902	Pax2/Slc22a1/Hnf1b/Kif26b/Slc4a4/Prom1/Wwtr1/Ppp3ca/Jag1/Sulf2/Bmp7/Cd44/Magi2/Tek/Ctnnbip1/Pdgfb/Angpt1/Mtss1/Kirrel3/Myo1e/Tfap2b/Erbb4/Gpc3	23	Hyper	Intron	0.029639175
GO:0051208	sequestering of calcium ion	18/776	116/13232	0.155172414	2.645929613	4.444034738	0.000135884	0.01145013	0.010181596	Slc8b1/Ptprc/Ptk2b/Ryr2/Plcg2/Casq2/Ngf/Pde4d/Trpm2/Itpr3/Itpr1/Cacna1c/Itpr2/Lyn/Chd7/Asph/Prkce/Dmd	18	Hyper	Intron	0.023195876
GO:0045669	positive regulation of osteoblast differentiation	13/776	68/13232	0.191176471	3.259854457	4.663144624	0.000136743	0.01145013	0.010181596	Lrp5/Nell1/Fbn2/Smad1/Wwtr1/Ppp3ca/Scube3/Jag1/Bmp7/Acvr1/Ctnnbip1/Ltf/Cd276	13	Hyper	Intron	0.016752577
GO:0051216	cartilage development	27/776	214/13232	0.126168224	2.15136333	4.238235081	0.000137622	0.01145013	0.010181596	Sox6/Prkca/Axin2/Runx1/Por/Ptpn11/Gli2/Thrb/Rarb/Ror2/Smad1/Adamts12/Sulf2/Bmp7/Atf2/Cd44/Sox5/Runx3/Pax7/Gdf6/Nfib/Mboat2/Chst11/Trps1/Tgfbr2/Sik3/Atp7a	27	Hyper	Intron	0.034793814
GO:0048593	camera-type eye morphogenesis	20/776	138/13232	0.144927536	2.471238608	4.336350551	0.000155196	0.012700596	0.011293525	Lrp5/Pax2/Ush1c/Kdm2b/Flt1/Kdr/Prom1/Thrb/Tenm3/Ntrk2/Jag1/Bmp7/Alms1/Adamts9/Ephb2/Ephb1/Fat3/Man2a1/Ptprm/Tfap2b	20	Hyper	Intron	0.025773196
GO:0019233	sensory perception of pain	16/776	98/13232	0.163265306	2.783925942	4.424143941	0.000172527	0.013891175	0.012352203	Ano1/Grin2d/Scn4a/Fto/Disc1/Ngf/Retreg1/Fyn/Mgll/Tafa4/Grm3/Grm8/Scn8a/Ephb1/Scn5a/Scn11a	16	Hyper	Intron	0.020618557
GO:0098742	cell-cell adhesion via plasma-membrane adhesion molecules	24/776	184/13232	0.130434783	2.224114747	4.173466799	0.000191478	0.015172373	0.013491459	Elfn1/Hmcn1/Igsf9/Tenm3/Dsc3/Pcdha4/Mbp/Cdh13/Pcdh15/Cdh23/Acvr1/Magi2/Grid2/Nrcam/Celsr3/Tgfbr2/Fat3/Kirrel3/Dscaml1/Ncam1/Map2k5/Efna5/Ptprm/Il1rapl1	24	Hyper	Intron	0.030927835
GO:0035107	appendage morphogenesis	21/776	153/13232	0.137254902	2.340408328	4.162300763	0.000233439	0.017782499	0.015812415	C2cd3/Lrp5/Gna12/Gli2/Fras1/Rarb/Ror2/Fbn2/Ark2c/Mecom/Bmp7/Alx4/Cacna1c/Chd7/Asph/Chst11/Sik3/Tfap2b/Aff3/Gpc3/Atp7a	21	Hyper	Intron	0.027061856
GO:0035108	limb morphogenesis	21/776	153/13232	0.137254902	2.340408328	4.162300763	0.000233439	0.017782499	0.015812415	C2cd3/Lrp5/Gna12/Gli2/Fras1/Rarb/Ror2/Fbn2/Ark2c/Mecom/Bmp7/Alx4/Cacna1c/Chd7/Asph/Chst11/Sik3/Tfap2b/Aff3/Gpc3/Atp7a	21	Hyper	Intron	0.027061856
GO:1902459	positive regulation of stem cell population maintenance	5/776	11/13232	0.454545455	7.750702905	5.590505523	0.000235105	0.017782499	0.015812415	Kdm2b/Tead3/Esrrb/Lbh/Sirt6	5	Hyper	Intron	0.006443299
GO:0031589	cell-substrate adhesion	35/776	318/13232	0.110062893	1.876742527	3.949964001	0.000244242	0.017921741	0.015936231	Utrn/Col26a1/Ptpn11/Kdr/Limch1/Mmp14/Ptk2b/Nid2/Dlc1/Gas6/Rreb1/Spock1/Rsu1/Cdh13/Disc1/Fndc3b/Pik3r1/Egflam/Adamts12/Col13a1/Jag1/Rin2/Prex1/Adamts9/Cdk6/Tek/Smoc1/Prkce/Pdgfb/Angpt1/Ephb1/Peak1/Itga11/Efna5/Dmd	35	Hyper	Intron	0.045103093
GO:0048266	behavioral response to pain	8/776	30/13232	0.266666667	4.547079038	4.854556103	0.000248667	0.017921741	0.015936231	Gria1/Runx1/Capn2/Osm/Cacna1a/Tacr1/Akt1/Scn11a	8	Hyper	Intron	0.010309278
GO:0061448	connective tissue development	34/776	306/13232	0.111111111	1.894616266	3.951876129	0.000249577	0.017921741	0.015936231	Sox6/Lrp5/Prkca/Axin2/Runx1/Por/Ptpn11/Gli2/Rasal2/Thrb/Rarb/Ror2/Fto/Smad1/Adamts12/Col5a1/Sulf2/Bmp7/Atf2/Cd44/Sox5/Runx3/Pax7/Gdf6/Nfib/Mboat2/Pdgfb/Chst11/Vps13b/Trps1/Tgfbr2/Sik3/Dmd/Atp7a	34	Hyper	Intron	0.043814433
GO:0007613	memory	23/776	176/13232	0.130681818	2.228327085	4.094521795	0.000251306	0.017921741	0.015936231	Shank2/Abcc8/Gria1/Mapt/Kalrn/Cux2/Lmx1a/Adcy1/Crtc1/Cacna1d/Ntrk2/Camk4/Nfix/Jph3/Ngf/Pde4d/Eif4ebp2/Itpr3/Btbd9/Tacr1/Reln/Vps13b/Ncam1	23	Hyper	Intron	0.029639175
GO:0140888	interferon-mediated signaling pathway	3��12��	75/13232	0.04	44.10666667	11.27892908	3.71E-05	0.018026979	0.011752481	Trim6/Morc3/Pik3c3	3	Hypo	Upstream_1to5kb	0.25
GO:0048167	regulation of synaptic plasticity	31/776	270/13232	0.114814815	1.957770141	3.968670681	0.000259784	0.018160189	0.016148262	Shank2/Grin2d/Gria1/Snap47/Mapt/Sctr/Kcnj10/Kdr/Sorcs2/Adcy1/Ptk2b/Grid1/Crtc1/Ntrk2/Synpo/Jph3/Mctp1/Ctnnd2/Eif4ebp2/Itpr3/Bcl2l1/Kcnb1/Stxbp1/Slc4a10/Mgll/Reln/Atp2b2/Grid2/Ephb2/Slc38a1/Rasgrf1	31	Hyper	Intron	0.039948454
GO:1990806	ligand-gated ion channel signaling pathway	10/776	46/13232	0.217391304	3.706857911	4.59013792	0.000268911	0.018160189	0.016148262	Grin2d/Gria1/Ptk2b/Grid1/Chrm3/Fyn/Itpr1/Grid2/Grik3/Grik4	10	Hyper	Intron	0.012886598
GO:0048562	embryonic organ morphogenesis	33/776	295/13232	0.111864407	1.907461122	3.934233591	0.000270479	0.018160189	0.016148262	C2cd3/Pax2/Tcf7l2/Mthfd1l/Ush1c/Ntn1/Hnf1b/Kdm2b/Gli2/Mmp14/Gata4/Rarb/Ror2/Ryr2/Fbn2/Pcdh15/Cdh23/Sobp/Bmp7/Acvr1/Myo3b/Alx4/Atp2b2/Ephb2/Chd7/Pax5/Tgfb3/Chst11/Ankrd24/Efna2/Tgfbr2/Dscaml1/Ptk7	33	Hyper	Intron	0.042525773
GO:0010765	positive regulation of sodium ion transport	9/776	38/13232	0.236842105	4.038524145	4.681706089	0.000273657	0.018160189	0.016148262	Cnksr3/Fxyd1/Fxyd7/Atp1b1/Nedd4l/Ank3/Stk39/Akt1/Scn5a	9	Hyper	Intron	0.011597938
GO:0051968	positive regulation of synaptic transmission, glutamatergic	9/776	38/13232	0.236842105	4.038524145	4.681706089	0.000273657	0.018160189	0.016148262	Cacng3/Shank2/Grin2d/Cacng4/Ptk2b/Ror2/Ntrk2/Stxbp1/Reln	9	Hyper	Intron	0.011597938
GO:0048705	skeletal system morphogenesis	28/776	235/13232	0.119148936	2.031673613	3.982837521	0.000276477	0.018160189	0.016148262	Sox6/Lrp5/Mthfd1l/Axin2/Por/Mmp14/Rarb/Sfrp1/Ror2/Fbn2/Nfix/Wwox/Schip1/Col13a1/Bmp7/Atf2/Alx4/Sox5/Tek/Pax5/Tgfb3/Foxn3/Vdr/Chst11/Ltf/Tgfbr2/Dscaml1/Sik3	28	Hyper	Intron	0.036082474
GO:0010811	positive regulation of cell-substrate adhesion	18/776	123/13232	0.146341463	2.495348252	4.15860831	0.000288461	0.01870124	0.016629371	Utrn/Col26a1/Ptpn11/Kdr/Ptk2b/Rreb1/Rsu1/Cdh13/Disc1/Egflam/Rin2/Prex1/Cdk6/Tek/Smoc1/Prkce/Pdgfb/Dmd	18	Hyper	Intron	0.023195876
GO:0050678	regulation of epithelial cell proliferation	39/776	372/13232	0.10483871	1.787662122	3.846173242	0.000302688	0.019366339	0.017220785	Pax2/Tcf7l2/Stxbp4/Prkca/Flt1/Gli2/Kdr/Sfrp1/Rreb1/Mcc/Nod2/Cdh13/Sema5a/Col18a1/Jag1/Sulf2/Dab2ip/Atf2/Tacr1/Dysf/Foxp1/Itpr1/Cdk6/Tek/Runx3/Nfib/Tgfb3/Akt1/Pdgfb/Vdr/Sirt6/Mtss1/Scn5a/Ccr3/Map2k5/Ptprm/Erbb4/Gpc3/Atp7a	39	Hyper	Intron	0.050257732
GO:0030534	adult behavior	24/776	190/13232	0.126315789	2.153879544	3.998554985	0.000312066	0.019366339	0.017220785	Inpp5f/Shank2/Prkn/Lgi4/Grin2d/Mapt/Kalrn/Sez6l/Kcnj10/Klhl1/Chrna6/Cacna1a/Ngf/Pcdh15/Cdh23/Btbd9/Cacna1c/Oprd1/Chd7/Pax5/Nrxn3/Scn8a/Oxr1/Ncam1	24	Hyper	Intron	0.030927835
GO:0021554	optic nerve development	8/776	31/13232	0.258064516	4.400399069	4.730915766	0.000318117	0.019366339	0.017220785	Pax2/Kcnj10/Cacna1d/Cacna1c/Ephb2/Scn8a/Ephb1/Scn11a	8	Hyper	Intron	0.010309278
GO:0035235	ionotropic glutamate receptor signaling pathway	8/776	31/13232	0.258064516	4.400399069	4.730915766	0.000318117	0.019366339	0.017220785	Grin2d/Gria1/Ptk2b/Grid1/Fyn/Grid2/Grik3/Grik4	8	Hyper	Intron	0.010309278
GO:1903514	release of sequestered calcium ion into cytosol by endoplasmic reticulum	8/776	31/13232	0.258064516	4.400399069	4.730915766	0.000318117	0.019366339	0.017220785	Ryr2/Casq2/Pde4d/Itpr1/Cacna1c/Chd7/Asph/Dmd	8	Hyper	Intron	0.010309278
GO:0007611	learning or memory	37/776	348/13232	0.106321839	1.812951772	3.835897036	0.000326344	0.019591059	0.017420609	Shank2/Prkn/Abcc8/Gria1/Specc1/Mapt/Prkca/Kalrn/Cux2/Lmx1a/Adcy1/Crtc1/Cacna1d/Shc3/Ntrk2/Camk4/Synpo/Nfix/Jph3/Ndrg4/Ngf/Pde4d/Ctnnd2/Eif4ebp2/Itpr3/Grm4/Btbd9/Tacr1/Reln/Cacna1c/Ephb2/Nrxn3/Zfp385a/Vps13b/Ncam1/Tmod2/Ttbk1	37	Hyper	Intron	0.047680412
GO:0034331	cell junction maintenance	13/776	74/13232	0.175675676	2.995541934	4.296548047	0.000329657	0.019591059	0.017420609	Shank2/Afdn/Tanc2/Rimbp2/Erc2/Ctnnd2/Magi2/Plxna4/Vdr/Rims2/Mtss1/Dlgap1/Dlg3	13	Hyper	Intron	0.016752577
GO:0050673	epithelial cell proliferation	45/776	453/13232	0.099337748	1.693862224	3.750695484	0.000360357	0.021163544	0.018818882	Pax2/Tcf7l2/Hnf1b/Stxbp4/Prkca/Flt1/Gli2/Kdr/Mmp14/Adk/Sfrp1/Rreb1/Mcc/Nod2/Cdh13/Sema5a/Col18a1/Jag1/Bcl2l1/Sulf2/Dab2ip/Atf2/Tacr1/Dysf/Alms1/Foxp1/Itpr1/Cdk6/Tek/Runx3/Nfib/Tgfb3/Akt1/Pdgfb/Vdr/Sirt6/Mtss1/Scn5a/Ccr3/Map2k5/Rasgrf1/Ptprm/Erbb4/Gpc3/Atp7a	45	Hyper	Intron	0.057989691
GO:1902305	regulation of sodium ion transmembrane transport	8/776	32/13232	0.25	4.262886598	4.612409938	0.000402604	0.023369779	0.020780693	Fxyd1/Fxyd7/Atp1b1/Nedd4l/Ank3/Stk39/Scn5a/Dmd	8	Hyper	Intron	0.010309278
GO:0060560	developmental growth involved in morphogenesis	30/776	266/13232	0.112781955	1.923106736	3.796012425	0.000440231	0.025260149	0.022461633	Prkg1/Prkn/Afdn/Slit3/Cyfip2/Fstl4/Ntn1/Hnf1b/Mapt/Auts2/Kif26b/Sfrp1/Spag6/Nedd4l/Myo5b/Nkd1/Nfix/Disc1/Ngf/Ctnnd2/Sema5a/Cpne5/Mgll/Plxna4/Garem2/Rims2/Sirt6/Tgfbr2/Efna5/Ptk7	30	Hyper	Intron	0.038659794
GO:0001952	regulation of cell-matrix adhesion	17/776	117/13232	0.145299145	2.477575117	4.006786923	0.000458685	0.02535662	0.022547416	Utrn/Ptpn11/Kdr/Limch1/Mmp14/Ptk2b/Dlc1/Cdh13/Disc1/Pik3r1/Jag1/Rin2/Cdk6/Tek/Peak1/Efna5/Dmd	17	Hyper	Intron	0.021907216
GO:0098659	inorganic cation import across plasma membrane	17/776	117/13232	0.145299145	2.477575117	4.006786923	0.000458685	0.02535662	0.022547416	Abcc8/Slc39a11/Atp1b1/Kcnj10/Cacna1d/Nedd4l/Cacna1a/Trpm2/Ank3/Fyn/Stk39/Cacna1c/Slc9a1/Scn5a/Slc9a9/Cacna1f/Slc9a7	17	Hyper	Intron	0.021907216
GO:0099587	inorganic ion import across plasma membrane	17/776	117/13232	0.145299145	2.477575117	4.006786923	0.000458685	0.02535662	0.022547416	Abcc8/Slc39a11/Atp1b1/Kcnj10/Cacna1d/Nedd4l/Cacna1a/Trpm2/Ank3/Fyn/Stk39/Cacna1c/Slc9a1/Scn5a/Slc9a9/Cacna1f/Slc9a7	17	Hyper	Intron	0.021907216
GO:0099558	maintenance of synapse structure	10/776	49/13232	0.204081633	3.479907427	4.340745051	0.00046223	0.02535662	0.022547416	Shank2/Tanc2/Rimbp2/Erc2/Ctnnd2/Magi2/Plxna4/Rims2/Dlgap1/Dlg3	10	Hyper	Intron	0.012886598
GO:0048568	embryonic organ development	46/776	472/13232	0.097457627	1.66180325	3.654369464	0.000474107	0.025725475	0.022875406	C2cd3/Pax2/Tcf7l2/Mthfd1l/Ush1c/Ntn1/Hnf1b/Sp2/Runx1/Kdm2b/Gli2/Kdr/Mmp14/Gata4/Thrb/Rarb/Ror2/Ryr2/Fbn2/Gab1/Pcdh15/Cdh23/Sobp/Tead3/Bmp7/Acvr1/Myo3b/Alx4/Lmo2/Atp2b2/Plxna4/Ephb2/Chd7/Pax5/Tgfb3/Esrrb/Akt1/Pdgfb/Chst11/Zfpm2/Ankrd24/Efna2/Tgfbr2/Plcd1/Dscaml1/Ptk7	46	Hyper	Intron	0.059278351
GO:0033002	muscle cell proliferation	31/776	280/13232	0.110714286	1.887849779	3.747899911	0.000490146	0.02630978	0.023394978	Map3k5/Prkg1/Tcf7l2/Prkca/Dyrk1a/Gna12/Ptpn11/Flt1/Gata4/Abcc4/Smad1/Cdh13/Ndrg4/Pik3r1/Pde4d/Rxra/Tacr1/Foxp1/Ctnnbip1/Tgfb3/Akt1/Vipr2/Pdgfb/Tafa5/Timp3/Zfpm2/Angpt1/Ephb1/Tgfbr2/Ncam1/Erbb4	31	Hyper	Intron	0.039948454
GO:0030031	cell projection assembly	48/776	500/13232	0.096	1.636948454	3.62392224	0.000504527	0.026793604	0.0238252	C2cd3/Ablim1/Odad1/Septin9/Cep131/Tenm2/Cyfip2/Ntn1/Odad4/Dnai2/Auts2/Tctn2/Dnm3/Kcnj10/Arhgap24/Cfap70/Abcc4/Fgd3/Spag6/Cdh13/Gas8/Disc1/Wwtr1/Vav3/Cdc14a/Pik3r1/Trpm2/Pcdh15/Myo3b/Alms1/Ccdc146/Lrguk/Ephb2/Ubxn10/Tgfb3/Akt1/Ehd3/Drc1/Scin/Pdgfb/Lima1/Palm/Celsr3/Anp32a/Spag16/Rab17/Wdr44/Atp7a	48	Hyper	Intron	0.06185567
GO:0051965	positive regulation of synapse assembly	13/776	78/13232	0.166666667	2.841924399	4.072190429	0.000559508	0.027825114	0.024742431	Asic2/Prkca/Cux2/Ntrk2/Adgrl2/Pik3r1/Lrtm2/Grid2/Ephb2/Ephb1/Opcml/Efna5/Il1rapl1	13	Hyper	Intron	0.016752577
GO:0055117	regulation of cardiac muscle contraction	13/776	78/13232	0.166666667	2.841924399	4.072190429	0.000559508	0.027825114	0.024742431	Fxyd1/Cacna1h/Atp1b1/Gata4/Ryr2/Casq2/Pde4d/Cacna1c/Slc9a1/Asph/Ehd3/Scn5a/Dmd	13	Hyper	Intron	0.016752577
GO:0099562	maintenance of postsynaptic density structure	6/776	19/13232	0.315789474	5.384698861	4.773684914	0.00055959	0.027825114	0.024742431	Shank2/Tanc2/Ctnnd2/Magi2/Dlgap1/Dlg3	6	Hyper	Intron	0.007731959
GO:0048736	appendage development	23/776	186/13232	0.123655914	2.108524554	3.80015226	0.000559772	0.027825114	0.024742431	C2cd3/Lrp5/Gna12/Gli2/Fras1/Rarb/Ror2/Fbn2/Ark2c/Mecom/Bmp7/Alx4/Cacna1c/Chd7/Asph/Smoc1/Chst11/Sik3/Tfap2b/Aff3/Gpc3/Dmd/Atp7a	23	Hyper	Intron	0.029639175
GO:0060173	limb development	23/776	186/13232	0.123655914	2.108524554	3.80015226	0.000559772	0.027825114	0.024742431	C2cd3/Lrp5/Gna12/Gli2/Fras1/Rarb/Ror2/Fbn2/Ark2c/Mecom/Bmp7/Alx4/Cacna1c/Chd7/Asph/Smoc1/Chst11/Sik3/Tfap2b/Aff3/Gpc3/Dmd/Atp7a	23	Hyper	Intron	0.029639175
GO:0007413	axonal fasciculation	7/776	26/13232	0.269230769	4.590800952	4.574359097	0.000571572	0.027825114	0.024742431	Crtac1/Casp7/Sema5a/Ephb2/Celsr3/Ncam1/Efna5	7	Hyper	Intron	0.009020619
GO:0106030	neuron projection fasciculation	7/776	26/13232	0.269230769	4.590800952	4.574359097	0.000571572	0.027825114	0.024742431	Crtac1/Casp7/Sema5a/Ephb2/Celsr3/Ncam1/Efna5	7	Hyper	Intron	0.009020619
GO:0050679	positive regulation of epithelial cell proliferation	24/776	198/13232	0.121212121	2.066854108	3.775171331	0.000574116	0.027825114	0.024742431	Pax2/Tcf7l2/Stxbp4/Prkca/Gli2/Kdr/Rreb1/Nod2/Cdh13/Sema5a/Col18a1/Dab2ip/Tacr1/Dysf/Foxp1/Itpr1/Akt1/Pdgfb/Sirt6/Scn5a/Ccr3/Map2k5/Erbb4/Atp7a	24	Hyper	Intron	0.030927835
GO:0051963	regulation of synapse assembly	24/776	198/13232	0.121212121	2.066854108	3.775171331	0.000574116	0.027825114	0.024742431	Crtac1/Afdn/Cyfip2/Ntn1/Asic2/Prkca/Cux2/Ptk2b/Colq/Elmo1/Ntrk2/Nrg2/Adgrl2/Pik3r1/Lrtm2/Grid2/Ephb2/Srgap1/Palm/Ephb1/Opcml/Efna5/Rab17/Il1rapl1	24	Hyper	Intron	0.030927835
GO:0060048	cardiac muscle contraction	18/776	131/13232	0.13740458	2.342960573	3.855534404	0.000628318	0.029878978	0.026568753	Kcne3/Fxyd1/Cacna1h/Sgcd/Map2k6/Atp1b1/Gata4/Cacna1d/Ryr2/Cacnb2/Casq2/Pde4d/Cacna1c/Slc9a1/Asph/Ehd3/Scn5a/Dmd	18	Hyper	Intron	0.023195876
GO:0046879	hormone secretion	38/776	373/13232	0.101876676	1.73715486	3.604520058	0.000628464	0.029878978	0.026568753	Arrb1/Prkcb/Lrp5/Tcf7l2/Prkn/Abcc8/Rph3al/Rasl10b/Hnf1b/Stxbp4/Runx1/Kalrn/Ptpn11/Slc8b1/Osm/Cacna1d/Rab11fip1/Chrm3/Fto/Hadh/Ppp3ca/Trpm2/Kcnb1/Tacr1/Itpr1/Cacna1c/Abcb1b/Lyn/Chd7/Ptprn2/Prkce/Nell2/Vdr/Rims2/Sirt6/Myrip/Efna5/Tfap2b	38	Hyper	Intron	0.048969072
GO:0045667	regulation of osteoblast differentiation	18/776	132/13232	0.136363636	2.325210872	3.819215844	0.000688677	0.032432768	0.028839613	Lrp5/Nell1/Axin2/Sfrp1/Fbn2/Smad1/Fndc3b/Wwtr1/Ppp3ca/Scube3/Jag1/Bmp7/Acvr1/Cdk6/Ctnnbip1/Smoc1/Ltf/Cd276	18	Hyper	Intron	0.023195876
GO:0051017	actin filament bundle assembly	20/776	155/13232	0.129032258	2.200199534	3.75148433	0.000731983	0.033265086	0.029579721	Arrb1/Pdlim1/Prkn/Ush1c/Arhgef18/Limch1/Ptk2b/Lcp1/Diaph3/Dlc1/Phactr1/Fhod3/Synpo/Pik3r1/Tacr1/Alms1/Tgfb3/Lima1/Mtss1/Arhgap28	20	Hyper	Intron	0.025773196
GO:0010882	regulation of cardiac muscle contraction by calcium ion signaling	7/776	27/13232	0.259259259	4.420771287	4.440937008	0.000733005	0.033265086	0.029579721	Atp1b1/Ryr2/Casq2/Cacna1c/Slc9a1/Asph/Dmd	7	Hyper	Intron	0.009020619
GO:0098719	sodium ion import across plasma membrane	7/776	27/13232	0.259259259	4.420771287	4.440937008	0.000733005	0.033265086	0.029579721	Nedd4l/Ank3/Stk39/Slc9a1/Scn5a/Slc9a9/Slc9a7	7	Hyper	Intron	0.009020619
GO:0099159	regulation of modification of postsynaptic structure	7/776	27/13232	0.259259259	4.420771287	4.440937008	0.000733005	0.033265086	0.029579721	Kalrn/Phactr1/Myo5b/Ank3/Cd44/Prmt8/Agap1	7	Hyper	Intron	0.009020619
GO:0050954	sensory perception of mechanical stimulus	23/776	190/13232	0.121052632	2.064134563	3.687560442	0.000754831	0.033751912	0.030012612	Arrb1/Ush1c/Asic2/Diaph3/Thrb/Cacna1d/Fam107b/Mbp/Cdc14a/Pcdh15/Cdh23/Fyn/Sobp/Myo3b/Alms1/Atp2b2/Grm8/Ror1/Chd7/Otof/Scn8a/Ankrd24/Scn11a	23	Hyper	Intron	0.029639175
GO:0030902	hindbrain development	24/776	202/13232	0.118811881	2.025926304	3.667393723	0.000765833	0.033751912	0.030012612	Prkg1/Hnf1b/Ncor2/Kdm2b/Ptpn11/Sez6l/Gli2/Lmx1a/Klhl1/Dlc1/Myo16/Nfix/Cacna1a/Smad1/Bmp7/Atf2/Ctnna2/Atp2b2/Grid2/Ephb2/Nfib/Ephb1/Scn5a/Atp7a	24	Hyper	Intron	0.030927835
GO:2000036	regulation of stem cell population maintenance	8/776	35/13232	0.228571429	3.897496318	4.28407635	0.000770603	0.033751912	0.030012612	Pax2/Hnf1b/Kdm2b/Tead3/Bmp7/Esrrb/Lbh/Sirt6	8	Hyper	Intron	0.010309278
GO:0043954	cellular component maintenance	15/776	101/13232	0.148514851	2.53240788	3.858549343	0.000770777	0.033751912	0.030012612	Shank2/Afdn/Tanc2/Rimbp2/Erc2/Ctnnd2/Fyn/Magi2/Plxna4/Vdr/Rims2/Mtss1/Dlgap1/Erbb4/Dlg3	15	Hyper	Intron	0.019329897
GO:0021545	cranial nerve development	12/776	71/13232	0.169014085	2.881951503	3.968542659	0.000793928	0.034166262	0.030381058	Pax2/Kcnj10/Cacna1d/Adarb1/Cacna1c/Plxna4/Ephb2/Chd7/Scn8a/Ephb1/Scn11a/Dmd	12	Hyper	Intron	0.015463918
GO:0070509	calcium ion import	12/776	71/13232	0.169014085	2.881951503	3.968542659	0.000793928	0.034166262	0.030381058	Plpp4/Cacna1h/Cacna1d/Cacnb2/Cacna1a/Trpm2/Fyn/Dysf/Cacna1c/Pdgfb/Cacna1i/Cacna1f	12	Hyper	Intron	0.015463918
GO:0045600	positive regulation of fat cell differentiation	11/776	62/13232	0.177419355	3.02527436	3.989557395	0.000855375	0.036206754	0.032195488	Lrp5/Axin2/Sfrp1/Rreb1/Zbtb7c/Fndc3b/Mecom/Bmp7/Akt1/Zfp385a/Sirt6	11	Hyper	Intron	0.014175258
GO:0001932	regulation of protein phosphorylation	15/776	102/13232	0.147058824	2.507580352	3.814925727	0.000855849	0.036206754	0.032195488	Arrb1/Gfra1/Cnksr3/Cdk5rap3/Ptprc/Kdr/Ptk2b/Gas6/Ngf/Adarb1/Reln/Lyn/Pdgfb/Efna5/Erbb4	15	Hyper	Intron	0.019329897
GO:0099173	postsynapse organization	32/776	303/13232	0.105610561	1.800823381	3.519763527	0.000903945	0.037920114	0.033719029	Shank2/Afdn/Cyfip2/Asic2/Tanc2/Kalrn/Cux2/Dnm3/Nos1ap/Ptk2b/Grid1/Colq/Ror2/Elmo1/Myo5b/Disc1/Ctnnd2/Fyn/Cd44/Reln/Magi2/Grid2/Ephb2/Nrxn3/Akt1/Nrcam/Palm/Ephb1/Dlgap1/Erbb4/Il1rapl1/Dlg3	32	Hyper	Intron	0.041237113
GO:0061572	actin filament bundle organization	20/776	158/13232	0.126582278	2.158423594	3.656197043	0.000933858	0.038805305	0.034506152	Arrb1/Pdlim1/Prkn/Ush1c/Arhgef18/Limch1/Ptk2b/Lcp1/Diaph3/Dlc1/Phactr1/Fhod3/Synpo/Pik3r1/Tacr1/Alms1/Tgfb3/Lima1/Mtss1/Arhgap28	20	Hyper	Intron	0.025773196
GO:0086004	regulation of cardiac muscle cell contraction	8/776	36/13232	0.222222222	3.789232532	4.182661457	0.000940593	0.038805305	0.034506152	Fxyd1/Cacna1h/Gata4/Ryr2/Casq2/Pde4d/Cacna1c/Scn5a	8	Hyper	Intron	0.010309278
GO:0009914	hormone transport	38/776	382/13232	0.09947644	1.696227128	3.446425972	0.000984674	0.039798004	0.035388871	Arrb1/Prkcb/Lrp5/Tcf7l2/Prkn/Abcc8/Rph3al/Rasl10b/Hnf1b/Stxbp4/Runx1/Kalrn/Ptpn11/Slc8b1/Osm/Cacna1d/Rab11fip1/Chrm3/Fto/Hadh/Ppp3ca/Trpm2/Kcnb1/Tacr1/Itpr1/Cacna1c/Abcb1b/Lyn/Chd7/Ptprn2/Prkce/Nell2/Vdr/Rims2/Sirt6/Myrip/Efna5/Tfap2b	38	Hyper	Intron	0.048969072
GO:1901890	positive regulation of cell junction assembly	17/776	125/13232	0.136	2.319010309	3.698191894	0.000989124	0.039798004	0.035388871	Asic2/Prkca/Cux2/Ptpn11/Kdr/Ntrk2/Adgrl2/Pik3r1/Lrtm2/Grid2/Tek/Ephb2/Nphp4/Ephb1/Opcml/Efna5/Il1rapl1	17	Hyper	Intron	0.021907216
GO:0099175	regulation of postsynapse organization	22/776	182/13232	0.120879121	2.061175937	3.597955001	0.000992823	0.039798004	0.035388871	Shank2/Afdn/Cyfip2/Asic2/Tanc2/Kalrn/Cux2/Dnm3/Ptk2b/Grid1/Ror2/Elmo1/Disc1/Fyn/Reln/Grid2/Ephb2/Akt1/Nrcam/Palm/Erbb4/Il1rapl1	22	Hyper	Intron	0.028350515
GO:0070252	actin-mediated cell contraction	14/776	93/13232	0.150537634	2.566899457	3.784768701	0.000996545	0.039798004	0.035388871	Kcne3/Fxyd1/Cacna1h/Sgcd/Limch1/Gata4/Cacna1d/Ryr2/Cacnb2/Casq2/Pde4d/Cacna1c/Slc9a1/Scn5a	14	Hyper	Intron	0.018041237
GO:0051235	maintenance of location	23/776	194/13232	0.118556701	2.021575088	3.577697074	0.00100634	0.039870222	0.035453089	Uvrag/Slc8b1/Ptprc/Ptk2b/Ryr2/Fbn2/Plcg2/Casq2/Ngf/Pde4d/Trpm2/Ank3/Itpr3/Itpr1/Cacna1c/Itpr2/Lyn/Chd7/Asph/Akt1/Prkce/Tmem232/Dmd	23	Hyper	Intron	0.029639175
GO:0030073	insulin secretion	27/776	243/13232	0.111111111	1.894616266	3.513095567	0.001046031	0.041116419	0.036561222	Arrb1/Prkcb/Lrp5/Tcf7l2/Prkn/Abcc8/Rph3al/Hnf1b/Stxbp4/Ptpn11/Slc8b1/Cacna1d/Chrm3/Fto/Hadh/Ppp3ca/Trpm2/Kcnb1/Itpr1/Cacna1c/Ptprn2/Prkce/Rims2/Sirt6/Myrip/Efna5/Tfap2b	27	Hyper	Intron	0.034793814
GO:0048813	dendrite morphogenesis	22/776	183/13232	0.120218579	2.049912681	3.56966948	0.001067836	0.041645619	0.037031793	Afdn/Tanc2/Kalrn/Cux2/Dnm3/Phactr1/Nedd4l/Myo5b/Cacna1a/Smad1/Ppp3ca/Ctnnd2/Fyn/Ctnna2/Reln/Ephb2/Ephb1/Trak1/Trpc6/Cacna1f/Il1rapl1/Atp7a	22	Hyper	Intron	0.028350515
GO:0051924	regulation of calcium ion transport	26/776	232/13232	0.112068966	1.910949165	3.493850789	0.001133501	0.043686131	0.038846241	Plpp4/Slc8b1/Atp1b1/Nos1ap/Ptk2b/Cacna1d/Ryr2/Cacnb2/Casq2/Ngf/Pde4d/Fyn/Dysf/Itpr1/Atp2b2/Cacna1c/Oprd1/Lyn/Chd7/Asph/Akt1/Prkce/Pdgfb/Vdr/Trpc6/Dmd	26	Hyper	Intron	0.033505155
GO:0046883	regulation of hormone secretion	33/776	320/13232	0.103125	1.758440722	3.42797597	0.00113766	0.043686131	0.038846241	Arrb1/Prkcb/Lrp5/Tcf7l2/Prkn/Abcc8/Rph3al/Rasl10b/Stxbp4/Runx1/Kalrn/Ptpn11/Slc8b1/Osm/Cacna1d/Rab11fip1/Chrm3/Fto/Hadh/Ppp3ca/Trpm2/Kcnb1/Tacr1/Itpr1/Cacna1c/Chd7/Prkce/Nell2/Vdr/Sirt6/Myrip/Efna5/Tfap2b	33	Hyper	Intron	0.042525773
GO:0045927	positive regulation of growth	30/776	282/13232	0.106382979	1.813994297	3.448648469	0.001149278	0.04379537	0.038943378	Gpam/Prkn/Afdn/Ntn1/Mapt/Kdm2b/Flt3/Mmp14/Gata4/Ptk2b/Sfrp1/Nedd4l/Myo5b/Disc1/Ngf/Ctnnd2/Sema5a/Cpne5/Armc10/Slc9a1/Chd7/Akt1/Rims2/Zfpm2/Tgfbr2/Ncam1/Map2k5/Efna5/Rftn1/Erbb4	30	Hyper	Intron	0.038659794
GO:0010880	regulation of release of sequestered calcium ion into cytosol by sarcoplasmic reticulum	7/776	29/13232	0.24137931	4.115890508	4.19259364	0.001162764	0.043973634	0.039101892	Ryr2/Casq2/Pde4d/Cacna1c/Chd7/Asph/Dmd	7	Hyper	Intron	0.009020619
GO:0090659	walking behavior	10/776	55/13232	0.181818182	3.100281162	3.895726006	0.001197035	0.044758096	0.039799446	Mapt/Kcnj10/Klhl1/Cacna1a/Pcdh15/Cacna1c/Chd7/Scn8a/Oxr1/Dmd	10	Hyper	Intron	0.012886598
GO:0051489	regulation of filopodium assembly	9/776	46/13232	0.195652174	3.33617212	3.961549734	0.001214287	0.044758096	0.039799446	Tenm2/Dnm3/Pik3r1/Trpm2/Myo3b/Ephb2/Tgfb3/Palm/Rab17	9	Hyper	Intron	0.011597938
GO:0006942	regulation of striated muscle contraction	14/776	95/13232	0.147368421	2.512859468	3.693602759	0.001232465	0.044758096	0.039799446	Fxyd1/Cacna1h/Scn4a/Atp1b1/Gata4/Ryr2/Casq2/Pde4d/Cacna1c/Slc9a1/Asph/Ehd3/Scn5a/Dmd	14	Hyper	Intron	0.018041237
GO:0007156	homophilic cell adhesion via plasma membrane adhesion molecules	14/776	95/13232	0.147368421	2.512859468	3.693602759	0.001232465	0.044758096	0.039799446	Hmcn1/Igsf9/Tenm3/Dsc3/Pcdha4/Cdh13/Pcdh15/Cdh23/Nrcam/Celsr3/Fat3/Kirrel3/Dscaml1/Ptprm	14	Hyper	Intron	0.018041237
GO:0050796	regulation of insulin secretion	24/776	209/13232	0.114832536	1.958072313	3.484607027	0.001236745	0.044758096	0.039799446	Arrb1/Prkcb/Lrp5/Tcf7l2/Prkn/Abcc8/Rph3al/Stxbp4/Ptpn11/Slc8b1/Cacna1d/Chrm3/Fto/Hadh/Ppp3ca/Trpm2/Kcnb1/Itpr1/Cacna1c/Prkce/Sirt6/Myrip/Efna5/Tfap2b	24	Hyper	Intron	0.030927835
GO:0035264	multicellular organism growth	23/776	197/13232	0.116751269	1.99078968	3.497010734	0.001239666	0.044758096	0.039799446	Apba2/Gpam/Tcf7l2/Sp2/Ptpn11/Flt3/Rasal2/Rarb/Fto/Nfix/Wwtr1/Pde4d/Adarb1/Pcdh15/Slc4a10/Alms1/Stk40/Chd7/Cela1/Vps13b/Sik3/Dmd/Zfx	23	Hyper	Intron	0.029639175
GO:0072657	protein localization to membrane	44/776	467/13232	0.094218415	1.606569681	3.330938584	0.001246269	0.044758096	0.039799446	Map7/Cacng3/Ano1/Prkn/Snap47/Stx8/Kalrn/Clip1/Nfasc/Atp1b1/Mapk10/Mmp14/Gpc5/Tspan14/Colq/Ank1/Gas6/Cacnb2/Myo5b/Cacna1a/Tspan5/Pik3r1/Ank3/Pacsin1/Bcl2l1/Tm9sf4/Kcnb1/Stxbp1/Hycc1/Reln/Magi2/Dpp6/Lyn/Nrxn3/Akt1/Ehd3/Sirt6/Palm/Rab6b/Rftn1/Erbb4/Wdr44/Gpc3/Dlg3	44	Hyper	Intron	0.056701031
GO:0046847	filopodium assembly	11/776	65/13232	0.169230769	2.885646312	3.80374498	0.001283721	0.0454492	0.040413983	Tenm2/Dnm3/Fgd3/Spag6/Pik3r1/Trpm2/Myo3b/Ephb2/Tgfb3/Palm/Rab17	11	Hyper	Intron	0.014175258
GO:0098815	modulation of excitatory postsynaptic potential	11/776	65/13232	0.169230769	2.885646312	3.80374498	0.001283721	0.0454492	0.040413983	Prkn/Afdn/Grin2d/Gria1/Cux2/Ptk2b/Ntrk2/Sv2c/Reln/Rims2/Erbb4	11	Hyper	Intron	0.014175258
GO:0030038	contractile actin filament bundle assembly	14/776	96/13232	0.145833333	2.486683849	3.648888271	0.001366931	0.047396688	0.042145714	Arrb1/Pdlim1/Arhgef18/Limch1/Ptk2b/Dlc1/Phactr1/Fhod3/Synpo/Pik3r1/Tacr1/Alms1/Tgfb3/Arhgap28	14	Hyper	Intron	0.018041237
GO:0043149	stress fiber assembly	14/776	96/13232	0.145833333	2.486683849	3.648888271	0.001366931	0.047396688	0.042145714	Arrb1/Pdlim1/Arhgef18/Limch1/Ptk2b/Dlc1/Phactr1/Fhod3/Synpo/Pik3r1/Tacr1/Alms1/Tgfb3/Arhgap28	14	Hyper	Intron	0.018041237
GO:0060078	regulation of postsynaptic membrane potential	20/776	163/13232	0.122699387	2.092214281	3.502017965	0.001376707	0.047396688	0.042145714	Prkn/Afdn/Grin2d/Gria1/Cux2/Rgs7/Ptk2b/Grid1/Glra3/Chrna6/Ntrk2/Ppp3ca/Sv2c/Reln/Dpp6/Grid2/Grik3/Rims2/Grik4/Erbb4	20	Hyper	Intron	0.025773196
GO:0072073	kidney epithelium development	20/776	163/13232	0.122699387	2.092214281	3.502017965	0.001376707	0.047396688	0.042145714	Pax2/Slc22a1/Hnf1b/Kif26b/Slc4a4/Prom1/Rarb/Sfrp1/Smad1/Wwtr1/Jag1/Bmp7/Cd44/Magi2/Ctnnbip1/Pdgfb/Mtss1/Myo1e/Tfap2b/Gpc3	20	Hyper	Intron	0.025773196
GO:0044089	positive regulation of cellular component biogenesis	46/776	497/13232	0.092555332	1.578211537	3.279467779	0.001405255	0.048048166	0.042725016	Septin9/Tenm2/Asic2/Mapt/Prkca/Wipi1/Auts2/Clip1/Cux2/Ptpn11/Lmod1/Dnm3/Kdr/Limch1/Ptk2b/Lcp1/Ntrk2/Fhod3/Synpo/Myo5b/Plcg2/Adgrl2/Pik3r1/Stxbp1/Bmp7/Dab2ip/Myo3b/Tacr1/Lrtm2/Grid2/Tek/Ephb2/Nphp4/Tgfb3/Akt1/Prkce/Lima1/Mtss1/Palm/Ephb1/Opcml/Efna5/Ttbk1/Wdr44/Il1rapl1/Atp7a	46	Hyper	Intron	0.059278351
GO:0007628	adult walking behavior	9/776	47/13232	0.191489362	3.265189735	3.882856516	0.001425168	0.048070536	0.042744907	Mapt/Kcnj10/Klhl1/Cacna1a/Pcdh15/Cacna1c/Chd7/Scn8a/Oxr1	9	Hyper	Intron	0.011597938
GO:0050853	B cell receptor signaling pathway	9/776	47/13232	0.191489362	3.265189735	3.882856516	0.001425168	0.048070536	0.042744907	Prkcb/Fcmr/Ptprc/Plcg2/Vav3/Foxp1/Lyn/Prkch/Rftn1	9	Hyper	Intron	0.011597938
GO:0014808	release of sequestered calcium ion into cytosol by sarcoplasmic reticulum	7/776	30/13232	0.233333333	3.978694158	4.076660754	0.001440968	0.048277261	0.04292873	Ryr2/Casq2/Pde4d/Cacna1c/Chd7/Asph/Dmd	7	Hyper	Intron	0.009020619
GO:0098900	regulation of action potential	11/776	66/13232	0.166666667	2.841924399	3.744162926	0.00146059	0.048608445	0.043223223	Kcne3/Kcnip1/Nos1ap/Ryr2/Casq2/Kcnb1/Tacr1/Foxp1/Cacna1c/Slc9a1/Scn5a	11	Hyper	Intron	0.014175258
GO:0086001	cardiac muscle cell action potential	10/776	57/13232	0.175438596	2.991499367	3.760799532	0.001589988	0.052121086	0.046346706	Kcne3/Nos1ap/Cacna1d/Ryr2/Cacnb2/Casq2/Ank3/Cacna1c/Scn5a/Dmd	10	Hyper	Intron	0.012886598
GO:0021700	developmental maturation	36/776	366/13232	0.098360656	1.677201284	3.279249326	0.001612436	0.052121086	0.046346706	Pax2/Lgi4/Atp6v0a1/Runx1/Sez6l/Nfasc/Igsf9/Kdr/Ptk2b/Diaph3/Nrg2/Nfix/Cacna1a/Disc1/Ngf/Adamts12/Ank3/Foxo3/Anks1a/Epb42/Rxra/Kcnb1/Stxbp1/Dab2ip/Cd44/Reln/Pde3a/Runx3/Nrcam/Pdgfb/Palm/Bfsp2/Slc26a6/Slc22a14/Dazl/Erbb4	36	Hyper	Intron	0.046391753
GO:0098739	import across plasma membrane	23/776	201/13232	0.114427861	1.951171975	3.39161149	0.001622068	0.052121086	0.046346706	Acsl5/Slc1a5/Abcc8/Slc39a11/Slc7a1/Atp1b1/Kcnj10/Cacna1d/Nedd4l/Cacna1a/Trpm2/Ank3/Fyn/Stk39/Slc6a6/Cacna1c/Slc9a1/Akt1/Slc38a1/Scn5a/Slc9a9/Cacna1f/Slc9a7	23	Hyper	Intron	0.029639175
GO:0090087	regulation of peptide transport	28/776	263/13232	0.106463878	1.81537376	3.333644279	0.001635046	0.052121086	0.046346706	Arrb1/Prkcb/Lrp5/Tcf7l2/Prkn/Abcc8/Rph3al/Rasl10b/Stxbp4/Kalrn/Ptpn11/Slc8b1/Cacna1d/Chrm3/Fto/Hadh/Ppp3ca/Trpm2/Kcnb1/Itpr1/Cacna1c/Chd7/Prkce/Sirt6/Slc26a6/Myrip/Efna5/Tfap2b	28	Hyper	Intron	0.036082474
GO:0035137	hindlimb morphogenesis	8/776	39/13232	0.205128205	3.497753106	3.898952332	0.001636684	0.052121086	0.046346706	Rarb/Mecom/Alx4/Chd7/Tfap2b/Aff3/Gpc3/Atp7a	8	Hyper	Intron	0.010309278
GO:0048013	ephrin receptor signaling pathway	8/776	39/13232	0.205128205	3.497753106	3.898952332	0.001636684	0.052121086	0.046346706	Ptpn11/Anks1a/Ephb2/Lyn/Anks1b/Efna2/Ephb1/Efna5	8	Hyper	Intron	0.010309278
GO:0006813	potassium ion transport	26/776	238/13232	0.109243697	1.862773976	3.352370263	0.001639225	0.052121086	0.046346706	Kcne3/Fxyd1/Fxyd7/Abcc8/Kcnip1/Kcnmb1/Kcnh4/Scn4a/Atp1b1/Kcnj10/Rgs7/Ptk2b/Cacna1d/Nedd4l/Casq2/Ank3/Slc24a3/Kcnb1/Kcnh7/Stk39/Lrtm2/Dpp6/Slc9a1/Slc9a9/Kcnh8/Slc9a7	26	Hyper	Intron	0.033505155
GO:0120031	plasma membrane bounded cell projection assembly	45/776	488/13232	0.092213115	1.572376204	3.21570718	0.001697	0.053616593	0.047676529	C2cd3/Ablim1/Odad1/Septin9/Cep131/Tenm2/Ntn1/Odad4/Dnai2/Auts2/Tctn2/Dnm3/Kcnj10/Arhgap24/Cfap70/Abcc4/Fgd3/Spag6/Cdh13/Gas8/Disc1/Wwtr1/Vav3/Cdc14a/Pik3r1/Trpm2/Pcdh15/Myo3b/Alms1/Ccdc146/Lrguk/Ephb2/Ubxn10/Tgfb3/Akt1/Ehd3/Drc1/Lima1/Palm/Celsr3/Anp32a/Spag16/Rab17/Wdr44/Atp7a	45	Hyper	Intron	0.057989691
GO:0031399	regulation of protein modification process	32/776	315/13232	0.101587302	1.732220586	3.282874475	0.001714139	0.0538175	0.047855179	Arrb1/Gfra1/Cnksr3/Prkn/Fxyd1/Uba2/Nxn/Cdk5rap3/Mapt/Fry/Ptprc/Kdr/Ptk2b/Ndfip2/Gas6/Cdyl/Rasd2/Nod2/Ngf/Adarb1/Fyn/Dysf/Reln/Lyn/Akt1/Prkce/Pdgfb/Angpt1/Birc3/Spsb4/Efna5/Erbb4	32	Hyper	Intron	0.041237113
GO:0007216	G protein-coupled glutamate receptor signaling pathway	5/776	16/13232	0.3125	5.328608247	4.324104237	0.001738049	0.054227129	0.048219426	Fyn/Grm4/Grm3/Grm8/Grik3	5	Hyper	Intron	0.006443299
GO:0002230	positive regulation of defense response to virus by host	2��12��	25/13232	0.08	88.21333333	13.14988732	0.000223585	0.054331162	0.035420575	Trim6/Ercc6	2	Hypo	Upstream_1to5kb	0.166666667
GO:0060348	bone development	25/776	227/13232	0.110132159	1.877923611	3.330062428	0.0017844	0.055168439	0.04905645	Lrp5/Papss2/Axin2/Map2k6/Por/Ptprc/Kdr/Mmp14/Rarb/Nfix/Smad1/Adamts12/Col13a1/Sulf2/Atf2/Foxp1/Tek/Tgfb3/Foxn3/Fbln5/Timp3/Ltf/Tgfbr2/Sik3/Dmd	25	Hyper	Intron	0.032216495
GO:0045444	fat cell differentiation	27/776	252/13232	0.107142857	1.826951399	3.308116581	0.001790322	0.055168439	0.04905645	Lrp5/Tcf7l2/Axin2/Ncor2/Sfrp1/Rreb1/Zbtb7c/Fto/Fndc3b/Mecom/Wwtr1/Retreg1/Trio/Lama4/Jag1/Bmp7/Atf2/Dysf/Alms1/Steap4/Gdf6/Akt1/Lpin1/Zfp385a/Zfpm2/Sirt6/Tfap2b	27	Hyper	Intron	0.034793814
GO:0007605	sensory perception of sound	19/776	155/13232	0.122580645	2.090189558	3.407624253	0.001814051	0.055194333	0.049079475	Ush1c/Asic2/Diaph3/Thrb/Cacna1d/Fam107b/Mbp/Cdc14a/Pcdh15/Cdh23/Sobp/Myo3b/Alms1/Atp2b2/Ror1/Chd7/Otof/Scn8a/Ankrd24	19	Hyper	Intron	0.024484536
GO:0086016	AV node cell action potential	4/776	10/13232	0.4	6.820618557	4.595771829	0.00185373	0.055194333	0.049079475	Ryr2/Cacnb2/Cacna1c/Scn5a	4	Hyper	Intron	0.005154639
GO:0086027	AV node cell to bundle of His cell signaling	4/776	10/13232	0.4	6.820618557	4.595771829	0.00185373	0.055194333	0.049079475	Ryr2/Cacnb2/Cacna1c/Scn5a	4	Hyper	Intron	0.005154639
GO:1900454	positive regulation of long-term synaptic depression	4/776	10/13232	0.4	6.820618557	4.595771829	0.00185373	0.055194333	0.049079475	Mapt/Ntrk2/Kcnb1/Grid2	4	Hyper	Intron	0.005154639
GO:0031400	negative regulation of protein modification process	16/776	121/13232	0.132231405	2.254749936	3.460747025	0.001855443	0.055194333	0.049079475	Arrb1/Cnksr3/Fxyd1/Nxn/Cdk5rap3/Mapt/Fry/Ptprc/Cdyl/Rasd2/Adarb1/Fyn/Dysf/Lyn/Akt1/Prkce	16	Hyper	Intron	0.020618557
GO:0006468	protein phosphorylation	22/776	191/13232	0.115183246	1.964052464	3.349652854	0.001863959	0.055194333	0.049079475	Arrb1/Gfra1/Cnksr3/Cdk5rap3/Dyrk1a/Camkk2/Flt1/Ptprc/Kdr/Ptk2b/Stk24/Gas6/Ntrk2/Ngf/Adarb1/Stk39/Reln/Lyn/Akt1/Pdgfb/Efna5/Erbb4	22	Hyper	Intron	0.028350515
GO:0021675	nerve development	15/776	110/13232	0.136363636	2.325210872	3.483527244	0.001868558	0.055194333	0.049079475	Pax2/Kcnj10/Cacna1d/Ark2c/Ngf/Adarb1/Sulf2/Cacna1c/Plxna4/Ephb2/Chd7/Scn8a/Ephb1/Scn11a/Dmd	15	Hyper	Intron	0.019329897
GO:0008038	neuron recognition	9/776	49/13232	0.183673469	3.131916684	3.73163397	0.001935039	0.056489552	0.0502312	Crtac1/Casp7/Sema5a/Ephb2/Nrcam/Celsr3/Dscaml1/Ncam1/Efna5	9	Hyper	Intron	0.011597938
GO:0048265	response to pain	9/776	49/13232	0.183673469	3.131916684	3.73163397	0.001935039	0.056489552	0.0502312	Gria1/Runx1/Capn2/Osm/Cacna1a/Tacr1/Reln/Akt1/Scn11a	9	Hyper	Intron	0.011597938
GO:0001649	osteoblast differentiation	23/776	204/13232	0.112745098	1.92247827	3.314135409	0.001971347	0.057214909	0.050876196	Lrp5/Nell1/Axin2/Map2k6/Gli2/Sfrp1/Fbn2/Fto/Smad1/Wwox/Fndc3b/Wwtr1/Ppp3ca/Scube3/Jag1/Bmp7/Acvr1/Cdk6/Ctnnbip1/Smoc1/Akt1/Ltf/Cd276	23	Hyper	Intron	0.029639175
GO:0050691	regulation of defense response to virus by host	2��12��	32/13232	0.0625	68.91666667	11.58872391	0.000368359	0.059674134	0.038903865	Trim6/Ercc6	2	Hypo	Upstream_1to5kb	0.166666667
GO:0051703	biological process involved in intraspecies interaction between organisms	11/776	69/13232	0.15942029	2.718362468	3.571904005	0.002114351	0.061010626	0.054251394	Shank2/Kalrn/Chd8/Grid1/Nfix/Eif4ebp2/Reln/Nrxn3/Garem2/Vps13b/Ltf	11	Hyper	Intron	0.014175258
GO:1905244	regulation of modification of synaptic structure	7/776	32/13232	0.21875	3.730025773	3.859158947	0.002150907	0.061223985	0.054441115	Kalrn/Phactr1/Myo5b/Ank3/Cd44/Prmt8/Agap1	7	Hyper	Intron	0.009020619
GO:0048545	response to steroid hormone	45/776	494/13232	0.091093117	1.553278517	3.128200317	0.002155692	0.061223985	0.054441115	Tcf7l2/Prkn/Tfap4/Slit3/Prkca/Axin2/Por/Ncor2/Flt3/Ptprc/Pla2g4a/Kcnj10/Smyd3/Esrrg/Igfbp7/Sfrp1/Ntrk2/Gad2/Mbp/Ngf/Dpyd/Pik3r1/Foxo3/Rxra/Bcl2l1/Ass1/Acvr1/Stk39/Tacr1/Reln/Foxp1/Pde3a/Abcb1b/Padi2/Kdm4c/Tgfb3/Esrrb/Lbh/Vdr/Tgfbr2/Pdcd7/Lipc/Bckdhb/Kcnh8/Erbb4	45	Hyper	Intron	0.057989691
GO:0045956	positive regulation of calcium ion-dependent exocytosis	6/776	24/13232	0.25	4.262886598	3.993254285	0.002158538	0.061223985	0.054441115	Cacna1h/Rph3al/Ppp3ca/Kcnb1/Stxbp1/Cacna1i	6	Hyper	Intron	0.007731959
GO:0030048	actin filament-based movement	15/776	112/13232	0.133928571	2.283689249	3.405178584	0.002238405	0.062775932	0.055821125	Kcne3/Fxyd1/Cacna1h/Sgcd/Limch1/Gata4/Cacna1d/Ryr2/Cacnb2/Casq2/Pde4d/Wipf1/Cacna1c/Slc9a1/Scn5a	15	Hyper	Intron	0.019329897
GO:0042472	inner ear morphogenesis	15/776	112/13232	0.133928571	2.283689249	3.405178584	0.002238405	0.062775932	0.055821125	Pax2/Ush1c/Ntn1/Gli2/Ror2/Pcdh15/Cdh23/Sobp/Myo3b/Atp2b2/Ephb2/Chd7/Ankrd24/Efna2/Ptk7	15	Hyper	Intron	0.019329897
GO:1903532	positive regulation of secretion by cell	35/776	360/13232	0.097222222	1.657789233	3.158296438	0.002260879	0.063051995	0.056066604	Arrb1/Prkcb/Tcf7l2/Prkn/Abcc8/Cacna1h/Rph3al/Rasl10b/Prkca/Map2k6/Runx1/Ptpn11/Tnfrsf11a/Pla2g4a/Cacna1d/Chrm3/Frmd4a/Myo5b/Fto/Ppp3ca/Trpm2/Bcl2l1/Kcnb1/Stxbp1/Tacr1/Itpr1/Cacna1c/Tgfb3/Prkce/Cacna1i/Nell2/Vdr/Sirt6/Plcd1/Myrip	35	Hyper	Intron	0.045103093
GO:0051651	maintenance of location in cell	21/776	182/13232	0.115384615	1.967486122	3.280296328	0.002289413	0.063207268	0.056204675	Uvrag/Slc8b1/Ptprc/Ptk2b/Ryr2/Plcg2/Casq2/Ngf/Pde4d/Trpm2/Ank3/Itpr3/Itpr1/Cacna1c/Itpr2/Lyn/Chd7/Asph/Akt1/Prkce/Dmd	21	Hyper	Intron	0.027061856
GO:0099170	postsynaptic modulation of chemical synaptic transmission	8/776	41/13232	0.195121951	3.327131003	3.724875795	0.00229177	0.063207268	0.056204675	Ptk2b/Camk4/Synpo/Ppp3ca/Trio/Grm3/Clmp/Rasgrf1	8	Hyper	Intron	0.010309278
GO:0070050	neuron cellular homeostasis	12/776	80/13232	0.15	2.557731959	3.488026044	0.002307147	0.063281741	0.056270897	Prkn/Atp6v0a1/Rimbp2/Erc2/Cacna1d/Cacnb2/Cacna1a/Disc1/Atp2b2/Fggy/Nell2/Atp7a	12	Hyper	Intron	0.015463918
GO:1902514	regulation of calcium ion transmembrane transport via high voltage-gated calcium channel	5/776	17/13232	0.294117647	5.015160703	4.134582906	0.00234457	0.063956805	0.056871172	Nos1ap/Cacna1d/Cacnb2/Pde4d/Cacna1c	5	Hyper	Intron	0.006443299
GO:0007229	integrin-mediated signaling pathway	15/666	85/13232	0.176470588	3.50609433	5.336155378	1.94E-05	0.066377693	0.064207569	Itgal/Itga3/Itgb5/Serpine1/Pxn/Ikbkb/Adam15/Itga10/Ptpra/Lama5/Tln1/Itgb1bp1/Itga11/Col3a1/Fn1	15	Hyper	Exon	0.022522523
GO:0031589	cell-substrate adhesion	34/666	318/13232	0.106918239	2.124237445	4.671712808	2.72E-05	0.066377693	0.064207569	Coro1a/Itgal/Actn3/Utrn/Ceacam6/Fat2/Col1a1/Itga3/Tiam1/Itgb5/Serpine1/Pxn/Cntn2/Myo1g/Hpse/Dlc1/Carmil1/Spry4/Adam15/Itga10/Ddr1/Ppard/Mertk/Ptpra/Tsc1/Prex1/Lama5/Col16a1/Itgb1bp1/Itga11/Map4k4/Col3a1/Fzd7/Fn1	34	Hyper	Exon	0.051051051
GO:0090276	regulation of peptide hormone secretion	27/776	258/13232	0.104651163	1.784464157	3.176024961	0.002508013	0.067675687	0.060178047	Arrb1/Prkcb/Lrp5/Tcf7l2/Prkn/Abcc8/Rph3al/Rasl10b/Stxbp4/Kalrn/Ptpn11/Slc8b1/Cacna1d/Chrm3/Fto/Hadh/Ppp3ca/Trpm2/Kcnb1/Itpr1/Cacna1c/Chd7/Prkce/Sirt6/Myrip/Efna5/Tfap2b	27	Hyper	Intron	0.034793814
GO:0099504	synaptic vesicle cycle	27/776	258/13232	0.104651163	1.784464157	3.176024961	0.002508013	0.067675687	0.060178047	Apba2/Prkcb/Prkn/Snap47/Rph3al/Atp6v0a1/Prkca/Rimbp2/Dnm3/Capn2/Abca13/Ddc/Erc2/Myo5b/Cacna1a/Ppp3ca/Sv2c/Pacsin1/Btbd9/Bcl2l1/Stxbp1/Dennd1a/Reln/Magi2/Otof/Syn3/Rims2	27	Hyper	Intron	0.034793814
GO:0030326	embryonic limb morphogenesis	16/776	125/13232	0.128	2.182597938	3.315723977	0.002600645	0.06942471	0.0617333	C2cd3/Lrp5/Gna12/Gli2/Fras1/Rarb/Ror2/Fbn2/Mecom/Bmp7/Alx4/Cacna1c/Chd7/Chst11/Aff3/Gpc3	16	Hyper	Intron	0.020618557
GO:0035113	embryonic appendage morphogenesis	16/776	125/13232	0.128	2.182597938	3.315723977	0.002600645	0.06942471	0.0617333	C2cd3/Lrp5/Gna12/Gli2/Fras1/Rarb/Ror2/Fbn2/Mecom/Bmp7/Alx4/Cacna1c/Chd7/Chst11/Aff3/Gpc3	16	Hyper	Intron	0.020618557
GO:0060079	excitatory postsynaptic potential	15/776	114/13232	0.131578947	2.243624525	3.32847873	0.002667041	0.070132822	0.062362962	Prkn/Afdn/Grin2d/Gria1/Cux2/Ptk2b/Glra3/Chrna6/Ntrk2/Ppp3ca/Sv2c/Reln/Grid2/Rims2/Erbb4	15	Hyper	Intron	0.019329897
GO:0071887	leukocyte apoptotic process	15/776	114/13232	0.131578947	2.243624525	3.32847873	0.002667041	0.070132822	0.062362962	Gpam/Casp7/Bcl3/Fcmr/Ido1/Gas6/Ripk1/Nod2/Ebf4/Bcl2l1/Cd44/Foxp1/Lyn/Akt1/Pdcd7	15	Hyper	Intron	0.019329897
GO:0002028	regulation of sodium ion transport	11/776	71/13232	0.154929577	2.641788878	3.462102603	0.002669318	0.070132822	0.062362962	Cnksr3/Fxyd1/Fxyd7/Atp1b1/Nedd4l/Ank3/Stk39/Nkain3/Akt1/Scn5a/Dmd	11	Hyper	Intron	0.014175258
GO:0003015	heart process	25/776	234/13232	0.106837607	1.821746409	3.165522269	0.002700278	0.070574798	0.062755972	Kcne3/Fxyd1/Cacna1h/Sgcd/Prkca/Map2k6/Atp1b1/Nos1ap/Gata4/Thrb/Cacna1d/Ryr2/Chrm3/Cacnb2/Wwtr1/Casq2/Pik3r1/Pde4d/Fyn/Cacna1c/Slc9a1/Asph/Ehd3/Scn5a/Dmd	25	Hyper	Intron	0.032216495
GO:0007270	neuron-neuron synaptic transmission	4/776	11/13232	0.363636364	6.200562324	4.306777058	0.002778659	0.071870808	0.0639084	Dlgap2/Camk4/Cacna1a/Tmod2	4	Hyper	Intron	0.005154639
GO:0086067	AV node cell to bundle of His cell communication	4/776	11/13232	0.363636364	6.200562324	4.306777058	0.002778659	0.071870808	0.0639084	Ryr2/Cacnb2/Cacna1c/Scn5a	4	Hyper	Intron	0.005154639
GO:0048588	developmental cell growth	28/776	273/13232	0.102564103	1.748876553	3.120640262	0.002822036	0.072616519	0.064571495	Prkg1/Prkn/Afdn/Slit3/Cyfip2/Fstl4/Ntn1/Mapt/Dyrk1a/Auts2/Gata4/Spag6/Nedd4l/Myo5b/Nfix/Disc1/Ngf/Ctnnd2/Sema5a/Cpne5/Mgll/Foxp1/Plxna4/Garem2/Rims2/Sirt6/Tgfbr2/Efna5	28	Hyper	Intron	0.036082474
GO:0140115	export across plasma membrane	12/776	82/13232	0.146341463	2.495348252	3.390191986	0.002851253	0.072857624	0.064785889	Kcne3/Fxyd1/Fxyd7/Slc29a4/Tmem163/Atp1b1/Slc4a4/Abcc4/Nedd4l/Kcnb1/Abcb1b/Slc9a1	12	Hyper	Intron	0.015463918
GO:0007015	actin filament organization	37/776	392/13232	0.094387755	1.609457185	3.057325077	0.002860596	0.072857624	0.064785889	Arrb1/Pdlim1/Prkn/Ush1c/Cyfip2/Arhgef18/Lmod1/Tagln2/Shroom3/Limch1/Ptk2b/Lcp1/Diaph3/Dlc1/Phactr1/Elmo1/Fhod3/Synpo/Myo5b/Pik3r1/Sema5a/Pcdh15/Pacsin1/Prex1/Ctnna2/Tacr1/Alms1/Kank4/Tgfb3/Scin/Prkce/Lima1/Mtss1/Myo1e/Tmod2/Arhgap28/Shroom4	37	Hyper	Intron	0.047680412
GO:0032024	positive regulation of insulin secretion	15/776	115/13232	0.130434783	2.224114747	3.290725725	0.002905531	0.073411955	0.065278807	Arrb1/Prkcb/Tcf7l2/Prkn/Abcc8/Rph3al/Cacna1d/Chrm3/Fto/Trpm2/Itpr1/Cacna1c/Prkce/Sirt6/Myrip	15	Hyper	Intron	0.019329897
GO:0021953	central nervous system neuron differentiation	26/776	248/13232	0.10483871	1.787662122	3.125355639	0.002913011	0.073411955	0.065278807	Gdpd5/Prkca/Runx1/Gli2/Lhx4/Lmx1a/Sfrp1/Ntrk2/Spock1/Nfix/Cacna1a/Disc1/Adarb1/Slc4a10/Atp2b2/Sox5/Plxna4/Grid2/Ephb2/Pax7/Tox/Nfib/Ephb1/Fat3/Erbb4/Atp7a	26	Hyper	Intron	0.033505155
GO:0043266	regulation of potassium ion transport	13/776	93/13232	0.139784946	2.383549496	3.341895872	0.002937413	0.073411955	0.065278807	Kcne3/Abcc8/Kcnip1/Kcnmb1/Atp1b1/Rgs7/Ptk2b/Cacna1d/Nedd4l/Casq2/Ank3/Stk39/Dpp6	13	Hyper	Intron	0.016752577
GO:0002791	regulation of peptide secretion	27/776	261/13232	0.103448276	1.763953075	3.111272876	0.002950607	0.073411955	0.065278807	Arrb1/Prkcb/Lrp5/Tcf7l2/Prkn/Abcc8/Rph3al/Rasl10b/Stxbp4/Kalrn/Ptpn11/Slc8b1/Cacna1d/Chrm3/Fto/Hadh/Ppp3ca/Trpm2/Kcnb1/Itpr1/Cacna1c/Chd7/Prkce/Sirt6/Myrip/Efna5/Tfap2b	27	Hyper	Intron	0.034793814
GO:0043270	positive regulation of monoatomic ion transport	21/776	186/13232	0.112903226	1.925174593	3.171607076	0.002979331	0.073411955	0.065278807	Cnksr3/Fxyd1/Fxyd7/Abcc8/Kcnmb1/Atp1b1/Rgs7/Cacna1d/Cacnb2/Nedd4l/Ank3/Stk39/Itpr1/Atp2b2/Cacna1c/Dpp6/Asph/Akt1/Pdgfb/Scn5a/Trpc6	21	Hyper	Intron	0.027061856
GO:0060997	dendritic spine morphogenesis	11/776	72/13232	0.152777778	2.605097365	3.408612098	0.002987846	0.073411955	0.065278807	Afdn/Tanc2/Kalrn/Cux2/Dnm3/Myo5b/Ctnnd2/Reln/Ephb2/Ephb1/Il1rapl1	11	Hyper	Intron	0.014175258
GO:0030307	positive regulation of cell growth	20/776	174/13232	0.114942529	1.959947861	3.18142605	0.00300874	0.073411955	0.065278807	Prkn/Afdn/Ntn1/Mapt/Kdm2b/Mmp14/Ptk2b/Sfrp1/Nedd4l/Myo5b/Disc1/Ngf/Ctnnd2/Sema5a/Cpne5/Slc9a1/Akt1/Rims2/Map2k5/Efna5	20	Hyper	Intron	0.025773196
GO:0006937	regulation of muscle contraction	19/776	162/13232	0.117283951	1.999872725	3.195967326	0.003013415	0.073411955	0.065278807	Prkg1/Fxyd1/Cacna1h/Scn4a/Prkca/Flt1/Atp1b1/Gata4/Ryr2/Chrm3/Casq2/Pde4d/Tacr1/Cacna1c/Slc9a1/Asph/Ehd3/Scn5a/Dmd	19	Hyper	Intron	0.024484536
GO:0032970	regulation of actin filament-based process	34/776	353/13232	0.09631728	1.642358576	3.053245343	0.003015246	0.073411955	0.065278807	Prkn/Fxyd1/Cacna1h/Cyfip2/Arhgef18/Lmod1/Limch1/Gata4/Ptk2b/Dlc1/Ryr2/Fhod3/Synpo/Casq2/Pik3r1/Pde4d/Sema5a/Trpm2/Prex1/Myo3b/Ctnna2/Tacr1/Alms1/Cacna1c/Kank4/Tgfb3/Scin/Prkce/Lima1/Mtss1/Scn5a/Tmod2/Efna5/Arhgap28	34	Hyper	Intron	0.043814433
GO:0001954	positive regulation of cell-matrix adhesion	10/776	62/13232	0.161290323	2.750249418	3.447789913	0.003041053	0.073411955	0.065278807	Utrn/Ptpn11/Kdr/Ptk2b/Cdh13/Disc1/Rin2/Cdk6/Tek/Dmd	10	Hyper	Intron	0.012886598
GO:0016310	phosphorylation	26/776	249/13232	0.104417671	1.780482756	3.103225624	0.003077382	0.073411955	0.065278807	Arrb1/Gfra1/Cnksr3/Cdk5rap3/Dyrk1a/Dgkg/Camkk2/Flt1/Ptprc/Kdr/Ptk2b/Stk24/Gas6/Ripk1/Ntrk2/Ngf/Adarb1/Stk39/Reln/Fggy/Lyn/Akt1/Khk/Pdgfb/Efna5/Erbb4	26	Hyper	Intron	0.033505155
GO:0061577	calcium ion transmembrane transport via high voltage-gated calcium channel	5/776	18/13232	0.277777778	4.736540664	3.959375668	0.003091439	0.073411955	0.065278807	Nos1ap/Cacna1d/Cacnb2/Pde4d/Cacna1c	5	Hyper	Intron	0.006443299
GO:0086012	membrane depolarization during cardiac muscle cell action potential	5/776	18/13232	0.277777778	4.736540664	3.959375668	0.003091439	0.073411955	0.065278807	Cacna1d/Cacnb2/Ank3/Cacna1c/Scn5a	5	Hyper	Intron	0.006443299
GO:1902307	positive regulation of sodium ion transmembrane transport	5/776	18/13232	0.277777778	4.736540664	3.959375668	0.003091439	0.073411955	0.065278807	Fxyd1/Fxyd7/Atp1b1/Ank3/Stk39	5	Hyper	Intron	0.006443299
GO:0018108	peptidyl-tyrosine phosphorylation	7/776	34/13232	0.205882353	3.510612492	3.658499311	0.003104398	0.073411955	0.065278807	Gfra1/Dyrk1a/Flt1/Kdr/Pdgfb/Efna5/Erbb4	7	Hyper	Intron	0.009020619
GO:0007160	cell-matrix adhesion	22/776	199/13232	0.110552764	1.885095581	3.140019959	0.003117655	0.073411955	0.065278807	Utrn/Ptpn11/Kdr/Limch1/Mmp14/Ptk2b/Nid2/Dlc1/Cdh13/Disc1/Pik3r1/Adamts12/Col13a1/Jag1/Rin2/Adamts9/Cdk6/Tek/Peak1/Itga11/Efna5/Dmd	22	Hyper	Intron	0.028350515
GO:2000463	positive regulation of excitatory postsynaptic potential	8/776	43/13232	0.186046512	3.172380724	3.561247274	0.003136514	0.073509297	0.065365364	Afdn/Grin2d/Gria1/Cux2/Ptk2b/Ntrk2/Reln/Rims2	8	Hyper	Intron	0.010309278
GO:0070227	lymphocyte apoptotic process	12/776	83/13232	0.144578313	2.465283816	3.342353125	0.003159934	0.073712103	0.065545702	Gpam/Casp7/Bcl3/Fcmr/Ido1/Ripk1/Ebf4/Cd44/Foxp1/Lyn/Akt1/Pdcd7	12	Hyper	Intron	0.015463918
GO:0051899	membrane depolarization	14/776	105/13232	0.133333333	2.273539519	3.270108997	0.003224527	0.074674789	0.066401734	Cacna1h/Scn4a/Kdr/Cacna1d/Chrna6/Cacnb2/Nedd4l/Cacna1a/Ank3/Cacna1c/Cacna1i/Scn8a/Scn5a/Scn11a	14	Hyper	Intron	0.018041237
GO:0045785	positive regulation of cell adhesion	39/776	422/13232	0.092417062	1.575853813	3.00076374	0.003231121	0.074674789	0.066401734	Gpam/Afdn/Utrn/Prkca/Runx1/Col26a1/Ptpn11/Slc7a1/Ptprc/Kif26b/Kdr/Adk/Ptk2b/Rreb1/Rsu1/Cdh13/Disc1/Vav3/Ppp3ca/Pde4d/Egflam/Ank3/Foxo3/Rin2/Prex1/Bmp7/Cd44/Dysf/Magi1/Cdk6/Tek/Runx3/Smoc1/Prkce/Pdgfb/Angpt1/Tgfbr2/Cd276/Dmd	39	Hyper	Intron	0.050257732
GO:0030072	peptide hormone secretion	30/776	302/13232	0.099337748	1.693862224	3.044495585	0.003289307	0.075444938	0.06708656	Arrb1/Prkcb/Lrp5/Tcf7l2/Prkn/Abcc8/Rph3al/Rasl10b/Hnf1b/Stxbp4/Kalrn/Ptpn11/Slc8b1/Cacna1d/Chrm3/Fto/Hadh/Ppp3ca/Trpm2/Kcnb1/Itpr1/Cacna1c/Chd7/Ptprn2/Prkce/Rims2/Sirt6/Myrip/Efna5/Tfap2b	30	Hyper	Intron	0.038659794
GO:0033555	multicellular organismal response to stress	16/776	128/13232	0.125	2.131443299	3.210507826	0.003309784	0.075444938	0.06708656	Gria1/Runx1/Morc1/Capn2/Osm/Ido1/Cacna1a/Ppp3ca/Tacr1/Reln/Ephb2/Akt1/Scn11a/Ncam1/Npas2/Erbb4	16	Hyper	Intron	0.020618557
GO:0042325	regulation of phosphorylation	16/776	128/13232	0.125	2.131443299	3.210507826	0.003309784	0.075444938	0.06708656	Arrb1/Gfra1/Cnksr3/Cdk5rap3/Ptprc/Kdr/Ptk2b/Gas6/Ripk1/Ngf/Adarb1/Reln/Lyn/Pdgfb/Efna5/Erbb4	16	Hyper	Intron	0.020618557
GO:0003181	atrioventricular valve morphogenesis	6/776	26/13232	0.230769231	3.934972244	3.73889201	0.00334025	0.075793308	0.067396335	Slit3/Axin2/Gata4/Acvr1/Zfpm2/Tgfbr2	6	Hyper	Intron	0.007731959
GO:0045778	positive regulation of ossification	9/776	53/13232	0.169811321	2.895545614	3.451189774	0.003386733	0.076155733	0.067718608	Nell1/Ptpn11/Pla2g4a/Thrb/Fbn2/Bmp7/Acvr1/Tacr1/Cd276	9	Hyper	Intron	0.011597938
GO:2000107	negative regulation of leukocyte apoptotic process	9/776	53/13232	0.169811321	2.895545614	3.451189774	0.003386733	0.076155733	0.067718608	Gpam/Bcl3/Fcmr/Ido1/Gas6/Nod2/Bcl2l1/Cd44/Foxp1	9	Hyper	Intron	0.011597938
GO:0001934	positive regulation of protein phosphorylation	10/776	63/13232	0.158730159	2.706594665	3.388926542	0.003429459	0.076770676	0.068265423	Arrb1/Gfra1/Kdr/Ptk2b/Gas6/Ngf/Reln/Pdgfb/Efna5/Erbb4	10	Hyper	Intron	0.012886598
GO:0042327	positive regulation of phosphorylation	12/776	84/13232	0.142857143	2.435935199	3.295205716	0.003495099	0.07789077	0.069261424	Arrb1/Gfra1/Kdr/Ptk2b/Gas6/Ripk1/Ngf/Reln/Lyn/Pdgfb/Efna5/Erbb4	12	Hyper	Intron	0.015463918
GO:0019226	transmission of nerve impulse	14/776	106/13232	0.132075472	2.252091033	3.230431478	0.003520421	0.078106416	0.069453179	Cacng3/Gria1/Scn4a/Cacng4/Nfasc/Ntrk2/Cacna1a/Ank3/Dpp6/Nrcam/Cacna1i/Scn8a/Scn5a/Scn11a	14	Hyper	Intron	0.018041237
GO:0072009	nephron epithelium development	16/776	129/13232	0.124031008	2.114920483	3.17607884	0.003578905	0.079052638	0.070294571	Pax2/Slc22a1/Hnf1b/Kif26b/Slc4a4/Prom1/Wwtr1/Jag1/Cd44/Magi2/Ctnnbip1/Pdgfb/Mtss1/Myo1e/Tfap2b/Gpc3	16	Hyper	Intron	0.020618557
GO:1903169	regulation of calcium ion transmembrane transport	17/776	141/13232	0.120567376	2.055860203	3.146063336	0.003664837	0.07996838	0.07110886	Atp1b1/Nos1ap/Ptk2b/Cacna1d/Ryr2/Cacnb2/Casq2/Ngf/Pde4d/Fyn/Cacna1c/Lyn/Chd7/Asph/Akt1/Prkce/Dmd	17	Hyper	Intron	0.021907216
GO:0018212	peptidyl-tyrosine modification	7/776	35/13232	0.2	3.410309278	3.563748783	0.003687847	0.07996838	0.07110886	Gfra1/Dyrk1a/Flt1/Kdr/Pdgfb/Efna5/Erbb4	7	Hyper	Intron	0.009020619
GO:0070296	sarcoplasmic reticulum calcium ion transport	7/776	35/13232	0.2	3.410309278	3.563748783	0.003687847	0.07996838	0.07110886	Ryr2/Casq2/Pde4d/Cacna1c/Chd7/Asph/Dmd	7	Hyper	Intron	0.009020619
GO:0010562	positive regulation of phosphorus metabolic process	18/776	153/13232	0.117647059	2.006064281	3.12407946	0.003702412	0.07996838	0.07110886	Arrb1/Gfra1/Prkn/Capn2/Slc4a4/Kdr/Ptk2b/Gas6/Ripk1/Ngf/Bcl2l1/Reln/Lyn/Esrrb/Pdgfb/Plcd1/Efna5/Erbb4	18	Hyper	Intron	0.023195876
GO:0045937	positive regulation of phosphate metabolic process	18/776	153/13232	0.117647059	2.006064281	3.12407946	0.003702412	0.07996838	0.07110886	Arrb1/Gfra1/Prkn/Capn2/Slc4a4/Kdr/Ptk2b/Gas6/Ripk1/Ngf/Bcl2l1/Reln/Lyn/Esrrb/Pdgfb/Plcd1/Efna5/Erbb4	18	Hyper	Intron	0.023195876
GO:0051279	regulation of release of sequestered calcium ion into cytosol	11/776	74/13232	0.148648649	2.534689329	3.30429861	0.003716479	0.07996838	0.07110886	Ptk2b/Ryr2/Casq2/Ngf/Pde4d/Cacna1c/Lyn/Chd7/Asph/Prkce/Dmd	11	Hyper	Intron	0.014175258
GO:0097106	postsynaptic density organization	10/776	64/13232	0.15625	2.664304124	3.331199655	0.003856242	0.081747504	0.072690879	Shank2/Tanc2/Ptk2b/Ctnnd2/Reln/Magi2/Grid2/Nrxn3/Dlgap1/Dlg3	10	Hyper	Intron	0.012886598
GO:0099565	chemical synaptic transmission, postsynaptic	16/776	130/13232	0.123076923	2.098651864	3.141961585	0.003865774	0.081747504	0.072690879	Prkn/Afdn/Grin2d/Gria1/Cux2/Ptk2b/Glra3/Chrna6/Ntrk2/Ppp3ca/Sv2c/Reln/Grid2/Anks1b/Rims2/Erbb4	16	Hyper	Intron	0.020618557
GO:0032231	regulation of actin filament bundle assembly	13/776	96/13232	0.135416667	2.309063574	3.212940482	0.00388919	0.081747504	0.072690879	Prkn/Arhgef18/Limch1/Dlc1/Fhod3/Synpo/Pik3r1/Tacr1/Alms1/Tgfb3/Lima1/Mtss1/Arhgap28	13	Hyper	Intron	0.016752577
GO:0098727	maintenance of cell number	19/776	166/13232	0.114457831	1.951683021	3.079732057	0.003956	0.081747504	0.072690879	Lrp5/Pax2/Tcf7l2/Hnf1b/Med15/Kdm2b/Cfap70/Sfrp1/Nfix/Mecom/Foxo3/Tead3/Jag1/Bmp7/Kdm4c/Nfib/Esrrb/Lbh/Sirt6	19	Hyper	Intron	0.024484536
GO:0036302	atrioventricular canal development	4/776	12/13232	0.333333333	5.683848797	4.051498271	0.003976174	0.081747504	0.072690879	Ptpn11/Gata4/Nfix/Chd7	4	Hyper	Intron	0.005154639
GO:0072160	nephron tubule epithelial cell differentiation	4/776	12/13232	0.333333333	5.683848797	4.051498271	0.003976174	0.081747504	0.072690879	Pax2/Prom1/Wwtr1/Mtss1	4	Hyper	Intron	0.005154639
GO:0086014	atrial cardiac muscle cell action potential	4/776	12/13232	0.333333333	5.683848797	4.051498271	0.003976174	0.081747504	0.072690879	Ryr2/Cacnb2/Cacna1c/Scn5a	4	Hyper	Intron	0.005154639
GO:0086026	atrial cardiac muscle cell to AV node cell signaling	4/776	12/13232	0.333333333	5.683848797	4.051498271	0.003976174	0.081747504	0.072690879	Ryr2/Cacnb2/Cacna1c/Scn5a	4	Hyper	Intron	0.005154639
GO:0086066	atrial cardiac muscle cell to AV node cell communication	4/776	12/13232	0.333333333	5.683848797	4.051498271	0.003976174	0.081747504	0.072690879	Ryr2/Cacnb2/Cacna1c/Scn5a	4	Hyper	Intron	0.005154639
GO:1904672	regulation of somatic stem cell population maintenance	4/776	12/13232	0.333333333	5.683848797	4.051498271	0.003976174	0.081747504	0.072690879	Pax2/Hnf1b/Bmp7/Lbh	4	Hyper	Intron	0.005154639
GO:0032332	positive regulation of chondrocyte differentiation	5/776	19/13232	0.263157895	4.48724905	3.796618357	0.003995671	0.081747504	0.072690879	Sox6/Por/Thrb/Sox5/Gdf6	5	Hyper	Intron	0.006443299
GO:1905232	cellular response to L-glutamate	5/776	19/13232	0.263157895	4.48724905	3.796618357	0.003995671	0.081747504	0.072690879	Prkn/Grin2d/Gria1/Fyn/Erbb4	5	Hyper	Intron	0.006443299
GO:0072001	renal system development	35/776	373/13232	0.09383378	1.600011056	2.933917961	0.004026576	0.081900419	0.072826853	Pax2/Gfra1/Slc22a1/Hnf1b/Gli2/Kif26b/Fras1/Slc4a4/Prom1/Ddc/Rarb/Sfrp1/Smad1/Mecom/Wwtr1/Schip1/Ppp3ca/Jag1/Ass1/Sulf2/Bmp7/Cd44/Magi2/Tek/Ctnnbip1/Gdf6/Pdgfb/Angpt1/Mtss1/Kirrel3/Myo1e/Ptk7/Tfap2b/Erbb4/Gpc3	35	Hyper	Intron	0.045103093
GO:0030282	bone mineralization	15/776	119/13232	0.12605042	2.149354587	3.143506619	0.00404193	0.081900419	0.072826853	Tcf7l2/Nell1/Axin2/Pla2g4a/Ptk2b/Ror2/Fbn2/Nfix/Slc24a3/Bmp7/Acvr1/Mtss1/Cd276/Bcor/Gpc3	15	Hyper	Intron	0.019329897
GO:0008016	regulation of heart contraction	21/776	191/13232	0.109947644	1.874777352	3.03946161	0.004079568	0.081900419	0.072826853	Kcne3/Fxyd1/Cacna1h/Prkca/Atp1b1/Nos1ap/Gata4/Thrb/Cacna1d/Ryr2/Chrm3/Cacnb2/Casq2/Pik3r1/Pde4d/Cacna1c/Slc9a1/Asph/Ehd3/Scn5a/Dmd	21	Hyper	Intron	0.027061856
GO:0002093	auditory receptor cell morphogenesis	6/776	27/13232	0.222222222	3.789232532	3.621056462	0.004085177	0.081900419	0.072826853	Ush1c/Pcdh15/Cdh23/Myo3b/Atp2b2/Ankrd24	6	Hyper	Intron	0.007731959
GO:0033688	regulation of osteoblast proliferation	6/776	27/13232	0.222222222	3.789232532	3.621056462	0.004085177	0.081900419	0.072826853	Lrp5/Nell1/Axin2/Sfrp1/Fbln5/Ltf	6	Hyper	Intron	0.007731959
GO:0001822	kidney development	34/776	360/13232	0.094444444	1.610423826	2.930877095	0.004111564	0.082099702	0.073004058	Pax2/Gfra1/Slc22a1/Hnf1b/Gli2/Kif26b/Fras1/Slc4a4/Prom1/Ddc/Rarb/Sfrp1/Smad1/Wwtr1/Schip1/Ppp3ca/Jag1/Ass1/Sulf2/Bmp7/Cd44/Magi2/Tek/Ctnnbip1/Gdf6/Pdgfb/Angpt1/Mtss1/Kirrel3/Myo1e/Ptk7/Tfap2b/Erbb4/Gpc3	34	Hyper	Intron	0.043814433
GO:0060349	bone morphogenesis	14/776	108/13232	0.12962963	2.210385643	3.152393521	0.004178715	0.082648587	0.073492133	Lrp5/Axin2/Por/Mmp14/Rarb/Nfix/Col13a1/Atf2/Tek/Tgfb3/Foxn3/Ltf/Tgfbr2/Sik3	14	Hyper	Intron	0.018041237
GO:0009743	response to carbohydrate	33/776	347/13232	0.095100865	1.621616804	2.928755839	0.004190808	0.082648587	0.073492133	Arrb1/Prkcb/Lrp5/Pax2/Gpam/Acsl5/Tcf7l2/Prkn/Abcc8/Gria1/Hnf1b/Stxbp4/Prkca/Map2k6/Rasal2/Gata4/Ptk2b/Cacna1d/Gas6/Fto/Ppp3ca/Pik3r1/Foxo3/Kcnb1/Lyn/Akt1/Ptprn2/Khk/Prkce/Slc26a6/Tgfbr2/Lipc/Efna5	33	Hyper	Intron	0.042525773
GO:0099010	modification of postsynaptic structure	8/776	45/13232	0.177777778	3.031386025	3.406933132	0.004205277	0.082648587	0.073492133	Kalrn/Phactr1/Myo5b/Ank3/Cd44/Ctnna2/Prmt8/Agap1	8	Hyper	Intron	0.010309278
GO:1903115	regulation of actin filament-based movement	8/776	45/13232	0.177777778	3.031386025	3.406933132	0.004205277	0.082648587	0.073492133	Fxyd1/Cacna1h/Gata4/Ryr2/Casq2/Pde4d/Cacna1c/Scn5a	8	Hyper	Intron	0.010309278
GO:0071772	response to BMP	18/776	155/13232	0.116129032	1.980179581	3.063764177	0.004253148	0.082685896	0.073525308	Tcf7l2/Fstl4/Kdr/Gata4/Sfrp1/Ror2/Hivep1/Ark2c/Nfix/Smad1/Adamts12/Scube3/Bmp7/Acvr1/Atf2/Gdf6/Tfap2b/Gpc3	18	Hyper	Intron	0.023195876
GO:0071773	cellular response to BMP stimulus	18/776	155/13232	0.116129032	1.980179581	3.063764177	0.004253148	0.082685896	0.073525308	Tcf7l2/Fstl4/Kdr/Gata4/Sfrp1/Ror2/Hivep1/Ark2c/Nfix/Smad1/Adamts12/Scube3/Bmp7/Acvr1/Atf2/Gdf6/Tfap2b/Gpc3	18	Hyper	Intron	0.023195876
GO:0016525	negative regulation of angiogenesis	13/776	97/13232	0.134020619	2.285258795	3.17102239	0.004256866	0.082685896	0.073525308	Abcc8/Gtf2i/Flt1/Tcf4/Fyn/Ism1/Dab2ip/Atf2/Adamts9/Tek/Fbln5/Tafa5/Ptprm	13	Hyper	Intron	0.016752577
GO:1901379	regulation of potassium ion transmembrane transport	10/776	65/13232	0.153846154	2.62331483	3.274567236	0.004323973	0.083249429	0.074026409	Kcne3/Kcnip1/Kcnmb1/Atp1b1/Rgs7/Cacna1d/Nedd4l/Ank3/Stk39/Dpp6	10	Hyper	Intron	0.012886598
GO:0009612	response to mechanical stimulus	31/776	321/13232	0.096573209	1.646722549	2.927712821	0.004327086	0.083249429	0.074026409	Pax2/Asic2/Prkca/Ptpn11/Tnfrsf11a/Gli2/Capn2/Afap1/Mmp14/Gata4/Ptk2b/Phactr1/Ntrk2/Ryr2/Ngf/Pcdh15/Fyn/Tacr1/Reln/Atp2b2/Grm8/Tek/Slc9a1/Akt1/Pdgfb/Timp3/Tgfbr2/Scn11a/Entpd3/Erbb4/Dmd	31	Hyper	Intron	0.039948454
GO:0046887	positive regulation of hormone secretion	21/776	192/13232	0.109375	1.865012887	3.013507604	0.004335908	0.083249429	0.074026409	Arrb1/Prkcb/Tcf7l2/Prkn/Abcc8/Rph3al/Rasl10b/Runx1/Ptpn11/Cacna1d/Chrm3/Fto/Trpm2/Tacr1/Itpr1/Cacna1c/Prkce/Nell2/Vdr/Sirt6/Myrip	21	Hyper	Intron	0.027061856
GO:0060996	dendritic spine development	15/776	120/13232	0.125	2.131443299	3.10761238	0.004376475	0.083658319	0.074389999	Afdn/Pak4/Fstl4/Tanc2/Kalrn/Cux2/Dnm3/Myo5b/Disc1/Ctnnd2/Reln/Ephb2/Palm/Ephb1/Il1rapl1	15	Hyper	Intron	0.019329897
GO:0048839	inner ear development	24/776	230/13232	0.104347826	1.779291797	2.97575271	0.004390721	0.083658319	0.074389999	Pax2/Ush1c/Ntn1/Ptpn11/Gli2/Igfbp7/Diaph3/Ror2/Pcdh15/Cdh23/Sobp/Jag1/Myo3b/Alms1/Atp2b2/Ror1/Ephb2/Chd7/Tgfb3/Esrrb/Otof/Ankrd24/Efna2/Ptk7	24	Hyper	Intron	0.030927835
GO:0048659	smooth muscle cell proliferation	22/776	205/13232	0.107317073	1.829922052	2.989027591	0.004468604	0.084818518	0.075421662	Map3k5/Prkg1/Tcf7l2/Prkca/Gna12/Ptpn11/Flt1/Abcc4/Cdh13/Ndrg4/Pik3r1/Pde4d/Tacr1/Foxp1/Ctnnbip1/Tgfb3/Akt1/Vipr2/Pdgfb/Tafa5/Timp3/Tgfbr2	22	Hyper	Intron	0.028350515
GO:0002790	peptide secretion	30/776	309/13232	0.097087379	1.655489941	2.910056992	0.004590085	0.086794342	0.077178589	Arrb1/Prkcb/Lrp5/Tcf7l2/Prkn/Abcc8/Rph3al/Rasl10b/Hnf1b/Stxbp4/Kalrn/Ptpn11/Slc8b1/Cacna1d/Chrm3/Fto/Hadh/Ppp3ca/Trpm2/Kcnb1/Itpr1/Cacna1c/Chd7/Ptprn2/Prkce/Rims2/Sirt6/Myrip/Efna5/Tfap2b	30	Hyper	Intron	0.038659794
GO:0097061	dendritic spine organization	13/776	98/13232	0.132653061	2.261939827	3.129616152	0.004652076	0.087634585	0.077925743	Afdn/Tanc2/Kalrn/Cux2/Dnm3/Myo5b/Ctnnd2/Fyn/Reln/Ephb2/Ephb1/Erbb4/Il1rapl1	13	Hyper	Intron	0.016752577
GO:0099003	vesicle-mediated transport in synapse	30/776	310/13232	0.096774194	1.650149651	2.891127254	0.004807256	0.089724409	0.07978404	Apba2/Prkcb/Prkn/Snap47/Rph3al/Atp6v0a1/Prkca/Rimbp2/Dnm3/Capn2/Susd4/Mapk10/Abca13/Ddc/Erc2/Nedd4l/Myo5b/Cacna1a/Ppp3ca/Sv2c/Pacsin1/Btbd9/Bcl2l1/Stxbp1/Dennd1a/Reln/Magi2/Otof/Syn3/Rims2	30	Hyper	Intron	0.038659794
GO:0035850	epithelial cell differentiation involved in kidney development	8/776	46/13232	0.173913043	2.965486329	3.332961547	0.004834959	0.089724409	0.07978404	Pax2/Prom1/Wwtr1/Jag1/Magi2/Pdgfb/Mtss1/Myo1e	8	Hyper	Intron	0.010309278
GO:0099171	presynaptic modulation of chemical synaptic transmission	10/776	66/13232	0.151515152	2.583567635	3.218989463	0.004835292	0.089724409	0.07978404	Apba2/Prkcb/Prkca/Adcy1/Glra3/Chrna6/Grm4/Grm8/Nrxn3/Prkce	10	Hyper	Intron	0.012886598
GO:0150116	regulation of cell-substrate junction organization	10/776	66/13232	0.151515152	2.583567635	3.218989463	0.004835292	0.089724409	0.07978404	Pak4/Ptpn11/Kdr/Limch1/Mmp14/Dlc1/Pik3r1/Tek/Peak1/Efna5	10	Hyper	Intron	0.012886598
GO:0031214	biomineral tissue development	18/776	157/13232	0.114649682	1.954954363	3.004342839	0.004869708	0.089724409	0.07978404	Tcf7l2/Nell1/Axin2/Fam20a/Pla2g4a/Ptk2b/Gas6/Ror2/Fbn2/Nfix/Slc24a3/Bmp7/Acvr1/Atp2b2/Mtss1/Cd276/Bcor/Gpc3	18	Hyper	Intron	0.023195876
GO:0015833	peptide transport	32/776	337/13232	0.09495549	1.619137936	2.873621657	0.004870856	0.089724409	0.07978404	Arrb1/Prkcb/Lrp5/Tcf7l2/Prkn/Abcc8/Rph3al/Rasl10b/Hnf1b/Stxbp4/Kalrn/Ptpn11/Slc8b1/Abcc4/Cacna1d/Chrm3/Fto/Hadh/Ppp3ca/Trpm2/Kcnb1/Itpr1/Cacna1c/Chd7/Ptprn2/Prkce/Rims2/Sirt6/Slc26a6/Myrip/Efna5/Tfap2b	32	Hyper	Intron	0.041237113
GO:0050688	regulation of defense response to virus	2��12��	49/13232	0.040816327	45.00680272	9.29783769	0.000865917	0.089985713	0.05866515	Trim6/Ercc6	2	Hypo	Upstream_1to5kb	0.166666667
GO:0051607	defense response to virus	3��12��	229/13232	0.013100437	14.44541485	6.183600116	0.00100277	0.089985713	0.05866515	Trim6/Morc3/Ercc6	3	Hypo	Upstream_1to5kb	0.25
GO:0060337	type I interferon-mediated signaling pathway	2��12��	59/13232	0.033898305	37.37853107	8.43723312	0.001253519	0.089985713	0.05866515	Trim6/Morc3	2	Hypo	Upstream_1to5kb	0.166666667
GO:0071357	cellular response to type I interferon	2��12��	60/13232	0.033333333	36.75555556	8.363046753	0.001296091	0.089985713	0.05866515	Trim6/Morc3	2	Hypo	Upstream_1to5kb	0.166666667
GO:0045765	regulation of angiogenesis	27/776	271/13232	0.099630996	1.698862556	2.901316165	0.004934388	0.090112818	0.080129419	Prkcb/Pak4/Abcc8/Prkca/Runx1/Gtf2i/Flt1/Kdr/Gata4/Ptk2b/Tcf4/Gab1/Smad1/Sema5a/Fyn/Ism1/Dab2ip/Atf2/Adamts9/Tek/Fbln5/Tafa5/Cela1/Sirt6/Tgfbr2/Ccr3/Ptprm	27	Hyper	Intron	0.034793814
GO:0021952	central nervous system projection neuron axonogenesis	6/776	28/13232	0.214285714	3.653902798	3.508723663	0.004946096	0.090112818	0.080129419	Gli2/Adarb1/Plxna4/Ephb2/Nfib/Ephb1	6	Hyper	Intron	0.007731959
GO:0098880	maintenance of postsynaptic specialization structure	6/776	28/13232	0.214285714	3.653902798	3.508723663	0.004946096	0.090112818	0.080129419	Shank2/Tanc2/Ctnnd2/Magi2/Dlgap1/Dlg3	6	Hyper	Intron	0.007731959
GO:0048639	positive regulation of developmental growth	22/776	207/13232	0.106280193	1.812241646	2.939811303	0.005015044	0.090827016	0.080764492	Gpam/Prkn/Afdn/Ntn1/Mapt/Flt3/Gata4/Nedd4l/Myo5b/Disc1/Ngf/Ctnnd2/Sema5a/Cpne5/Chd7/Akt1/Rims2/Zfpm2/Tgfbr2/Ncam1/Efna5/Erbb4	22	Hyper	Intron	0.028350515
GO:1900006	positive regulation of dendrite development	5/776	20/13232	0.25	4.262886598	3.644773888	0.005074198	0.090827016	0.080764492	Clip1/Crtc1/Pacsin1/Bmp7/Dab2ip	5	Hyper	Intron	0.006443299
GO:0001656	metanephros development	13/776	99/13232	0.131313131	2.23909195	3.088709447	0.00507627	0.090827016	0.080764492	Pax2/Slc22a1/Hnf1b/Kif26b/Fras1/Slc4a4/Wwtr1/Bmp7/Gdf6/Pdgfb/Mtss1/Tfap2b/Gpc3	13	Hyper	Intron	0.016752577
GO:1901343	negative regulation of vasculature development	13/776	99/13232	0.131313131	2.23909195	3.088709447	0.00507627	0.090827016	0.080764492	Abcc8/Gtf2i/Flt1/Tcf4/Fyn/Ism1/Dab2ip/Atf2/Adamts9/Tek/Fbln5/Tafa5/Ptprm	13	Hyper	Intron	0.016752577
GO:2000181	negative regulation of blood vessel morphogenesis	13/776	99/13232	0.131313131	2.23909195	3.088709447	0.00507627	0.090827016	0.080764492	Abcc8/Gtf2i/Flt1/Tcf4/Fyn/Ism1/Dab2ip/Atf2/Adamts9/Tek/Fbln5/Tafa5/Ptprm	13	Hyper	Intron	0.016752577
GO:0086002	cardiac muscle cell action potential involved in contraction	7/776	37/13232	0.189189189	3.225968236	3.384176639	0.005100361	0.090932149	0.080857977	Kcne3/Cacna1d/Ryr2/Cacnb2/Casq2/Cacna1c/Scn5a	7	Hyper	Intron	0.009020619
GO:0034340	response to type I interferon	2��12��	65/13232	0.030769231	33.92820513	8.017750716	0.001519257	0.092294887	0.060170589	Trim6/Morc3	2	Hypo	Upstream_1to5kb	0.166666667
GO:0140374	antiviral innate immune response	2��12��	69/13232	0.028985507	31.96135266	7.768519514	0.001710097	0.092345255	0.060203426	Trim6/Morc3	2	Hypo	Upstream_1to5kb	0.166666667
GO:0006493	protein O-linked glycosylation	14/776	111/13232	0.126126126	2.150645491	3.038487521	0.005350231	0.095047523	0.084517418	Tcf7l2/Galnt10/Galnt17/Hs6st3/Galntl6/St8sia6/Galnt2/Hs3st5/Crppa/Galnt6/Chst11/Tmtc2/Angpt1/Lipc	14	Hyper	Intron	0.018041237
GO:0035176	social behavior	10/776	67/13232	0.149253731	2.545006924	3.164428559	0.005392899	0.095465782	0.084889339	Shank2/Kalrn/Chd8/Grid1/Nfix/Eif4ebp2/Reln/Nrxn3/Garem2/Vps13b	10	Hyper	Intron	0.012886598
GO:0014877	response to muscle inactivity involved in regulation of muscle adaptation	4/776	13/13232	0.307692308	5.246629659	3.823443343	0.005479621	0.095644292	0.085048073	Utrn/Runx1/Scn5a/Dmd	4	Hyper	Intron	0.005154639
GO:0014894	response to denervation involved in regulation of muscle adaptation	4/776	13/13232	0.307692308	5.246629659	3.823443343	0.005479621	0.095644292	0.085048073	Utrn/Runx1/Scn5a/Dmd	4	Hyper	Intron	0.005154639
GO:0045760	positive regulation of action potential	4/776	13/13232	0.307692308	5.246629659	3.823443343	0.005479621	0.095644292	0.085048073	Kcnip1/Tacr1/Slc9a1/Scn5a	4	Hyper	Intron	0.005154639
GO:0061140	lung secretory cell differentiation	4/776	13/13232	0.307692308	5.246629659	3.823443343	0.005479621	0.095644292	0.085048073	Fndc3b/Foxp1/Nfib/Foxp4	4	Hyper	Intron	0.005154639
GO:0048660	regulation of smooth muscle cell proliferation	21/776	196/13232	0.107142857	1.826951399	2.911211389	0.005498833	0.095645204	0.085048884	Map3k5/Prkg1/Tcf7l2/Prkca/Gna12/Flt1/Abcc4/Cdh13/Ndrg4/Pik3r1/Pde4d/Tacr1/Foxp1/Ctnnbip1/Tgfb3/Akt1/Vipr2/Pdgfb/Tafa5/Timp3/Tgfbr2	21	Hyper	Intron	0.027061856
GO:0046777	protein autophosphorylation	8/776	47/13232	0.170212766	2.902390875	3.260967809	0.005534403	0.09592965	0.085301816	Dyrk1a/Camkk2/Flt1/Stk24/Ntrk2/Ngf/Stk39/Erbb4	8	Hyper	Intron	0.010309278
GO:0043010	camera-type eye development	35/776	381/13232	0.091863517	1.566415023	2.800055793	0.005613055	0.096621968	0.085917434	Lrp5/Pax2/Ush1c/Kdm2b/Flt1/Rnpep/Kdr/Prom1/Spred2/Thrb/Rarb/Tenm3/Ntrk2/Fbn2/Nfix/Rxra/Jag1/Bmp7/Alms1/Adamts9/Atp2b2/Cacna1c/Ephb2/Nphp4/Chd7/Nfib/Pdgfb/Ephb1/Bfsp2/Tgfbr2/Fat3/Man2a1/Ptprm/Tfap2b/Cacna1f	35	Hyper	Intron	0.045103093
GO:0051047	positive regulation of secretion	35/776	381/13232	0.091863517	1.566415023	2.800055793	0.005613055	0.096621968	0.085917434	Arrb1/Prkcb/Tcf7l2/Prkn/Abcc8/Cacna1h/Rph3al/Rasl10b/Prkca/Map2k6/Runx1/Ptpn11/Tnfrsf11a/Pla2g4a/Cacna1d/Chrm3/Frmd4a/Myo5b/Fto/Ppp3ca/Trpm2/Bcl2l1/Kcnb1/Stxbp1/Tacr1/Itpr1/Cacna1c/Tgfb3/Prkce/Cacna1i/Nell2/Vdr/Sirt6/Plcd1/Myrip	35	Hyper	Intron	0.045103093
GO:0042593	glucose homeostasis	30/776	314/13232	0.095541401	1.629128636	2.816077048	0.005764375	0.098885777	0.08793044	Arrb1/Lrp5/Pax2/Tcf7l2/Prkn/Abcc8/Rph3al/Stxbp4/Ncor2/Ptpn11/Slc8b1/Dusp29/Gata4/Cacna1d/Gas6/Fbn2/Fto/Phkb/Cacna1a/Ppp3ca/Pik3r1/Foxo3/Kcnb1/Alms1/Cacna1c/Akt1/Ptprn2/Prkce/Sirt6/Efna5	30	Hyper	Intron	0.038659794
GO:0071805	potassium ion transmembrane transport	21/776	197/13232	0.106598985	1.817677534	2.886008172	0.005826596	0.099610842	0.088575177	Kcne3/Abcc8/Kcnip1/Kcnmb1/Kcnh4/Atp1b1/Kcnj10/Rgs7/Cacna1d/Nedd4l/Ank3/Slc24a3/Kcnb1/Kcnh7/Stk39/Lrtm2/Dpp6/Slc9a1/Slc9a9/Kcnh8/Slc9a7	21	Hyper	Intron	0.027061856
