# Supplementary material for: High Intrinsic Aerobic Capacity Is Associated With a Distinct Epigenetic and Signaling Profile in the Aged Rat Brain
Source: Aging Cell. 2026 Jul 14;25(7):e70622. doi: 10.1111/acel.70622 (PMC13366406; doi:10.1111/acel.70622)
Supplement: Supplementary file 3 — Table S3: KEGG pathway enrichment of DMR‐associated genes. This table provides KEGG pathway enrichment results for genes associated with significant DMRs, stratified by methylation direction and primary genomic feature. Enriched pathways meeting FDR ≤ 0.10 are shown, including pathway category, subcategory, KEGG ID, pathway description, gene ratio, background ratio, enrichment statistics, adjusted p value, q value, associated genes, gene count, methylation direction, and genomic feature category. [file ACEL-25-e70622-s003.csv]

category	subcategory	ID	Description	GeneRatio	BgRatio	RichFactor	FoldEnrichment	zScore	pvalue	p.adjust	qvalue	geneID	Count	Direction	Feature	GeneRatioNum
Environmental Information Processing	Signal transduction	rno04010	MAPK signaling pathway	42/406	279/6942	0.150537634408602	2.57397107897664	6.68777972534195	9.04416446297736e-09	2.74038183228214e-06	2.06587756680641e-06	Map3k5/Arrb1/Prkcb/Cacng3/Map3k4/Cacna1h/Mapt/Cacng4/Prkca/Map2k6/Gna12/Flt1/Flt3/Pla2g4a/Kdr/Mapk10/Cacna2d3/Cacna1d/Ntrk2/Cacnb2/Cacna1a/Mecom/Ngf/Ppp3ca/Atf2/Cacna1c/Cacna2d4/Tek/Mknk1/Map3k9/Tgfb3/Akt1/Pdgfb/Cacna1i/Angpt1/Efna2/Tgfbr2/Map2k5/Rasgrf1/Efna5/Erbb4/Cacna1f	42	Hyper	Intron	0.103448275862069
Organismal Systems	Nervous system	rno04724	Glutamatergic synapse	22/406	110/6942	0.2	3.41970443349754	6.37533119692537	2.71551978775313e-07	4.114012478446e-05	3.10140944180226e-05	Prkcb/Shank2/Grin2d/Adcy9/Gria1/Prkca/Pla2g4a/Adcy1/Cacna1d/Cacna1a/Ppp3ca/Itpr3/Grm4/Itpr1/Cacna1c/Itpr2/Grm3/Grm8/Grik3/Slc38a1/Grik4/Dlgap1	22	Hyper	Intron	0.0541871921182266
Organismal Systems	Endocrine system	rno04925	Aldosterone synthesis and secretion	19/406	91/6942	0.208791208791209	3.57002111189303	6.15033002558555	8.97000708578856e-07	9.05970715664645e-05	6.82979486882849e-05	Prkcb/Adcy9/Cacna1h/Prkca/Atp1b1/Adcy1/Cacna1d/Camk1d/Camk4/Itpr3/Atf2/Itpr1/Atp2b2/Cacna1c/Itpr2/Prkce/Cacna1i/Atf1/Cacna1f	19	Hyper	Intron	0.0467980295566502
Environmental Information Processing	Signal transduction	rno04020	Calcium signaling pathway	33/406	240/6942	0.1375	2.35104679802956	5.30874443645438	3.10836570903009e-06	0.000235458702459029	0.000177504041805139	Prkcb/Grin2d/Adcy9/Cacna1h/Prkca/Flt1/Kdr/Adcy1/Ptk2b/Cacna1d/Ntrk2/Ryr2/Chrm3/Camk1d/Camk4/Phkb/Cacna1a/Plcg2/Casq2/Ngf/Ppp3ca/Itpr3/Tacr1/Itpr1/Atp2b2/Cacna1c/Itpr2/Asph/Pdgfb/Cacna1i/Plcd1/Erbb4/Cacna1f	33	Hyper	Intron	0.0812807881773399
Organismal Systems	Endocrine system	rno04921	Oxytocin signaling pathway	23/406	141/6942	0.163120567375887	2.78912063724976	5.34910116279331	6.0328483443778e-06	0.000365590609669295	0.000275605913837891	Prkcb/Cacng3/Adcy9/Cacng4/Prkca/Camkk2/Pla2g4a/Adcy1/Cacna2d3/Cacna1d/Ryr2/Camk1d/Cacnb2/Camk4/Ppp3ca/Trpm2/Itpr3/Itpr1/Cacna1c/Cacna2d4/Itpr2/Map2k5/Cacna1f	23	Hyper	Intron	0.0566502463054187
Organismal Systems	Endocrine system	rno04929	GnRH secretion	14/406	61/6942	0.229508196721311	3.92425098925947	5.71704750988551	7.84370484250883e-06	0.000396107094546696	0.00029861121944288	Arrb1/Prkcb/Cacna1h/Prkca/Cacna1d/Pik3r1/Itpr3/Itpr1/Cacna1c/Itpr2/Gabbr2/Akt1/Cacna1i/Cacna1f	14	Hyper	Intron	0.0344827586206897
Organismal Systems	Endocrine system	rno04912	GnRH signaling pathway	16/406	82/6942	0.195121951219512	3.33629700829028	5.30384640068121	1.63837635911799e-05	0.000612216864314517	0.000461528780810318	Prkcb/Map3k4/Adcy9/Prkca/Map2k6/Pla2g4a/Mapk10/Adcy1/Mmp14/Ptk2b/Cacna1d/Itpr3/Itpr1/Cacna1c/Itpr2/Cacna1f	16	Hyper	Intron	0.0394088669950739
Environmental Information Processing	Signal transduction	rno04014	Ras signaling pathway	29/406	214/6942	0.135514018691589	2.31708945260347	4.87749894799942	1.66471819896494e-05	0.000612216864314517	0.000461528780810318	Prkcb/Afdn/Pak4/Ksr1/Prkca/Ptpn11/Flt1/Flt3/Pla2g4a/Rasal2/Kdr/Mapk10/Shc3/Ntrk2/Gab1/Plcg2/Ngf/Pik3r1/Shc4/Bcl2l1/Tek/Pla2g2c/Pla2g2e/Akt1/Pdgfb/Angpt1/Efna2/Rasgrf1/Efna5	29	Hyper	Intron	0.0714285714285714
Organismal Systems	Sensory system	rno04750	Inflammatory mediator regulation of TRP channels	18/406	101/6942	0.178217821782178	3.04726137638394	5.1652601765483	1.81846593360748e-05	0.000612216864314517	0.000461528780810318	Prkcb/Cyp2c6/Cyp2c12/Adcy9/Asic2/Prkca/Map2k6/Pla2g4a/Mapk10/Adcy1/Plcg2/Ngf/Pik3r1/Itpr3/Itpr1/Itpr2/Prkce/Prkch	18	Hyper	Intron	0.0443349753694581
Environmental Information Processing	Signaling molecules and interaction	rno04517	IgSF CAM signaling	33/406	264/6942	0.125	2.13731527093596	4.69545457941412	2.42207040189182e-05	0.000733887331773222	0.000553251870747922	Prkcb/Afdn/Pak4/Slit3/Ntn1/Prkca/Ptpn11/Nfasc/Slamf6/Kdr/Mapk10/Cables1/Mbp/Plcg2/Vav3/Pik3r1/Trio/Ank3/Fyn/Magi1/Magi2/Plxna4/Lyn/Akt1/Nrcam/Scn8a/Srgap1/Mtss1/Kirrel3/Clmp/Ncam1/Trpc6/Il1rapl1	33	Hyper	Intron	0.0812807881773399
Organismal Systems	Digestive system	rno04972	Pancreatic secretion	16/406	86/6942	0.186046511627907	3.18112040325352	5.07237646428297	3.05673099351216e-05	0.000841990446394715	0.000634747010136019	Prkcb/Adcy9/Prkca/Sctr/Atp1b1/Slc4a4/Adcy1/Ryr2/Chrm3/Itpr3/Itpr1/Atp2b2/Itpr2/Slc9a1/Pla2g2c/Pla2g2e	16	Hyper	Intron	0.0394088669950739
Environmental Information Processing	Signal transduction	rno04072	Phospholipase D signaling pathway	21/406	136/6942	0.154411764705882	2.64021298174442	4.81439527209858	3.60728354293118e-05	0.000910839094590124	0.00068664958668076	Agpat4/Adcy9/Prkca/Dgkg/Gna12/Ptpn11/Pla2g4a/Dnm3/Adcy1/Ptk2b/Shc3/Gab1/Plcg2/Pik3r1/Fyn/Grm4/Shc4/Grm3/Grm8/Akt1/Pdgfb	21	Hyper	Intron	0.0517241379310345
Organismal Systems	Nervous system	rno04730	Long-term depression	12/406	54/6942	0.222222222222222	3.79967159277504	5.14725185281523	4.94485228446057e-05	0.00115253095553196	0.000868852587633962	Prkcb/Prkg1/Gria1/Prkca/Gna12/Pla2g4a/Cacna1a/Itpr3/Itpr1/Itpr2/Grid2/Lyn	12	Hyper	Intron	0.0295566502463054
Organismal Systems	Endocrine system	rno04911	Insulin secretion	15/406	82/6942	0.182926829268293	3.12777844527214	4.83046890372147	6.62866186221431e-05	0.0014346318173221	0.00108151851436128	Prkcb/Abcc8/Adcy9/Kcnmb1/Prkca/Atp1b1/Adcy1/Cacna1d/Ryr2/Chrm3/Itpr3/Atf2/Cacna1c/Rims2/Cacna1f	15	Hyper	Intron	0.0369458128078818
Organismal Systems	Endocrine system	rno04935	Growth hormone synthesis, secretion and action	18/406	113/6942	0.15929203539823	2.72365839836087	4.6039424090286	8.57780551522116e-05	0.00172646372681181	0.00130152033600195	Prkcb/Adcy9/Prkca/Map2k6/Mapk10/Adcy1/Cacna1d/Shc3/Plcg2/Pik3r1/Itpr3/Shc4/Atf2/Itpr1/Cacna1c/Itpr2/Akt1/Cacna1f	18	Hyper	Intron	0.0443349753694581
Organismal Systems	Circulatory system	rno04260	Cardiac muscle contraction	14/406	75/6942	0.186666666666667	3.19172413793103	4.75610042167954	9.20263510487974e-05	0.00172646372681181	0.00130152033600195	Cacng3/Cacng4/Atp1b1/Cacna2d3/Cacna1d/Ryr2/Cacnb2/Casq2/Cacna1c/Cacna2d4/Slc9a1/Asph/Cacna1f/Slc9a7	14	Hyper	Intron	0.0344827586206897
Environmental Information Processing	Signal transduction	rno04022	cGMP-PKG signaling pathway	22/406	156/6942	0.141025641025641	2.41133004926108	4.4432625593458	9.68643015042929e-05	0.00172646372681181	0.00130152033600195	Prkg1/Adcy9/Kcnmb1/Gna12/Gtf2i/Atp1b1/Adcy1/Gata4/Cacna1d/Ppp3ca/Itpr3/Atf2/Itpr1/Atp2b2/Cacna1c/Pde3a/Itpr2/Oprd1/Akt1/Prkce/Trpc6/Cacna1f	22	Hyper	Intron	0.0541871921182266
Organismal Systems	Development and regeneration	rno04382	Cornified envelope formation	8/53	144/6942	0.0555555555555556	7.27672955974843	6.67567134594535	1.13626219030165e-05	0.00185210737019168	0.00181801950448263	Prss8/Cldn4/Slc27a1/Cldn22/Cldn24/Padi6/Plec/Krt6c	8	Hyper	Promoter	0.150943396226415
Human Diseases	Drug resistance: antineoplastic	rno01521	EGFR tyrosine kinase inhibitor resistance	14/406	77/6942	0.181818181818182	3.10882221227049	4.6374909638233	0.000123844778463304	0.00208472043746562	0.00157159748108403	Prkcb/Prkca/Kdr/Gas6/Shc3/Nrg2/Gab1/Plcg2/Pik3r1/Foxo3/Shc4/Bcl2l1/Akt1/Pdgfb	14	Hyper	Intron	0.0344827586206897
Organismal Systems	Nervous system	rno04725	Cholinergic synapse	17/406	108/6942	0.157407407407407	2.69143404488232	4.41517046096263	0.000156215451312227	0.00249122535513709	0.00187804725400295	Prkcb/Adcy9/Prkca/Adcy1/Cacna1d/Chrna6/Chrm3/Camk4/Cacna1a/Pik3r1/Fyn/Itpr3/Itpr1/Cacna1c/Itpr2/Akt1/Cacna1f	17	Hyper	Intron	0.041871921182266
Organismal Systems	Environmental adaptation	rno04713	Circadian entrainment	15/406	91/6942	0.164835164835165	2.81843771991555	4.35171215391924	0.000224707398758575	0.00333976862156336	0.00251773420489577	Prkcb/Prkg1/Grin2d/Adcy9/Cacna1h/Gria1/Prkca/Nos1ap/Adcy1/Cacna1d/Ryr2/Itpr3/Itpr1/Cacna1c/Cacna1i	15	Hyper	Intron	0.0369458128078818
Human Diseases	Cardiovascular disease	rno05412	Arrhythmogenic right ventricular cardiomyopathy	13/406	72/6942	0.180555555555556	3.08723316912972	4.43687163991351	0.000231469112385579	0.00333976862156336	0.00251773420489577	Cacng3/Tcf7l2/Sgcd/Cacng4/Cacna2d3/Cacna1d/Ryr2/Cacnb2/Ctnna2/Cacna1c/Cacna2d4/Itga11/Cacna1f	13	Hyper	Intron	0.0320197044334975
Organismal Systems	Circulatory system	rno04270	Vascular smooth muscle contraction	18/406	125/6942	0.144	2.46218719211823	4.11130174108642	0.000318404593240202	0.00438529962508097	0.00330592328866622	Prkcb/Prkg1/Adcy9/Kcnmb1/Prkca/Gna12/Pla2g4a/Adcy1/Cacna1d/Itpr3/Itpr1/Cacna1c/Itpr2/Pla2g2c/Pla2g2e/Prkce/Prkch/Cacna1f	18	Hyper	Intron	0.0443349753694581
Organismal Systems	Endocrine system	rno04927	Cortisol synthesis and secretion	13/368	62/6942	0.209677419354839	3.95538218793829	5.53013023127152	1.63890763376643e-05	0.00517894812270193	0.00472695464896845	Pde8a/Adcy9/Cacna1g/Adcy5/Scarb1/Adcy4/Nr5a1/Atf2/Creb3l1/Itpr2/Creb3/Nr4a1/Creb3l3	13	Hyper	Exon	0.0353260869565217
Organismal Systems	Endocrine system	rno04928	Parathyroid hormone synthesis, secretion and action	16/406	106/6942	0.150943396226415	2.58090900641324	4.08767911832096	0.000396513852188642	0.00522363900926776	0.00393791789130138	Arrb1/Prkcb/Lrp5/Adcy9/Prkca/Gna12/Adcy1/Mmp14/Pde4d/Itpr3/Rxra/Stk39/Atf2/Itpr1/Itpr2/Vdr	16	Hyper	Intron	0.0394088669950739
Organismal Systems	Nervous system	rno04728	Dopaminergic synapse	10/113	123/6942	0.0813008130081301	4.99460392834017	5.74959988075504	2.81317817066005e-05	0.00700481364494353	0.00642589118982349	Prkcb/Akt3/Mapk10/Ddc/Ppp2r2b/Gnal/Gnao1/Grin2b/Itpr2/Ppp2r5c	10	Hypo	Intron	0.0884955752212389
Organismal Systems	Nervous system	rno04720	Long-term potentiation	11/406	60/6942	0.183333333333333	3.13472906403941	4.13884413194094	0.000607095884494424	0.0076645855417421	0.00577806170768816	Prkcb/Grin2d/Gria1/Prkca/Adcy1/Camk4/Ppp3ca/Itpr3/Itpr1/Cacna1c/Itpr2	11	Hyper	Intron	0.0270935960591133
Organismal Systems	Digestive system	rno04970	Salivary secretion	12/406	70/6942	0.171428571428571	2.93117522871217	4.04712989819694	0.000654960445254005	0.00793812059647853	0.00598427017347869	Prkcb/Prkg1/Adcy9/Prkca/Atp1b1/Adcy1/Chrm3/Itpr3/Itpr1/Atp2b2/Itpr2/Slc9a1	12	Hyper	Intron	0.0295566502463054
Environmental Information Processing	Signal transduction	rno04024	cAMP signaling pathway	24/406	203/6942	0.118226600985222	2.02150015773253	3.68134691945497	0.000719383624488636	0.0083835860853868	0.00632009095198519	Pde10a/Afdn/Fxyd1/Grin2d/Adcy9/Gria1/Atp1b1/Mapk10/Adcy1/Abcc4/Cacna1d/Ryr2/Camk4/Vav3/Pik3r1/Pde4d/Atp2b2/Cacna1c/Pde3a/Slc9a1/Gabbr2/Akt1/Vipr2/Cacna1f	24	Hyper	Intron	0.0591133004926108
Environmental Information Processing	Signal transduction	rno04012	ErbB signaling pathway	13/406	81/6942	0.160493827160494	2.74420726144864	3.93518276264912	0.000758393194239622	0.00851085695757798	0.00641603599025333	Prkcb/Pak4/Prkca/Mapk10/Shc3/Nrg2/Gab1/Plcg2/Pik3r1/Shc4/Akt1/Nrg4/Erbb4	13	Hyper	Intron	0.0320197044334975
Organismal Systems	Endocrine system	rno04927	Cortisol synthesis and secretion	11/406	62/6942	0.17741935483871	3.03360877165104	4.00854763955598	0.000810278586177581	0.00876837184327882	0.00661016741355395	Adcy9/Cacna1h/Adcy1/Cacna1d/Itpr3/Atf2/Itpr1/Cacna1c/Itpr2/Cacna1i/Cacna1f	11	Hyper	Intron	0.0270935960591133
Organismal Systems	Circulatory system	rno04261	Adrenergic signaling in cardiomyocytes	19/406	147/6942	0.129251700680272	2.21001306926712	3.69548986197212	0.000871260997041016	0.00910317524494578	0.00686256393313613	Cacng3/Adcy9/Cacng4/Prkca/Atp1b1/Ppp2r2c/Adcy1/Cacna2d3/Cacna1d/Ryr2/Cacnb2/Atf2/Atp2b2/Cacna1c/Cacna2d4/Slc9a1/Akt1/Scn5a/Cacna1f	19	Hyper	Intron	0.0467980295566502
Human Diseases	Cardiovascular disease	rno05414	Dilated cardiomyopathy	14/406	93/6942	0.150537634408602	2.57397107897664	3.80840087728306	0.000928697314331342	0.00937984287474656	0.00707113393718952	Cacng3/Adcy9/Sgcd/Cacng4/Adcy1/Cacna2d3/Cacna1d/Ryr2/Cacnb2/Cacna1c/Cacna2d4/Tgfb3/Itga11/Cacna1f	14	Hyper	Intron	0.0344827586206897
Environmental Information Processing	Signal transduction	rno04070	Phosphatidylinositol signaling system	13/406	86/6942	0.151162790697674	2.58466032764349	3.68525907044457	0.00134782070714634	0.0131738604601723	0.00993131047370987	Prkcb/Inpp5f/Prkca/Dgkg/Inpp4b/Plcg2/Pik3r1/Itpr3/Itpr1/Itpr2/Inpp5b/Itpk1/Plcd1	13	Hyper	Intron	0.0320197044334975
Organismal Systems	Immune system	rno04664	Fc epsilon RI signaling pathway	10/406	58/6942	0.172413793103448	2.94802106335995	3.71283142838504	0.00174151007729965	0.016489923544431	0.0124311739070403	Prkca/Map2k6/Pla2g4a/Mapk10/Plcg2/Vav3/Pik3r1/Fyn/Lyn/Akt1	10	Hyper	Intron	0.0246305418719212
Organismal Systems	Development and regeneration	rno04360	Axon guidance	20/406	169/6942	0.118343195266272	2.02349374763168	3.35703620995954	0.00193677472422176	0.0176793879215118	0.0133278693033457	Ablim1/Pak4/Slit3/Ntn1/Prkca/Ptpn11/Plcg2/Ppp3ca/Pik3r1/Sema5a/Fyn/Bmp7/Sema3d/Plxna4/Ephb2/Srgap1/Efna2/Ephb1/Trpc6/Efna5	20	Hyper	Intron	0.0492610837438424
Organismal Systems	Digestive system	rno04971	Gastric acid secretion	11/406	69/6942	0.159420289855072	2.72585136003427	3.59064756594236	0.00201160660920091	0.0176793879215118	0.0133278693033457	Prkcb/Adcy9/Prkca/Atp1b1/Kcnj10/Adcy1/Chrm3/Itpr3/Itpr1/Itpr2/Slc9a1	11	Hyper	Intron	0.0270935960591133
Organismal Systems	Nervous system	rno04728	Dopaminergic synapse	16/406	123/6942	0.130081300813008	2.22419800552685	3.41398725379526	0.00204217352228684	0.0176793879215118	0.0133278693033457	Arrb1/Prkcb/Gria1/Prkca/Mapk10/Ppp2r2c/Ddc/Cacna1d/Cacna1a/Ppp3ca/Itpr3/Atf2/Itpr1/Cacna1c/Itpr2/Akt1	16	Hyper	Intron	0.0394088669950739
Human Diseases	Cancer: specific types	rno05214	Glioma	11/406	70/6942	0.157142857142857	2.68691062631949	3.53522887507029	0.00226454063976728	0.0190598837180413	0.014368576573962	Prkcb/Prkca/Shc3/Camk1d/Camk4/Plcg2/Pik3r1/Shc4/Cdk6/Akt1/Pdgfb	11	Hyper	Intron	0.0270935960591133
Metabolism	Glycan biosynthesis and metabolism	rno00512	Mucin type O-glycan biosynthesis	6/406	25/6942	0.24	4.10364532019704	3.87437111885549	0.00263586026731029	0.0215855584052707	0.0162725939688857	Galnt10/Galnt17/Galntl6/Galnt2/St6galnac3/Galnt6	6	Hyper	Intron	0.0147783251231527
Human Diseases	Cancer: specific types	rno05220	Chronic myeloid leukemia	11/406	72/6942	0.152777777777778	2.61227422003284	3.42724227864299	0.0028477813402215	0.022629523942643	0.0170596029027394	Runx1/Ptpn11/Shc3/Mecom/Pik3r1/Shc4/Bcl2l1/Cdk6/Tgfb3/Akt1/Tgfbr2	11	Hyper	Intron	0.0270935960591133
Human Diseases	Substance dependence	rno05031	Amphetamine addiction	10/406	62/6942	0.161290322580645	2.7578261560464	3.46493877622725	0.0029127110025184	0.022629523942643	0.0170596029027394	Prkcb/Grin2d/Gria1/Prkca/Ddc/Cacna1d/Camk4/Ppp3ca/Atf2/Cacna1c	10	Hyper	Intron	0.0246305418719212
Organismal Systems	Immune system	rno04650	Natural killer cell mediated cytotoxicity	11/406	73/6942	0.150684931506849	2.57648964167623	3.37461172139432	0.00318173333995627	0.0241016300501688	0.018169371967645	Prkcb/Prkca/Ptpn11/Ptk2b/Shc3/Plcg2/Vav3/Ppp3ca/Pik3r1/Fyn/Shc4	11	Hyper	Intron	0.0270935960591133
Environmental Information Processing	Signal transduction	rno04668	TNF signaling pathway	14/406	106/6942	0.132075471698113	2.25829538061158	3.25351284048617	0.00331085531183628	0.0244680282801559	0.0184455867180609	Map3k5/Casp7/Bcl3/Map2k6/Mapk10/Mmp14/Ripk1/Nod2/Pik3r1/Jag1/Dab2ip/Atf2/Akt1/Birc3	14	Hyper	Intron	0.0344827586206897
Organismal Systems	Nervous system	rno04730	Long-term depression	6/113	54/6942	0.111111111111111	6.8259587020649	5.52827196363257	0.000222627521428259	0.027480146004165	0.0252090115531761	Prkcb/Prkg1/Prkg2/Gucy1b2/Gnao1/Itpr2	6	Hypo	Intron	0.0530973451327434
Environmental Information Processing	Signaling molecules and interaction	rno04517	IgSF CAM signaling	13/113	264/6942	0.0492424242424242	3.02514078841512	4.31524705211188	0.000331086096435723	0.027480146004165	0.0252090115531761	Prkcb/Tjp2/Sptbn4/Baiap2/Robo2/Ncam2/Akt3/Mapk10/Mbp/Pard3/Magi2/Nck1/Kirrel3	13	Hypo	Intron	0.115044247787611
Human Diseases	Substance dependence	rno05032	Morphine addiction	12/406	88/6942	0.136363636363636	2.33161665920287	3.13304420869325	0.00488579566710352	0.035247525884104	0.0265718711719665	Pde7b/Arrb1/Prkcb/Pde10a/Adcy9/Prkca/Adcy1/Cacna1a/Pde4d/Pde11a/Pde3a/Gabbr2	12	Hyper	Intron	0.0295566502463054
Environmental Information Processing	Signal transduction	rno04668	TNF signaling pathway	15/368	106/6942	0.141509433962264	2.66945242001641	4.09775541906345	0.000429161716926104	0.0369568032315134	0.0337313926896558	Map3k5/Rhbdf2/Irf1/Map3k14/Map2k7/Ripk3/Ikbkb/Nod2/Nfkb1/Itch/Atf2/Creb3l1/Creb3/Akt1/Creb3l3	15	Hyper	Exon	0.0407608695652174
Environmental Information Processing	Signaling molecules and interaction	rno04518	Integrin signaling	17/368	130/6942	0.130769230769231	2.46684782608696	3.99428914171727	0.000469171683427433	0.0369568032315134	0.0337313926896558	Itgal/Itgam/Col1a1/Itga3/Itgb5/Pxn/Fras1/Col4a1/Itga10/Fbn1/Lama5/Tln1/Akt1/Col2a1/Itga11/Fn1/Col4a3	17	Hyper	Exon	0.046195652173913
Environmental Information Processing	Signal transduction	rno04151	PI3K-Akt signaling pathway	30/368	304/6942	0.0986842105263158	1.86159181922197	3.63445935274259	0.000672896665630038	0.0369568032315134	0.0337313926896558	Ppp2r5b/Gys1/Pik3r5/Col1a1/Itga3/Brca1/G6pc3/Itgb5/Ikbkb/Col4a1/Rbl2/Itga10/Nfkb1/Tsc1/Sgk2/Lama5/Atf2/Creb3l1/Ret/Creb3/Akt1/Cdk2/Col2a1/Nr4a1/Creb3l3/Itga11/Nrtn/Fn1/Col4a3/Fgf16	30	Hyper	Exon	0.0815217391304348
Environmental Information Processing	Signaling molecules and interaction	rno04512	ECM-receptor interaction	11/368	67/6942	0.164179104477612	3.09709604153147	4.08074495366496	0.000703493692716163	0.0369568032315134	0.0337313926896558	Col1a1/Itga3/Itgb5/Fras1/Col4a1/Itga10/Lama5/Col2a1/Itga11/Fn1/Col4a3	11	Hyper	Exon	0.0298913043478261
Cellular Processes	Cell motility	rno04820	Cytoskeleton in muscle cells	21/368	185/6942	0.113513513513514	2.14133372502938	3.72255940275974	0.000739694693728647	0.0369568032315134	0.0337313926896558	Actn3/Tnni3/Tnnt1/Sptbn4/Col1a1/Itga3/Itgb5/Myom2/Col4a1/Ldb3/Pdlim7/Itga10/Atp1a1/Fbn1/Eno2/Tln1/Myl3/Itga11/Col3a1/Fn1/Col4a3	21	Hyper	Exon	0.0570652173913043
Organismal Systems	Endocrine system	rno04918	Thyroid hormone synthesis	11/368	69/6942	0.159420289855072	3.00732514177694	3.96450691099213	0.000907859092880636	0.0369568032315134	0.0337313926896558	Adcy9/Adcy5/Adcy4/Atp1a1/Duox1/Hspa5/Atf2/Creb3l1/Itpr2/Creb3/Creb3l3	11	Hyper	Exon	0.0298913043478261
Organismal Systems	Endocrine system	rno04925	Aldosterone synthesis and secretion	13/368	91/6942	0.142857142857143	2.69487577639752	3.85036292382225	0.000935615271683883	0.0369568032315134	0.0337313926896558	Adcy9/Cacna1g/Adcy5/Scarb1/Adcy4/Camk4/Atp1a1/Atf2/Creb3l1/Itpr2/Creb3/Nr4a1/Creb3l3	13	Hyper	Exon	0.0353260869565217
Organismal Systems	Nervous system	rno04722	Neurotrophin signaling pathway	14/406	112/6942	0.125	2.13731527093596	3.02410974212327	0.00547156795984638	0.0380518596280212	0.0286859598376954	Map3k5/Ptpn11/Mapk10/Shc3/Ntrk2/Camk4/Gab1/Plcg2/Ngf/Pik3r1/Foxo3/Shc4/Akt1/Map2k5	14	Hyper	Intron	0.0344827586206897
Cellular Processes	Cell growth and death	rno04210	Apoptosis	15/406	124/6942	0.120967741935484	2.0683696170348	2.99172651250238	0.00559234846870805	0.0380518596280212	0.0286859598376954	Map3k5/Casp7/Capn2/Mapk10/Ripk1/Ngf/Pik3r1/Itpr3/Bcl2l1/Dab2ip/Itpr1/Itpr2/Akt1/Lmnb2/Birc3	15	Hyper	Intron	0.0369458128078818
Organismal Systems	Immune system	rno04625	C-type lectin receptor signaling pathway	12/406	90/6942	0.133333333333333	2.27980295566502	3.04560588944209	0.00586555878089871	0.0380518596280212	0.0286859598376954	Bcl3/Ksr1/Ptpn11/Ikbke/Mapk10/Plcg2/Ppp3ca/Pik3r1/Itpr3/Itpr1/Itpr2/Akt1	12	Hyper	Intron	0.0295566502463054
Human Diseases	Cardiovascular disease	rno05410	Hypertrophic cardiomyopathy	12/406	90/6942	0.133333333333333	2.27980295566502	3.04560588944209	0.00586555878089871	0.0380518596280212	0.0286859598376954	Cacng3/Sgcd/Cacng4/Cacna2d3/Cacna1d/Ryr2/Cacnb2/Cacna1c/Cacna2d4/Tgfb3/Itga11/Cacna1f	12	Hyper	Intron	0.0295566502463054
Organismal Systems	Digestive system	rno04976	Bile secretion	11/406	79/6942	0.139240506329114	2.38080688408056	3.07614998709459	0.00590243367167326	0.0380518596280212	0.0286859598376954	Slc22a1/Adcy9/Abcc3/Sctr/Atp1b1/Slc4a4/Adcy1/Abcc4/Rxra/Abcb1b/Slc9a1	11	Hyper	Intron	0.0270935960591133
Human Diseases	Cardiovascular disease	rno05414	Dilated cardiomyopathy	13/368	93/6942	0.139784946236559	2.63692145862553	3.75989584796801	0.00115078787308637	0.0404054408772547	0.036879049967914	Cacng7/Tnni3/Adcy9/Itga3/Adcy5/Itgb5/Adcy4/Ryr2/Itga10/Slc8a3/Tgfb3/Myl3/Itga11	13	Hyper	Exon	0.0353260869565217
Cellular Processes	Cellular community - eukaryotes	rno04510	Focal adhesion	19/406	175/6942	0.108571428571429	1.85641097818438	2.85970463404519	0.0064685143296767	0.0408324967060842	0.0307821844197334	Prkcb/Pak4/Prkca/Flt1/Capn2/Kdr/Mapk10/Shc3/Vav3/Pik3r1/Lama4/Fyn/Shc4/Reln/Akt1/Pdgfb/Birc3/Itga11/Rasgrf1	19	Hyper	Intron	0.0467980295566502
Organismal Systems	Environmental adaptation	rno04713	Circadian entrainment	7/113	91/6942	0.0769230769230769	4.72566371681416	4.60170794867236	0.000659624391330537	0.0410616183603259	0.0376680244522964	Prkcb/Prkg1/Prkg2/Gucy1b2/Gnao1/Grin2b/Cacna1i	7	Hypo	Intron	0.0619469026548673
Organismal Systems	Endocrine system	rno04928	Parathyroid hormone synthesis, secretion and action	14/368	106/6942	0.132075471698113	2.49148892534865	3.66093501859758	0.00132517837872552	0.0418756367677266	0.0382209342916625	Akap13/Adcy9/Adcy5/Adcy4/Pde4c/Hbegf/Mef2d/Pde4d/Atf2/Creb3l1/Itpr2/Creb3/Creb3l3/Pde4a	14	Hyper	Exon	0.0380434782608696
Organismal Systems	Aging	rno04211	Longevity regulating pathway	12/368	84/6942	0.142857142857143	2.69487577639752	3.69742060382569	0.00145788201921395	0.0418809743701461	0.0382258060540308	Adcy9/Adcy5/Adcy4/Camk4/Nfkb1/Sesn1/Tsc1/Atf2/Creb3l1/Creb3/Akt1/Creb3l3	12	Hyper	Exon	0.0326086956521739
Organismal Systems	Excretory system	rno04962	Vasopressin-regulated water reabsorption	8/368	43/6942	0.186046511627907	3.50960566228514	3.90541079662399	0.00163411409258973	0.0430316711048628	0.0392760755587356	Adcy9/Creb3l1/Dctn1/Creb3/Dync1h1/Rab5b/Aqp2/Creb3l3	8	Hyper	Exon	0.0217391304347826
Human Diseases	Cancer: specific types	rno05223	Non-small cell lung cancer	10/406	70/6942	0.142857142857143	2.44264602392681	3.02332785194363	0.00709104569525919	0.0438487111359905	0.0330560024891782	Prkcb/Prkca/Fhit/Rarb/Plcg2/Pik3r1/Foxo3/Rxra/Cdk6/Akt1	10	Hyper	Intron	0.0246305418719212
Human Diseases	Cancer: overview	rno05205	Proteoglycans in cancer	20/406	190/6942	0.105263157894737	1.79984443868291	2.7860193625353	0.00742311168450686	0.0449840568081116	0.0339118996955366	Prkcb/Tfap4/Prkca/Ptpn11/Kdr/Ank1/Gab1/Plcg2/Vav3/Pik3r1/Ank3/Itpr3/Cd44/Itpr1/Itpr2/Slc9a1/Akt1/Timp3/Erbb4/Gpc3	20	Hyper	Intron	0.0492610837438424
Organismal Systems	Digestive system	rno04970	Salivary secretion	6/113	70/6942	0.0857142857142857	5.26573957016435	4.6139562243784	0.000915338294126446	0.0450419707646857	0.0413194151593185	Prkcb/Prkg1/Prkg2/Gucy1b2/Itpr2/Slc9a1	6	Hypo	Intron	0.0530973451327434
Environmental Information Processing	Signal transduction	rno04015	Rap1 signaling pathway	10/113	192/6942	0.0520833333333333	3.19966814159292	3.97582793074238	0.00108534869312496	0.0450419707646857	0.0413194151593185	Prkcb/Skap1/Insr/Akt3/Gnao1/Pard3/Magi3/Magi2/Grin2b/Prkcz	10	Hypo	Intron	0.0884955752212389
Organismal Systems	Circulatory system	rno04261	Adrenergic signaling in cardiomyocytes	17/368	147/6942	0.115646258503401	2.18156610470275	3.42564253517614	0.00189474689150753	0.0460569244397214	0.0420372994553087	Ppp2r5b/Cacng7/Tnni3/Adcy9/Pik3r5/Adcy5/Adcy4/Ryr2/Atp1a1/Atf2/Creb3l1/Creb3/Slc8a3/Akt1/Creb3l3/Myl3/Scn5a	17	Hyper	Exon	0.046195652173913
Environmental Information Processing	Signal transduction	rno04015	Rap1 signaling pathway	20/406	192/6942	0.104166666666667	1.7810960591133	2.73540219962832	0.00831078073035991	0.0493758149274324	0.0372226918160599	Prkcb/Afdn/Adcy9/Prkca/Map2k6/Flt1/Kdr/Adcy1/Sipa1l2/Ngf/Vav3/Pik3r1/Magi1/Magi2/Tek/Akt1/Pdgfb/Angpt1/Efna2/Efna5	20	Hyper	Intron	0.0492610837438424
Human Diseases	Substance dependence	rno05030	Cocaine addiction	8/368	46/6942	0.173913043478261	3.28071833648393	3.67174088404711	0.00255952299919433	0.0577720905532434	0.0527300226901688	Adcy5/Nfkb1/Atf2/Creb3l1/Grm3/Creb3/Creb3l3/Grin3b	8	Hyper	Exon	0.0217391304347826
Organismal Systems	Nervous system	rno04726	Serotonergic synapse	13/406	108/6942	0.12037037037037	2.05815544608648	2.76211578145976	0.00995790883366543	0.0580239687807813	0.0437422311114453	Prkcb/Cyp2c6/Cyp2c12/Prkca/Pla2g4a/Ddc/Cacna1d/Cacna1a/Itpr3/Itpr1/Cacna1c/Itpr2/Cacna1f	13	Hyper	Intron	0.0320197044334975
Human Diseases	Infectious disease: parasitic	rno05146	Amoebiasis	11/368	79/6942	0.139240506329114	2.62665107319758	3.44009972029617	0.00279961128779794	0.0589784777962766	0.0538311223057288	Itgam/Col1a1/Col4a1/Nfkb1/C9/Lama5/Tgfb3/Rab5b/Col3a1/Fn1/Col4a3	11	Hyper	Exon	0.0298913043478261
Organismal Systems	Nervous system	rno04727	GABAergic synapse	11/406	86/6942	0.127906976744186	2.1870202772368	2.76051414121897	0.0110916690280168	0.0633137631389766	0.0477300211956155	Prkcb/Adcy9/Prkca/Adcy1/Cacna1d/Gad2/Cacna1a/Cacna1c/Gabbr2/Slc38a1/Cacna1f	11	Hyper	Intron	0.0270935960591133
Metabolism	Nucleotide metabolism	rno00230	Purine metabolism	14/406	122/6942	0.114754098360656	1.96212549462973	2.67200624032367	0.0114689382697591	0.0633137631389766	0.0477300211956155	Pde7b/Papss2/Pde10a/Adcy9/Adcy1/Fhit/Adk/Aprt/Ak5/Pde4d/Ak8/Pde11a/Pde3a/Entpd3	14	Hyper	Intron	0.0344827586206897
Human Diseases	Endocrine and metabolic disease	rno04930	Type II diabetes mellitus	7/406	43/6942	0.162790697674419	2.78348035284683	2.92366428143444	0.0114925972694512	0.0633137631389766	0.0477300211956155	Abcc8/Mapk10/Cacna1d/Cacna1a/Pik3r1/Cacna1c/Prkce	7	Hyper	Intron	0.0172413793103448
Organismal Systems	Immune system	rno04611	Platelet activation	7/113	109/6942	0.0642201834862385	3.94527888284485	3.98662742249731	0.00191076633145359	0.0660106743156343	0.0605551313738856	Prkg1/Akt3/Prkg2/Gucy1b2/Syk/Itpr2/Prkcz	7	Hypo	Intron	0.0619469026548673
Organismal Systems	Immune system	rno04660	T cell receptor signaling pathway	7/113	111/6942	0.0630630630630631	3.87419277684764	3.92651198981223	0.00212082487761074	0.0660106743156343	0.0605551313738856	Akt3/Tec/Mapk10/Ppp2r2b/Ppp2r5c/Nck1/Pdcd1	7	Hypo	Intron	0.0619469026548673
Human Diseases	Cancer: overview	rno05202	Transcriptional misregulation in cancer	16/406	148/6942	0.108108108108108	1.84848888297164	2.60035271476318	0.012404412942002	0.0660842957196626	0.0498186283521514	Runx1/Flt1/Flt3/Aff1/Prom1/Smad1/Rxra/Bcl2l1/Lmo2/Etv6/Cdk14/Pax7/Pax5/Atf1/Tgfbr2/Birc3	16	Hyper	Intron	0.0394088669950739
Environmental Information Processing	Signal transduction	rno04370	VEGF signaling pathway	8/406	54/6942	0.148148148148148	2.53311439518336	2.81866127854066	0.012431699194788	0.0660842957196626	0.0498186283521514	Prkcb/Prkca/Pla2g4a/Kdr/Plcg2/Ppp3ca/Pik3r1/Akt1	8	Hyper	Intron	0.0197044334975369
Metabolism	Carbohydrate metabolism	rno00051	Fructose and mannose metabolism	4/70	33/6942	0.121212121212121	12.0207792207792	6.40442497797753	0.000311148400559801	0.067208054520917	0.0638673032728012	Aldoa/Fcsk/Hk2/Gmppb	4	Hypo	Exon	0.0571428571428571
Organismal Systems	Immune system	rno04666	Fc gamma R-mediated phagocytosis	11/406	88/6942	0.125	2.13731527093596	2.67588948999583	0.013077252266088	0.0683173695969768	0.0515020642784227	Prkcb/Prkca/Ptprc/Pla2g4a/Plcg2/Vav3/Pik3r1/Lyn/Akt1/Scin/Prkce	11	Hyper	Intron	0.0270935960591133
Organismal Systems	Development and regeneration	rno04380	Osteoclast differentiation	13/406	112/6942	0.116071428571429	1.98464989444054	2.61817405819915	0.0133119002289739	0.0683645045657475	0.0515375976750642	Map2k6/Tnfrsf11a/Mapk10/Camk4/Plcg2/Ppp3ca/Pik3r1/Fyn/Itpr3/Itpr1/Itpr2/Akt1/Tgfbr2	13	Hyper	Intron	0.0320197044334975
Metabolism	Lipid metabolism	rno00561	Glycerolipid metabolism	8/406	55/6942	0.145454545454545	2.48705776981639	2.7593841221445	0.0138295149014016	0.069839050252078	0.0526492058527043	Plpp4/Gpam/Agpat4/Dgkg/Mgll/Lpin1/Mboat2/Lipc	8	Hyper	Intron	0.0197044334975369
Human Diseases	Cancer: overview	rno05231	Choline metabolism in cancer	11/406	89/6942	0.123595505617978	2.11330049261084	2.6344202491942	0.0141658825248574	0.0703649574595375	0.0530456688161182	Prkcb/Slc22a1/Prkca/Dgkg/Pla2g4a/Mapk10/Slc44a3/Pik3r1/Slc44a1/Akt1/Pdgfb	11	Hyper	Intron	0.0270935960591133
Environmental Information Processing	Signal transduction	rno04152	AMPK signaling pathway	7/113	115/6942	0.0608695652173913	3.73943824547903	3.81037019134121	0.00259428081002207	0.0717751024106105	0.0658431503830162	Acaca/Insr/Akt3/Ppp2r2b/Cd36l1/Lepr/Ppp2r5c	7	Hypo	Intron	0.0619469026548673
Organismal Systems	Endocrine system	rno04926	Relaxin signaling pathway	14/368	119/6942	0.117647058823529	2.2193094629156	3.17409426977495	0.00397126629296842	0.0784325092861263	0.0715873002811412	Adcy9/Col1a1/Adcy5/Map2k7/Adcy4/Col4a1/Nfkb1/Atf2/Creb3l1/Creb3/Akt1/Creb3l3/Col3a1/Col4a3	14	Hyper	Exon	0.0380434782608696
Environmental Information Processing	Signal transduction	rno04390	Hippo signaling pathway	15/406	140/6942	0.107142857142857	1.83198451794511	2.47844317526455	0.0163963272533665	0.080130438028549	0.0604075214597712	Tcf7l2/Axin2/Gli2/Ppp2r2c/Nkd1/Smad1/Wwtr1/Tead3/Bmp7/Ctnna2/Gdf6/Tgfb3/Tgfbr2/Birc3/Dlg3	15	Hyper	Intron	0.0369458128078818
Organismal Systems	Endocrine system	rno04918	Thyroid hormone synthesis	9/406	69/6942	0.130434782608696	2.23024202184622	2.55952837165214	0.0183384176777585	0.0866270588270371	0.0653050955896024	Prkcb/Adcy9/Prkca/Atp1b1/Adcy1/Itpr3/Atf2/Itpr1/Itpr2	9	Hyper	Intron	0.0221674876847291
Organismal Systems	Immune system	rno04062	Chemokine signaling pathway	16/406	155/6942	0.103225806451613	1.7650087398697	2.40055321911089	0.0186328598874566	0.0866270588270371	0.0653050955896024	Arrb1/Prkcb/Adcy9/Adcy1/Ptk2b/Shc3/Elmo1/Plcg2/Vav3/Pik3r1/Foxo3/Shc4/Prex1/Lyn/Akt1/Ccr3	16	Hyper	Intron	0.0394088669950739
Environmental Information Processing	Signal transduction	rno04310	Wnt signaling pathway	16/406	155/6942	0.103225806451613	1.7650087398697	2.40055321911089	0.0186328598874566	0.0866270588270371	0.0653050955896024	Prkcb/Lrp5/Tcf7l2/Prkca/Axin2/Mapk10/Chd8/Sfrp1/Ror2/Mcc/Nkd1/Ppp3ca/Ctnnd2/Ror1/Ctnnbip1/Celsr3	16	Hyper	Intron	0.0394088669950739
Environmental Information Processing	Signal transduction	rno04151	PI3K-Akt signaling pathway	27/406	304/6942	0.0888157894736842	1.51861874513871	2.30454076630547	0.0188692603385625	0.0866270588270371	0.0653050955896024	Prkca/Flt1/Flt3/Kdr/Ppp2r2c/Osm/Ntrk2/Ngf/Pik3r1/Lama4/Foxo3/Rxra/Bcl2l1/Atf2/Magi1/Reln/Magi2/Cdk6/Tek/Sgk3/Akt1/Pdgfb/Angpt1/Efna2/Itga11/Efna5/Erbb4	27	Hyper	Intron	0.0665024630541872
Environmental Information Processing	Signal transduction	rno04024	cAMP signaling pathway	20/368	203/6942	0.0985221674876847	1.85853501820518	2.93716528428319	0.0052810043236604	0.0888685508352936	0.0811125347397417	Tnni3/Adcy9/Tiam1/Adcy5/Adcy4/Abcc4/Pde4c/Ryr2/Camk4/Atp1a1/Nfkb1/Pde4d/Creb3l1/Oxtr/Creb3/Akt1/Creb3l3/Grin3b/Hcn2/Pde4a	20	Hyper	Exon	0.0543478260869565
Organismal Systems	Immune system	rno04610	Complement and coagulation cascades	10/368	74/6942	0.135135135135135	2.54920681551116	3.16978785602115	0.00534336223376765	0.0888685508352936	0.0811125347397417	Itgam/Kng1/Serpine1/F5/Clu/F11/F8/C9/Cd59b/C3ar1	10	Hyper	Exon	0.0271739130434783
Organismal Systems	Digestive system	rno04974	Protein digestion and absorption	10/368	74/6942	0.135135135135135	2.54920681551116	3.16978785602115	0.00534336223376765	0.0888685508352936	0.0811125347397417	Col1a1/Slc15a1/Col4a1/Atp1a1/Col16a1/Slc8a3/Col2a1/Col7a1/Col3a1/Col4a3	10	Hyper	Exon	0.0271739130434783
Human Diseases	Infectious disease: bacterial	rno05100	Bacterial invasion of epithelial cells	9/406	70/6942	0.128571428571429	2.19838142153413	2.51142682881698	0.0199978660030453	0.0904381104316824	0.0681781134746398	Septin9/Dnm3/Septin11/Shc3/Elmo1/Gab1/Pik3r1/Shc4/Ctnna2	9	Hyper	Intron	0.0221674876847291
Human Diseases	Infectious disease: viral	rno05165	Human papillomavirus infection	27/368	305/6942	0.0885245901639344	1.66993941553813	2.83086802182114	0.00576551187256736	0.0910950875865643	0.0831447501622872	Ppp2r5b/Irf3/Irf1/Col1a1/Itga3/Itgb5/Pxn/Ikbkb/Col4a1/Rbl2/Itga10/Nfkb1/Atp6v1g2/Tsc1/Pard6b/Lama5/Creb3l1/Creb3/Akt1/Cdk2/Col2a1/Creb3l3/Itga11/Crb3/Fzd7/Fn1/Col4a3	27	Hyper	Exon	0.0733695652173913
Organismal Systems	Excretory system	rno04961	Endocrine and other factor-regulated calcium reabsorption	7/406	48/6942	0.145833333333333	2.49353448275862	2.58772576790026	0.020463717859653	0.091183919286395	0.0687403525626114	Prkcb/Adcy9/Prkca/Dnm3/Atp1b1/Atp2b2/Vdr	7	Hyper	Intron	0.0172413793103448
Human Diseases	Endocrine and metabolic disease	rno04934	Cushing syndrome	15/406	145/6942	0.103448275862069	1.76881263801597	2.33165288528336	0.021908565442503	0.0962071786822959	0.0725272113047011	Tcf7l2/Adcy9/Cacna1h/Axin2/Adcy1/Cacna1d/Itpr3/Atf2/Pde11a/Itpr1/Cacna1c/Itpr2/Cdk6/Cacna1i/Cacna1f	15	Hyper	Intron	0.0369458128078818
NA	NA	rno04519	Cadherin signaling	3/7	324/6942	0.00925925925925926	9.18253968253968	4.79219027363898	0.00306392525525591	0.0980456081681891	0.0870799809388522	Axin2/Dsc3/Pcdha4	3	Hypo	Promoter	0.428571428571429
Organismal Systems	Nervous system	rno04723	Retrograde endocannabinoid signaling	14/406	133/6942	0.105263157894737	1.79984443868291	2.3211740151635	0.0229858085546483	0.0980943660853301	0.0739498955724045	Prkcb/Adcy9/Gria1/Prkca/Mapk10/Adcy1/Cacna1d/Cacna1a/Itpr3/Mgll/Itpr1/Cacna1c/Itpr2/Cacna1f	14	Hyper	Intron	0.0344827586206897
Human Diseases	Neurodegenerative disease	rno05017	Spinocerebellar ataxia	14/406	133/6942	0.105263157894737	1.79984443868291	2.3211740151635	0.0229858085546483	0.0980943660853301	0.0739498955724045	Map3k5/Prkcb/Grin2d/Gria1/Prkca/Wipi1/Mapk10/Cacna1a/Pik3r1/Itpr3/Reln/Itpr1/Itpr2/Akt1	14	Hyper	Intron	0.0344827586206897
Organismal Systems	Endocrine system	rno04910	Insulin signaling pathway	7/113	124/6942	0.0564516129032258	3.46802740508136	3.56700739357688	0.00395526452767684	0.0984860867391534	0.0903465686848289	Acaca/Insr/Akt3/Mapk10/Phkb/Prkcz/Prkar2b	7	Hypo	Intron	0.0619469026548673
