# Supplementary material for: High Intrinsic Aerobic Capacity Is Associated With a Distinct Epigenetic and Signaling Profile in the Aged Rat Brain
Source: Aging Cell. 2026 Jul 14;25(7):e70622. doi: 10.1111/acel.70622 (PMC13366406; doi:10.1111/acel.70622)
Supplement: Supplementary file 4 — Table S4: Significant correlations between DMR methylation levels and VO2max. This table lists DMRs whose methylation levels showed significant Pearson correlations with individual VO2max values (FDR ＜ 0.10). The table includes correlation coefficient, p value, FDR, DMR ID, methylation direction, primary genomic feature, associated gene symbols, methylation difference, q value, and feature annotation. Positive correlations indicate DMRs whose methylation levels were positively associated with VO2max, whereas negative correlations indicate inverse associations. [file ACEL-25-e70622-s002.csv]

Correlation	PValue	DMR_ID	FDR	Direction	Primary_Feature	Gene_Symbols	Gene1	meth.diff	qvalue	Feature
0.980182609	3.54E-06	1.201560001.201561000	0.008516839	Hyper	exons	Ssh3	Ssh3	9.628161265	0.020736621	Exon
0.97232637	1.13E-05	5.131369001.131370000	0.010344414	Hyper	1to5kb	Slc6a9	Slc6a9	8.214319702	0.004240427	Upstream
0.971254125	1.29E-05	5.21847001.21848000	0.010344414	Hyper	introns	Chd7	Chd7	18.17704505	0.022186039	Intron
0.968152734	1.84E-05	20.10629001.10630000	0.011070863	Hyper	promoters	Dnmt3l	Dnmt3l	9.7973271	0.037667807	Promoter
0.965950896	2.32E-05	9.90343001.90344000	0.011167297	Hyper	introns	Agap1	Agap1	22.00483114	0.029585858	Intron
0.946435518	0.000111114	2.206974001.206975000	0.035944241	Hyper	introns	Dpyd	Dpyd	6.468564443	0.023137674	Intron
0.94583433	0.000115472	10.66588001.66589000	0.035944241	Hyper	introns	Asic2	Asic2	10.05355503	0.032420094	Intron
0.945297231	0.000119466	4.24378001.24379000	0.035944241	Hyper	introns	Grm3	Grm3	18.9251546	0.055736267	Intron
0.981329224	0.000519643	2.112764001.112765000	0.039097815	Hyper	introns	Lrrc34	Lrrc34	10.97560976	0.002095524	Intron
0.954531544	0.000227061	5.162101001.162102000	0.039097815	Hyper	introns	Camta1	Camta1	11.07587142	0.00973359	Intron
0.93899895	0.000541836	1.156376001.156377000	0.039097815	Hyper	1to5kb	Il18bp	Il18bp	26.71726755	0.039043968	Upstream
0.938603485	0.000552275	16.45532001.45533000	0.039097815	Hyper	introns	Irf2	Irf2	29.10093184	0.082731984	Intron
0.938218588	0.000181619	13.67886001.67887000	0.039097815	Hyper	introns	Lhx4	Lhx4	24.34682023	0.010334097	Intron
0.936954304	0.000194718	13.31157001.31158000	0.039097815	Hyper	exons	Sctr	Sctr	12.00079357	0.019956786	Exon
-0.934324858	0.000224068	15.50131001.50132000	0.039097815	Hypo	introns	Lrch1	Lrch1	-8.032392977	0.001631091	Intron
0.93429237	0.000224449	3.119501001.119502000	0.039097815	Hyper	exons	Pcna;Tmem230	Pcna	19.57602362	0.047550833	Exon
0.932725231	0.00024337	6.22574001.22575000	0.039097815	Hyper	introns	Lbh	Lbh	12.03948464	0.002446599	Intron
0.926925943	0.000323179	4.131615001.131616000	0.039097815	Hyper	introns	Foxp1	Foxp1	18.07724628	0.058904034	Intron
0.926848333	0.000324357	5.38920001.38921000	0.039097815	Hyper	exons	Fhl5	Fhl5	24.97693543	0.043422939	Exon
0.926387738	0.000331409	3.61018001.61019000	0.039097815	Hyper	introns	Pde11a	Pde11a	13.29822754	0.000588449	Intron
0.926323368	0.000332403	1.136373001.136374000	0.039097815	Hyper	introns	Adamtsl3	Adamtsl3	15.58326296	0.053711284	Intron
0.926088267	0.000336052	7.113561001.113562000	0.039097815	Hyper	exons	Xrcc6	Xrcc6	16.33359061	0.030432104	Exon
0.925542405	0.000344631	20.28493001.28494000	0.039097815	Hyper	introns	Cdh23	Cdh23	15.40676034	0.029234535	Intron
0.922888775	0.000388537	1.78701001.78702000	0.039097815	Hyper	exons	Rsph6a	Rsph6a	7.263247608	0.077993695	Exon
0.91960295	0.00044816	20.48575001.48576000	0.039097815	Hyper	introns	Prep	Prep	24.58091715	0.000674436	Intron
0.919577824	0.000448639	5.16755001.16756000	0.039097815	Hyper	exons	Lyn	Lyn	16.83806488	0.03338587	Exon
0.91797509	0.000479949	10.68228001.68229000	0.039097815	Hyper	exons	Gas2l2	Gas2l2	14.22772317	0.024476614	Exon
0.917494883	0.00048962	6.128491001.128492000	0.039097815	Hyper	promoters	Meg3	Meg3	12.1021475	0.007737823	Promoter
0.916936103	0.000501044	X.149367001.149368000	0.039097815	Hyper	promoters	Gpr50	Gpr50	6.814156911	0.033263224	Promoter
0.916788073	0.000504102	1.78738001.78739000	0.039097815	Hyper	exons	Dmpk;Six5	Dmpk	9.777309515	0.062144478	Exon
0.9166814	0.000506313	17.44797001.44798000	0.039097815	Hyper	introns	Elmo1	Elmo1	9.961469604	0.043122588	Intron
0.915219751	0.000537301	5.21870001.21871000	0.039097815	Hyper	introns	Chd7	Chd7	10.13459315	0.045902003	Intron
-0.915063243	0.000540695	19.48157001.48158000	0.039097815	Hypo	promoters	Zdhhc7	Zdhhc7	-18.36261132	0.00170307	Promoter
0.914536587	0.000552229	5.139421001.139422000	0.039097815	Hyper	exons	Zmym6	Zmym6	9.352794731	0.00352762	Exon
0.936501299	0.000609984	19.13600001.13601000	0.040784229	Hyper	introns	Rasd2	Rasd2	14.07763199	0.00850526	Intron
0.912631505	0.000595389	17.73384001.73385000	0.040784229	Hyper	1to5kb	Sephs1	Sephs1	10.88741365	0.010820921	Upstream
0.910672858	0.000642165	20.40413001.40414000	0.041775433	Hyper	introns	Hs3st5	Hs3st5	8.15122482	0.077439191	Intron
0.909395408	0.00067402	2.188886001.188887000	0.042693866	Hyper	introns	Igsf3	Igsf3	28.01440628	0.000425778	Intron
0.976753001	0.000804353	18.52066001.52067000	0.045682437	Hyper	exons	Slc27a6	Slc27a6	15.40369503	0.029239472	Exon
0.931009864	0.00077903	4.12832001.12833000	0.045682437	Hyper	introns	Reln	Reln	13.86321502	0.010394842	Intron
-0.929912875	0.000816097	3.149560001.149561000	0.045682437	Hypo	exons	Emilin3	Emilin3	-8.447689211	0.01374977	Exon
0.905720712	0.000771791	7.20444001.20445000	0.045682437	Hyper	introns	Slc41a2	Slc41a2	24.30286336	0.022221675	Intron
0.904262707	0.000813185	16.16834001.16835000	0.045682437	Hyper	introns	Tspan14	Tspan14	9.571219517	0.09335199	Intron
0.902184125	0.000874841	5.6258001.6259000	0.047047033	Hyper	introns	Slco5a1	Slco5a1	26.48607818	0.091344228	Intron
0.902029082	0.000879566	17.83601001.83602000	0.047047033	Hyper	introns	Prtfdc1	Prtfdc1	10.43984953	0.003048121	Intron
-0.900820614	0.000917011	1.79482001.79483000	0.047983606	Hypo	exons	Bcl3	Bcl3	-6.393177459	0.067496179	Exon
0.943310375	0.001425261	20.4904001.4905000	0.055190504	Hyper	promoters	RT1-A1	RT1-A1	7.101977855	0.003173013	Promoter
-0.917670406	0.001310383	9.93951001.93952000	0.055190504	Hypo	exons	Hdlbp	Hdlbp	-10.72142064	0.050810406	Exon
0.917442921	0.001321043	5.142386001.142387000	0.055190504	Hyper	1to5kb	Col16a1	Col16a1	11.33622588	1.20E-06	Upstream
0.916578611	0.00136206	14.73906001.73907000	0.055190504	Hyper	introns	Ppp2r2c	Ppp2r2c	23.43407565	0.005732321	Intron
-0.914432636	0.001467467	3.15962001.15963000	0.055190504	Hypo	exons	Eng	Eng	-10.60484717	0.064067034	Exon
0.893977327	0.00115026	1.136291001.136292000	0.055190504	Hyper	introns	Adamtsl3	Adamtsl3	13.81622455	0.00270434	Intron
0.893435952	0.001170308	15.38109001.38110000	0.055190504	Hyper	exons	Pinx1	Pinx1	5.240469699	0.058147969	Exon
0.893018571	0.001185929	20.3044001.3045000	0.055190504	Hyper	promoters	Ddr1	Ddr1	7.897179887	6.14E-05	Promoter
0.892535696	0.001204182	12.25622001.25623000	0.055190504	Hyper	introns	Galnt17	Galnt17	10.95117919	0.00025139	Intron
0.891661455	0.001237725	20.3023001.3024000	0.055190504	Hyper	introns	Cb707485	Cb707485	11.84861429	0.05755629	Intron
0.890323007	0.001290327	1.201895001.201896000	0.055190504	Hyper	exons	Lrfn4;Pc	Lrfn4	20.70507629	0.00791265	Exon
0.887628797	0.001400889	18.73893001.73894000	0.055190504	Hyper	exons	Ctdp1	Ctdp1	14.11340946	0.030374377	Exon
0.887598831	0.001402154	1.78732001.78733000	0.055190504	Hyper	exons	Dmpk	Dmpk	7.08601135	0.037048429	Exon
0.887474224	0.001407424	13.63673001.63674000	0.055190504	Hyper	promoters	Niban1	Niban1	6.843923136	8.52E-05	Promoter
0.88708289	0.001424066	2.119749001.119750000	0.055190504	Hyper	exons	Bltp1	Bltp1	7.083143335	0.049483175	Exon
0.887023264	0.001426613	5.22767001.22768000	0.055190504	Hyper	introns	Asph	Asph	29.81700519	0.042188604	Intron
0.886922238	0.001430937	5.132861001.132862000	0.055190504	Hyper	1to5kb	Cldn19	Cldn19	17.79228106	3.35E-06	Upstream
0.886533722	0.001447648	8.103216001.103217000	0.055190504	Hyper	1to5kb	Cep63	Cep63	17.51386431	0.052869615	Upstream
0.884922481	0.001518402	1.199195001.199196000	0.055432564	Hyper	introns	Shank2	Shank2	11.40840944	0.01789823	Intron
0.884887535	0.001519962	20.42532001.42533000	0.055432564	Hyper	introns	Lama4	Lama4	12.33360316	0.004883457	Intron
0.884182158	0.001551701	6.88744001.88745000	0.055745443	Hyper	1to5kb	Pygl	Pygl	8.147700256	0.070121009	Upstream
0.883244937	0.001594579	20.14332001.14333000	0.056443415	Hyper	introns	Pcdh15	Pcdh15	10.38497119	0.001311993	Intron
0.879533441	0.001772464	14.13020001.13021000	0.059854742	Hyper	exons	Fras1	Fras1	16.95790178	0.001828987	Exon
0.8794783	0.001775206	2.190340001.190341000	0.059854742	Hyper	introns	Sycp1	Sycp1	15.1295272	0.000857364	Intron
0.879381883	0.001780007	7.81983001.81984000	0.059854742	Hyper	introns	Trps1	Trps1	16.23519699	0.025938844	Intron
0.878680645	0.001815197	19.27330001.27331000	0.059854742	Hyper	introns	Frem3	Frem3	50.65631935	3.75E-10	Intron
0.878467975	0.001825963	10.20543001.20544000	0.059854742	Hyper	introns	Tenm2	Tenm2	17.67291456	0.000607362	Intron
0.878188997	0.001840154	16.74621001.74622000	0.059854742	Hyper	exons	Kbtbd11	Kbtbd11	5.512015177	1.53E-08	Exon
-0.877479557	0.001876585	9.94423001.94424000	0.060225853	Hypo	introns	Pdcd1	Pdcd1	-16.90905308	0.089511569	Intron
0.875698165	0.001970256	13.46775001.46776000	0.062400096	Hyper	introns	Lmod1	Lmod1	20.14462205	0.000529435	Intron
0.875206942	0.001996645	7.28029001.28030000	0.062414598	Hyper	introns	Hal	Hal	29.04411765	0.014972066	Intron
0.87453093	0.002033358	2.210279001.210280000	0.062747352	Hyper	exons	Abca4	Abca4	17.50077248	0.000446196	Exon
-0.962295398	0.002105654	13.48368001.48369000	0.064155824	Hypo	introns	Nr5a2	Nr5a2	-10.21978022	0.075552174	Intron
0.872411226	0.002151502	13.39789001.39790000	0.06473333	Hyper	exons	Lct	Lct	19.78127931	0.013805172	Exon
0.930524164	0.002353313	14.77823001.77824000	0.065149362	Hyper	exons	Depdc5	Depdc5	22.80308259	0.010045705	Exon
0.897632891	0.00248009	1.169799001.169800000	0.065149362	Hyper	exons	Sox6	Sox6	29.75554869	3.60E-05	Exon
0.871396345	0.002209713	4.10682001.10683000	0.065149362	Hyper	introns	Agap3	Agap3	6.944194599	0.026478677	Intron
0.870118272	0.002284555	5.155637001.155638000	0.065149362	Hyper	1to5kb	Pdpn	Pdpn	16.91365083	0.004294825	Upstream
0.869761387	0.002305763	7.125794001.125795000	0.065149362	Hyper	introns	Tmem117	Tmem117	16.72685999	0.018237046	Intron
-0.869382765	0.00232841	9.93939001.93940000	0.065149362	Hypo	exons	Ano7	Ano7	-5.681993253	0.079676591	Exon
0.869170985	0.002341145	18.73919001.73920000	0.065149362	Hyper	1to5kb	Ctdp1	Ctdp1	14.75743881	0.018757904	Upstream
0.867722992	0.002429505	6.127240001.127241000	0.065149362	Hyper	1to5kb	Cyp46a1	Cyp46a1	7.324258857	0.053636188	Upstream
0.867328561	0.002453967	5.144338001.144339000	0.065149362	Hyper	introns	Oprd1	Oprd1	8.807394826	0.034922839	Intron
0.866868485	0.002482715	5.115059001.115060000	0.065149362	Hyper	exons	Ror1	Ror1	23.25567417	3.02E-05	Exon
0.866373025	0.002513932	3.16085001.16086000	0.065149362	Hyper	introns	Stxbp1	Stxbp1	17.24389238	0.018789578	Intron
0.866362983	0.002514568	3.144252001.144253000	0.065149362	Hyper	1to5kb	Procr	Procr	13.83614329	0.000714294	Upstream
0.866321474	0.002517196	1.70038001.70039000	0.065149362	Hyper	exons	Cdc42ep5	Cdc42ep5	16.91111281	0.001225835	Exon
0.865437072	0.002573642	17.72933001.72934000	0.065188681	Hyper	introns	Camk1d	Camk1d	28.15437554	0.000175717	Intron
0.864997044	0.002602048	6.127265001.127266000	0.065188681	Hyper	exons	Cyp46a1	Cyp46a1	24.68342146	0.031186365	Exon
0.864585877	0.002628787	10.89199001.89200000	0.065188681	Hyper	introns	Mapt	Mapt	12.82812214	0.079852477	Intron
0.864004167	0.002666938	17.17629001.17630000	0.065188681	Hyper	exons	Kdm1b	Kdm1b	22.77688058	0.010011832	Exon
0.863931468	0.002671733	8.118813001.118814000	0.065188681	Hyper	introns	Plcd1	Plcd1	8.604901697	0.020311047	Intron
0.863787995	0.002681213	10.94555001.94556000	0.065188681	Hyper	introns	Wipi1	Wipi1	27.23223443	0.012431889	Intron
-0.956833662	0.002754782	5.116354001.116355000	0.065651102	Hypo	introns	Lepr	Lepr	-8.350293687	0.06706	Intron
0.862731617	0.002751727	8.12412001.12413000	0.065651102	Hyper	introns	Deup1	Deup1	10.11675802	0.002350118	Intron
0.892942882	0.002826489	3.109273001.109274000	0.065852338	Hyper	exons	Duox1	Duox1	13.34516565	0.041420255	Exon
0.861691191	0.002822416	10.60695001.60696000	0.065852338	Hyper	introns	Rph3al	Rph3al	47.40612863	1.33E-14	Intron
0.861358186	0.002845303	6.101491001.101492000	0.065852338	Hyper	1to5kb	Map3k9	Map3k9	7.914728418	0.042310405	Upstream
0.860873962	0.00287881	7.17553001.17554000	0.06599329	Hyper	introns	Syn3;Timp3	Syn3	32.85819793	0.001400053	Intron
0.859786113	0.002955077	12.35175001.35176000	0.066559009	Hyper	exons	Trafd1	Trafd1	21.57412911	0.07139683	Exon
0.859678274	0.002962712	11.64998001.64999000	0.066559009	Hyper	introns	Hspbap1;Slc49a4	Hspbap1	15.6054402	0.024833407	Intron
0.859344291	0.002986445	13.76804001.76805000	0.066559009	Hyper	introns	Atp1b1	Atp1b1	7.016279947	0.00152243	Intron
0.858856142	0.003021368	18.28362001.28363000	0.066719574	Hyper	exons	Ik;Ndufa2	Ik	9.826591918	0.006383851	Exon
0.888854086	0.003152802	3.62142001.62143000	0.067757083	Hyper	exons	Sestd1	Sestd1	26.88489842	0.092870308	Exon
0.857760662	0.003100763	14.15277001.15278000	0.067757083	Hyper	introns	Shroom3	Shroom3	25.13216895	0.000909513	Intron
0.85717134	0.003144063	7.110605001.110606000	0.067757083	Hyper	promoters	Galr3	Galr3	8.077787852	0.019628964	Promoter
0.856533707	0.003191378	3.12114001.12115000	0.067979181	Hyper	introns	Ak8	Ak8	15.69095992	0.026828213	Intron
0.854825572	0.003320541	5.61160001.61161000	0.069767794	Hyper	introns	Gabbr2	Gabbr2	7.151615736	1.01E-06	Intron
0.854659095	0.003333318	12.7693001.7694000	0.069767794	Hyper	introns	Flt3	Flt3	7.098674842	0.049261926	Intron
0.919018335	0.003430162	7.57596001.57597000	0.070076029	Hyper	1to5kb	Srgap1	Srgap1	23.23410103	0.009682122	Upstream
0.853389739	0.003431857	1.83569001.83570000	0.070076029	Hyper	promoters	Dll3	Dll3	5.265634684	0.011068628	Promoter
0.853344705	0.003435389	8.43133001.43134000	0.070076029	Hyper	introns	Grik4	Grik4	25.42391152	0.077010378	Intron
0.852515053	0.003500911	9.93422001.93423000	0.070076029	Hyper	exons	Gpc1	Gpc1	10.57351065	0.012422437	Exon
0.852405658	0.003509614	1.220550001.220551000	0.070076029	Hyper	exons	Trpm3	Trpm3	12.52967605	0.002195874	Exon
0.852241202	0.003522725	10.35773001.35774000	0.070076029	Hyper	introns	Col23a1	Col23a1	8.640554649	0.051733671	Intron
0.851234514	0.003603719	5.150308001.150309000	0.070288638	Hyper	exons	Eif4g3	Eif4g3	22.62027417	0.01873598	Exon
0.851165113	0.003609349	4.14848001.14849000	0.070288638	Hyper	introns	Magi2	Magi2	6.199981966	0.023933391	Intron
0.851021516	0.003621018	3.79634001.79635000	0.070288638	Hyper	introns	Alx4	Alx4	12.13218822	0.042812486	Intron
0.949346364	0.003783703	3.43021001.43022000	0.070302822	Hyper	introns	Acvr1	Acvr1	17.08320787	0.050176193	Intron
0.849813441	0.003720217	13.43633001.43634000	0.070302822	Hyper	1to5kb	Mir135b	Mir135b	18.34535419	0.077130806	Upstream
0.849780018	0.003722987	X.115833001.115834000	0.070302822	Hyper	exons	Pgrmc1	Pgrmc1	5.716795377	0.077945777	Exon
-0.849751797	0.003725328	4.179273001.179274000	0.070302822	Hypo	introns	Itpr2	Itpr2	-15.24568767	5.66E-06	Intron
0.849175708	0.003773327	8.65864001.65865000	0.070302822	Hyper	introns	Pdcd7	Pdcd7	23.36842203	0.060237633	Intron
0.848675517	0.003815346	1.8054001.8055000	0.070302822	Hyper	introns	Aig1	Aig1	9.684503557	0.030354585	Intron
0.848434975	0.003835667	1.14798001.14799000	0.070302822	Hyper	introns	Map3k5	Map3k5	11.32218975	2.80E-07	Intron
0.8482021	0.00385541	19.18405001.18406000	0.070302822	Hyper	exons	Nod2	Nod2	12.94928003	0.012610985	Exon
0.846570882	0.003995667	5.88158001.88159000	0.072155195	Hyper	introns	Kdm4c	Kdm4c	28.01319343	5.01E-05	Intron
0.84632682	0.004016949	6.25446001.25447000	0.072155195	Hyper	introns	Khk	Khk	9.878065008	0.046527643	Intron
0.875790863	0.004355517	11.65103001.65104000	0.073784905	Hyper	exons	Sema5b	Sema5b	11.76279852	0.06706	Exon
0.844591159	0.004170542	14.76533001.76534000	0.073784905	Hyper	introns	Zfyve28	Zfyve28	14.84733837	0.000628406	Intron
0.844183995	0.004207147	18.68983001.68984000	0.073784905	Hyper	1to5kb	Smad7	Smad7	22.00443929	0.013256802	Upstream
-0.844125833	0.004212394	3.152283001.152284000	0.073784905	Hypo	exons	Ttpal	Ttpal	-5.237610682	1.02E-07	Exon
0.843476739	0.004271254	8.96250001.96251000	0.073784905	Hyper	exons	Pcolce2	Pcolce2	8.01980322	0.052799408	Exon
0.843462656	0.004272537	15.28247001.28248000	0.073784905	Hyper	1to5kb	Slc7a8	Slc7a8	12.91708292	0.006483222	Upstream
0.842644946	0.004347501	10.47557001.47558000	0.073784905	Hyper	exons	Tvp23b	Tvp23b	9.11240128	0.00753055	Exon
0.841775726	0.00442817	16.43592001.43593000	0.073784905	Hyper	introns	Tenm3	Tenm3	16.40639449	0.082556413	Intron
0.841687248	0.004436438	14.96332001.96333000	0.073784905	Hyper	introns	Ehbp1	Ehbp1	44.3510351	6.14E-10	Intron
0.841522605	0.004451852	15.24611001.24612000	0.073784905	Hyper	1to5kb	Ndrg2;Tppp2	Ndrg2	8.738751406	0.06312343	Upstream
0.841379788	0.004465252	7.128426001.128427000	0.073784905	Hyper	exons	Pced1b	Pced1b	20.91948302	0.061309347	Exon
0.84113275	0.004488497	19.51572001.51573000	0.073784905	Hyper	exons	Gas8	Gas8	10.43654039	0.035053416	Exon
0.840945379	0.004506182	7.112188001.112189000	0.073784905	Hyper	exons	Grap2	Grap2	13.42963811	0.072663592	Exon
0.872876869	0.004658651	5.145424001.145425000	0.075058757	Hyper	exons	Cd164l2	Cd164l2	24.31513923	0.00699688	Exon
0.872699475	0.00467753	10.88155001.88156000	0.075058757	Hyper	exons	Spata32	Spata32	32.65701782	0.049072591	Exon
-0.839798345	0.004615489	7.8394001.8395000	0.075058757	Hypo	exons	Cactin	Cactin	-6.903424777	0.025422873	Exon
0.904895668	0.005086994	16.38401001.38402000	0.075222028	Hyper	introns	Neil3	Neil3	9.00621118	2.36E-06	Intron
-0.838451627	0.004746124	18.27635001.27636000	0.075222028	Hypo	introns	Nrg2	Nrg2	-17.46482049	0.027448397	Intron
0.838294372	0.004761541	19.709001.710000	0.075222028	Hyper	exons	Cklf;Tk2	Cklf	5.359814757	0.025499196	Exon
0.837693671	0.004820749	2.241699001.241700000	0.075222028	Hyper	introns	Pigk	Pigk	9.403888784	0.028694844	Intron
-0.837534963	0.004836475	1.228831001.228832000	0.075222028	Hypo	introns	Prkg1	Prkg1	-5.571287339	0.033834948	Intron
0.836916495	0.004898095	13.73339001.73340000	0.075222028	Hyper	exons	Cenpl;Dars2	Cenpl	13.49698755	0.071685075	Exon
0.836808034	0.004908956	14.12799001.12800000	0.075222028	Hyper	exons	Fras1	Fras1	5.592663496	0.047368698	Exon
0.836252335	0.004964862	20.28124001.28125000	0.075222028	Hyper	1to5kb	Chst3	Chst3	20.8392841	0.000938899	Upstream
0.835845624	0.005006054	4.124499001.124500000	0.075222028	Hyper	introns	Fgd5	Fgd5	15.91694819	0.009706848	Intron
0.835723724	0.005018446	2.186000001.186001000	0.075222028	Hyper	exons	Zfp697	Zfp697	7.062462771	0.000588449	Exon
0.835597155	0.005031334	X.47962001.47963000	0.075222028	Hyper	introns	Dmd	Dmd	7.757075989	0.001698702	Intron
0.835565323	0.005034579	10.87740001.87741000	0.075222028	Hyper	exons	Adam11	Adam11	8.59621828	4.58E-08	Exon
-0.834751823	0.005117993	11.20443001.20444000	0.075222028	Hypo	introns	Ncam2	Ncam2	-13.39659218	0.059149164	Intron
0.834681736	0.005125223	6.131718001.131719000	0.075222028	Hyper	exons	Akt1	Akt1	5.944802451	0.01680151	Exon
-0.833760648	0.005220895	10.71944001.71945000	0.076161786	Hypo	introns	Trim37	Trim37	-5.815169843	0.034355117	Intron
0.832850409	0.005316632	5.47524001.47525000	0.077091158	Hyper	promoters	Gabrr1	Gabrr1	13.95153041	0.033221219	Promoter
0.901838232	0.005496432	9.38502001.38503000	0.077570771	Hyper	promoters	Neurl3	Neurl3	29.49694425	0.053290508	Promoter
0.900567983	0.00567198	10.31585001.31586000	0.077570771	Hyper	introns	Sgcd	Sgcd	11.90565523	0.057167929	Intron
0.864062557	0.005657111	9.14440001.14441000	0.077570771	Hyper	exons	Cul9	Cul9	10.22607737	0.016699642	Exon
0.83062238	0.005556014	20.17355001.17356000	0.077570771	Hyper	promoters	Tfam	Tfam	8.535861093	0.018451795	Promoter
0.830312206	0.005589912	9.13109001.13110000	0.077570771	Hyper	introns	Foxp4	Foxp4	6.417069867	0.022820905	Intron
0.830268651	0.005594683	1.182871001.182872000	0.077570771	Hyper	exons	Rusf1	Rusf1	17.7371478	0.026445478	Exon
0.830238507	0.005597987	2.76395001.76396000	0.077570771	Hyper	introns	Retreg1	Retreg1	6.423176928	0.084007349	Intron
-0.830125143	0.005610424	11.31928001.31929000	0.077570771	Hypo	exons	Runx1	Runx1	-37.64231351	3.50E-17	Exon
-0.829961426	0.005628417	X.34927001.34928000	0.077570771	Hypo	introns	Sh3kbp1	Sh3kbp1	-11.77766308	0.008265519	Intron
0.829570114	0.005671585	16.18678001.18679000	0.077570771	Hyper	exons	Ifi30;Mpv17l2	Ifi30	6.164756763	0.092457079	Exon
0.829167334	0.005716253	13.62749001.62750000	0.077734586	Hyper	introns	Hmcn1	Hmcn1	19.95606819	0.069121685	Intron
0.828862819	0.005750183	15.7732001.7733000	0.077756685	Hyper	introns	Thrb	Thrb	12.35817858	0.05828893	Intron
0.828478721	0.005793175	12.21434001.21435000	0.077900404	Hyper	exons	Baz1b	Baz1b	24.89795421	0.025941759	Exon
0.89931021	0.005848974	4.127043001.127044000	0.078004422	Hyper	exons	Slc25a26	Slc25a26	21.47778918	0.056356134	Exon
0.827834933	0.005865725	3.105324001.105325000	0.078004422	Hyper	introns	Gpr176	Gpr176	10.00491353	0.002260347	Intron
0.827353774	0.005920351	2.56312001.56313000	0.078298267	Hyper	introns	Egflam	Egflam	17.51452552	0.027878369	Intron
0.826767003	0.005987435	4.175520001.175521000	0.078752761	Hyper	1to5kb	Kcnj8	Kcnj8	9.685006982	0.085359336	Upstream
0.826304637	0.006040659	12.19129001.19130000	0.078794554	Hyper	exons	Actl6b;Tfr2	Actl6b	9.087513557	0.034192094	Exon
0.826171165	0.006056083	4.157663001.157664000	0.078794554	Hyper	exons	Gpr162;P3h3	Gpr162	7.292067301	0.015089415	Exon
0.825626681	0.006119282	7.9730001.9731000	0.079188779	Hyper	exons	Grin3b;Tmem259	Grin3b	5.156612159	0.088428913	Exon
0.934763683	0.00624485	17.21798001.21799000	0.079566436	Hyper	introns	Phactr1	Phactr1	19.51842852	0.080688457	Intron
0.85907721	0.006277908	1.154722001.154723000	0.079566436	Hyper	introns	C2cd3	C2cd3	23.06680511	0.050229909	Intron
0.858825868	0.006310308	1.183859001.183860000	0.079566436	Hyper	introns	Plpp4	Plpp4	10.60454127	0.033909006	Intron
-0.858820007	0.006311065	19.26085001.26086000	0.079566436	Hypo	introns	Inpp4b	Inpp4b	-17.45023127	0.0118282	Intron
0.823955769	0.006316031	4.180000001.180001000	0.079566436	Hyper	1to5kb	Klhl42	Klhl42	13.58060042	1.56E-12	Upstream
0.823495223	0.006371007	3.152222001.152223000	0.079566436	Hyper	promoters	Hnf4a	Hnf4a	21.44554956	0.000594951	Promoter
0.823421315	0.00637986	1.85570001.85571000	0.079566436	Hyper	exons	Syne4	Syne4	9.729261246	3.62E-05	Exon
0.822593015	0.006479648	8.119252001.119253000	0.080394393	Hyper	exons	Scn5a	Scn5a	8.862199172	0.093563566	Exon
0.8217637	0.006580617	5.35517001.35518000	0.081228438	Hyper	introns	Faxc	Faxc	32.41382009	6.45E-07	Intron
0.821471741	0.006616416	17.5791001.5792000	0.081253644	Hyper	introns	Ntrk2	Ntrk2	15.66071166	0.082291949	Intron
0.958564548	0.010061764	1.14952001.14953000	0.082067144	Hyper	introns	Map7	Map7	15.42616408	0.021255953	Intron
0.892736001	0.006825985	7.20468001.20469000	0.082067144	Hyper	introns	Slc41a2	Slc41a2	7.130457313	0.02431821	Intron
0.885674704	0.00797405	8.55812001.55813000	0.082067144	Hyper	exons	Tmem266	Tmem266	10.35860581	0.009077985	Exon
-0.881957308	0.00862026	17.86323001.86324000	0.082067144	Hypo	introns	Lyst	Lyst	-14.24735645	0.000587986	Intron
0.880636929	0.008856812	15.39539001.39540000	0.082067144	Hyper	introns	Fbxo16	Fbxo16	10.24970869	0.04882563	Intron
0.878400915	0.00926586	7.66721001.66722000	0.082067144	Hyper	introns	Vps13b	Vps13b	20.83095064	0.035115551	Intron
0.877259148	0.009478849	10.44223001.44224000	0.082067144	Hyper	introns	Snap47	Snap47	27.51809254	0.015539132	Intron
0.874689437	0.009968453	8.5763001.5764000	0.082067144	Hyper	introns	Trpc6	Trpc6	23.84169884	0.015811472	Intron
0.852570479	0.007151434	20.28372001.28373000	0.082067144	Hyper	exons	Cdh23	Cdh23	8.154599915	0.004154039	Exon
0.850328678	0.007469397	15.3882001.3883000	0.082067144	Hyper	exons	Cfap70	Cfap70	36.43535886	0.007298102	Exon
0.847996366	0.007809619	18.54782001.54783000	0.082067144	Hyper	exons	Ppargc1b	Ppargc1b	13.95732417	0.032526333	Exon
0.847990027	0.007810557	3.17159001.17160000	0.082067144	Hyper	introns	Mvb12b	Mvb12b	9.628328944	0.09641487	Intron
0.84753781	0.007877649	19.53171001.53172000	0.082067144	Hyper	introns	Disc1	Disc1	14.9975741	0.090837262	Intron
0.846636532	0.00801246	11.64940001.64941000	0.082067144	Hyper	exons	Hspbap1	Hspbap1	6.860093719	0.000608103	Exon
0.845398926	0.008199959	4.179196001.179197000	0.082067144	Hyper	exons	Itpr2	Itpr2	13.37627889	0.062419212	Exon
0.841155657	0.008863954	13.50394001.50395000	0.082067144	Hyper	exons	Lhx9	Lhx9	12.57615207	0.00184791	Exon
0.840681526	0.008940198	1.207561001.207562000	0.082067144	Hyper	exons	Zp1	Zp1	14.63201051	0.029214291	Exon
0.839114083	0.00919522	16.16936001.16937000	0.082067144	Hyper	exons	Dydc2	Dydc2	21.63372582	0.012246928	Exon
0.83654623	0.009622909	5.58804001.58805000	0.082067144	Hyper	introns	Pax5	Pax5	15.90659724	0.034219853	Intron
0.835929357	0.009727497	1.99487001.99488000	0.082067144	Hyper	exons	Htatip2;Prmt3	Htatip2	12.25959244	0.004979688	Exon
0.835642938	0.009776302	4.77584001.77585000	0.082067144	Hyper	exons	RGD1559747	RGD1559747	16.46864006	0.065833884	Exon
0.834558113	0.009962563	17.72402001.72403000	0.082067144	Hyper	exons	Dhtkd1;Sec61a2	Dhtkd1	20.88626609	0.079332869	Exon
0.834073135	0.010046554	7.110411001.110412000	0.082067144	Hyper	1to5kb	Lgals2	Lgals2	10.52499695	0.066915367	Upstream
0.834066166	0.010047764	10.60515001.60516000	0.082067144	Hyper	exons	Myo1c	Myo1c	9.871531896	0.001743271	Exon
0.83345226	0.010154735	4.179903001.179904000	0.082067144	Hyper	introns	Ppfibp1	Ppfibp1	26.36204473	0.077945777	Intron
-0.820085304	0.006788227	2.196051001.196052000	0.082067144	Hypo	exons	Celsr2	Celsr2	-7.055184348	0.001880204	Exon
0.819727613	0.006833041	12.7434001.7435000	0.082067144	Hyper	introns	Flt1	Flt1	29.86595089	0.001715574	Intron
0.819389792	0.006875549	17.74494001.74495000	0.082067144	Hyper	introns	Fam107b	Fam107b	12.6815424	0.003715654	Intron
0.819331611	0.006882888	6.104827001.104828000	0.082067144	Hyper	promoters	Pgf	Pgf	7.416687888	0.021304493	Promoter
0.818701584	0.006962702	19.52280001.52281000	0.082067144	Hyper	introns	Galnt2	Galnt2	6.284783339	0.000512709	Intron
0.818698204	0.006963131	3.105670001.105671000	0.082067144	Hyper	exons	Pak6	Pak6	20.21431322	0.013467286	Exon
0.818456748	0.006993887	12.32264001.32265000	0.082067144	Hyper	exons	Mtrfr	Mtrfr	21.65216728	0.014707521	Exon
0.81814575	0.007033637	11.65500001.65501000	0.082067144	Hyper	exons	Adcy5	Adcy5	17.74602709	0.03627496	Exon
-0.818054705	0.007045302	16.75401001.75402000	0.082067144	Hypo	introns	Dlgap2	Dlgap2	-18.99098602	0.042188604	Intron
0.817887896	0.00706671	11.78478001.78479000	0.082067144	Hyper	introns	Dgkg	Dgkg	12.00670121	0.034398833	Intron
0.816700423	0.007220384	4.147212001.147213000	0.082067144	Hyper	1to5kb	Atp2b2	Atp2b2	14.95280887	0.014856712	Upstream
0.816059244	0.007304297	16.6774001.6775000	0.082067144	Hyper	introns	Colq	Colq	16.32936133	0.012171428	Intron
0.815823978	0.007335252	7.107912001.107913000	0.082067144	Hyper	promoters	Plec	Plec	7.622637675	0.015785608	Promoter
0.815468059	0.007382251	5.162582001.162583000	0.082067144	Hyper	introns	Plekhg5	Plekhg5	5.42273689	0.06978431	Intron
0.815251614	0.007410932	5.23009001.23010000	0.082067144	Hyper	introns	Gdf6	Gdf6	19.35313022	3.77E-21	Intron
0.814774224	0.007474459	14.86405001.86406000	0.082067144	Hyper	introns	Ddc	Ddc	26.14985163	0.065637668	Intron
0.814600598	0.007497655	10.63295001.63296000	0.082067144	Hyper	exons	Slc13a2	Slc13a2	14.91117721	0.06927819	Exon
0.813919846	0.007589073	3.151656001.151657000	0.082067144	Hyper	exons	Sgk2	Sgk2	43.70201647	1.95E-19	Exon
0.81386408	0.007596595	7.5601001.5602000	0.082067144	Hyper	1to5kb	Or6c211	Or6c211	7.25756209	0.056216939	Upstream
0.813269426	0.007677121	18.28785001.28786000	0.082067144	Hyper	introns	Pcdha1;Pcdha10;Pcdha11;Pcdha12;Pcdha13;Pcdha2;Pcdha3;Pcdha4;Pcdha5;Pcdha6;Pcdha7;Pcdha8;Pcdha9	Pcdha1	12.96873859	0.005535718	Intron
0.813210936	0.007685073	18.166001.167000	0.082067144	Hyper	exons	F8	F8	13.88562682	0.001225478	Exon
0.813148217	0.007693606	16.58534001.58535000	0.082067144	Hyper	1to5kb	Ubxn8	Ubxn8	18.72397957	0.051546461	Upstream
0.81271714	0.007752427	15.40375001.40376000	0.082067144	Hyper	introns	Ptk2b	Ptk2b	18.66031345	0.001963321	Intron
0.81223021	0.007819235	8.45749001.45750000	0.082067144	Hyper	introns	Dscaml1	Dscaml1	11.46674695	0.00915401	Intron
0.811691749	0.007893568	19.23593001.23594000	0.082067144	Hyper	exons	Cacna1a	Cacna1a	14.570786	0.005483835	Exon
0.811439002	0.007928623	7.8148001.8149000	0.082067144	Hyper	exons	Tle5	Tle5	9.007022879	0.027359779	Exon
0.810762905	0.008022914	4.169720001.169721000	0.082067144	Hyper	introns	C4h12orf60	C4h12orf60	10.17885273	0.012011637	Intron
0.810298705	0.008088091	2.171026001.171027000	0.082067144	Hyper	exons	Fhip1a	Fhip1a	8.025110329	0.016695146	Exon
0.809844767	0.008152174	1.181955001.181956000	0.082067144	Hyper	exons	Itgal	Itgal	17.82316583	0.000153162	Exon
0.809596067	0.008187429	5.21913001.21914000	0.082067144	Hyper	introns	Chd7	Chd7	23.65786151	0.001836923	Intron
0.809494011	0.008201925	15.99373001.99374000	0.082067144	Hyper	introns	Clybl	Clybl	10.32370051	0.018979112	Intron
0.8091805	0.008246568	4.147064001.147065000	0.082067144	Hyper	introns	Atp2b2	Atp2b2	18.38712844	0.03054496	Intron
0.809085246	0.008260164	6.106152001.106153000	0.082067144	Hyper	introns	Esrrb	Esrrb	15.11095323	0.011116574	Intron
0.80883751	0.008295596	12.13896001.13897000	0.082067144	Hyper	exons	Amz1	Amz1	26.70467354	0.040654275	Exon
0.808621455	0.008326581	14.32220001.32221000	0.082067144	Hyper	introns	Kdr	Kdr	15.53654094	0.001949927	Intron
0.808351451	0.008365412	10.11251001.11252000	0.082067144	Hyper	introns	Adcy9	Adcy9	13.37852493	0.015668827	Intron
0.808217226	0.008384762	6.90763001.90764000	0.082067144	Hyper	exons	Rtn1	Rtn1	33.91758632	0.028329964	Exon
0.808172503	0.008391216	18.58680001.58681000	0.082067144	Hyper	introns	Nedd4l	Nedd4l	17.8031801	0.000623366	Intron
0.808015906	0.008413841	3.109191001.109192000	0.082067144	Hyper	introns	Sord	Sord	10.28350734	0.078141339	Intron
0.808010887	0.008414567	17.58484001.58485000	0.082067144	Hyper	introns	Ryr2	Ryr2	10.34879007	0.018617827	Intron
0.807899668	0.008430661	5.121363001.121364000	0.082067144	Hyper	introns	Dhcr24	Dhcr24	22.69310414	0.092422499	Intron
0.807683433	0.008462013	16.78271001.78272000	0.082067144	Hyper	exons	Col4a1	Col4a1	9.76337244	0.000218382	Exon
0.807579261	0.008477145	1.235456001.235457000	0.082067144	Hyper	exons	Exoc6	Exoc6	11.1487653	0.069152162	Exon
0.807456748	0.008494964	3.8484001.8485000	0.082067144	Hyper	promoters	Lcn6	Lcn6	10.80077254	0.070715981	Promoter
0.806556421	0.008626695	13.64104001.64105000	0.082067144	Hyper	introns	C13h1orf21	C13h1orf21	20.17818366	4.75E-05	Intron
0.805210055	0.008826256	10.79336001.79337000	0.082067144	Hyper	introns	Abcc3	Abcc3	13.90717499	0.010726119	Intron
0.804857571	0.008879014	10.83869001.83870000	0.082067144	Hyper	exons	Cdc6	Cdc6	8.191752679	0.043005925	Exon
0.804406287	0.008946869	20.3062001.3063000	0.082067144	Hyper	exons	Ddr1	Ddr1	18.6895811	0.088889446	Exon
0.804186973	0.008979972	19.46431001.46432000	0.082067144	Hyper	introns	Cdh13	Cdh13	15.95514165	0.090740692	Intron
0.804014518	0.00900606	16.7371001.7372000	0.082067144	Hyper	exons	Msmb	Msmb	26.15579575	0.024995138	Exon
0.803952544	0.009015447	8.46398001.46399000	0.082067144	Hyper	introns	Sik3	Sik3	7.275916254	5.11E-08	Intron
0.803580337	0.009071967	4.146821001.146822000	0.082067144	Hyper	exons	Irak2	Irak2	6.194763961	0.009601755	Exon
-0.803177622	0.009133388	13.45643001.45644000	0.082067144	Hypo	exons	Chi3l1	Chi3l1	-16.05833598	0.050897632	Exon
0.802021039	0.009311351	10.13554001.13555000	0.082067144	Hyper	exons	Rab26;Traf7	Rab26	23.05616461	0.005582346	Exon
-0.80183773	0.00933977	1.198622001.198623000	0.082067144	Hypo	introns	Kcnq1	Kcnq1	-26.97522774	0.060498318	Intron
0.801503378	0.009391756	15.95551001.95552000	0.082067144	Hyper	exons	Abcc4	Abcc4	7.695110296	0.014856712	Exon
-0.801304159	0.009422824	1.79627001.79628000	0.082067144	Hypo	exons	Ceacam20	Ceacam20	-11.12272453	0.07358014	Exon
-0.80115531	0.009446083	7.127046001.127047000	0.082067144	Hypo	introns	Ano6	Ano6	-12.95431407	0.012271778	Intron
0.800899193	0.009486193	13.99444001.99445000	0.082067144	Hyper	introns	Esrrg	Esrrg	14.73224613	1.70E-05	Intron
0.800806144	0.009500793	2.174550001.174551000	0.082067144	Hyper	exons	Pklr	Pklr	16.30494808	0.037714555	Exon
0.800528807	0.009544402	10.83867001.83868000	0.082067144	Hyper	exons	Cdc6	Cdc6	17.06884358	0.092515675	Exon
-0.800223682	0.009592535	5.145582001.145583000	0.082067144	Hypo	introns	Slc9a1	Slc9a1	-26.19642114	6.06E-06	Intron
0.800190031	0.009597853	8.30757001.30758000	0.082067144	Hyper	1to5kb	Kcnj5	Kcnj5	23.59265734	9.36E-05	Upstream
0.799754624	0.009666848	1.83881001.83882000	0.082067144	Hyper	introns	Pak4	Pak4	18.53655716	0.027577468	Intron
0.799576057	0.00969524	14.80027001.80028000	0.082067144	Hyper	introns	Emid1	Emid1	11.16020559	0.010695068	Intron
0.799446914	0.009715809	3.114761001.114762000	0.082067144	Hyper	promoters	Prom2	Prom2	5.970089009	0.013417419	Promoter
0.799444519	0.009716191	3.112641001.112642000	0.082067144	Hyper	exons	Fbn1	Fbn1	17.18023067	0.002231128	Exon
0.798726943	0.009831021	16.1324001.1325000	0.082067144	Hyper	introns	Zcchc24	Zcchc24	5.86579443	0.006987551	Intron
0.798306195	0.009898775	X.52549001.52550000	0.082067144	Hyper	introns	Il1rapl1	Il1rapl1	11.19707883	0.066138369	Intron
0.798223006	0.009912209	2.225412001.225413000	0.082067144	Hyper	introns	Ppp3ca	Ppp3ca	15.21133443	0.073520724	Intron
0.798148538	0.009924244	9.102806001.102807000	0.082067144	Hyper	introns	Fbxl17	Fbxl17	8.929369772	0.042367783	Intron
0.79806797	0.009937277	19.23464001.23465000	0.082067144	Hyper	exons	Nacc1;Trmt1	Nacc1	21.54755604	0.020780965	Exon
0.797985295	0.009950662	12.40901001.40902000	0.082067144	Hyper	introns	Bicdl1	Bicdl1	7.696628409	0.01515543	Intron
0.797627643	0.010008707	9.14357001.14358000	0.082067144	Hyper	introns	Ptk7	Ptk7	10.51080962	3.53E-06	Intron
0.797297131	0.01006255	4.176972001.176973000	0.082067144	Hyper	introns	Sox5	Sox5	19.82936561	0.006196776	Intron
0.796551029	0.010184815	19.33156001.33157000	0.082067144	Hyper	promoters	Nol3	Nol3	7.335034131	0.055977194	Promoter
0.79650887	0.010191753	2.5384001.5385000	0.082067144	Hyper	exons	Rhobtb3	Rhobtb3	7.2430753	0.002011951	Exon
0.7964924	0.010194464	17.47763001.47764000	0.082067144	Hyper	introns	Sugct	Sugct	8.539458503	0.013942861	Intron
0.796253154	0.010233906	18.54766001.54767000	0.082110042	Hyper	exons	Ppargc1b	Ppargc1b	19.85289917	0.008696126	Exon
-0.913690248	0.010852583	5.55312001.55313000	0.082230676	Hypo	exons	Aco1	Aco1	-26.74242424	0.000655348	Exon
0.830633376	0.010655176	9.13643001.13644000	0.082230676	Hyper	exons	Trerf1	Trerf1	10.3927404	0.000175717	Exon
0.829450418	0.01086975	3.141262001.141263000	0.082230676	Hyper	introns	Bcl2l1	Bcl2l1	6.646952377	0.024193339	Intron
0.829083395	0.010936875	19.53488001.53489000	0.082230676	Hyper	introns	Sipa1l2	Sipa1l2	36.62371424	0.091766839	Intron
0.795894553	0.010293217	8.120142001.120143000	0.082230676	Hyper	introns	Myrip	Myrip	11.09916642	0.001559813	Intron
0.795546027	0.010351083	1.255461001.255462000	0.082230676	Hyper	introns	Casp7	Casp7	14.32298941	0.008510006	Intron
-0.794883549	0.010461679	1.254636001.254637000	0.082230676	Hypo	introns	Vti1a	Vti1a	-25.24144312	2.52E-31	Intron
0.794598633	0.010509488	1.177140001.177141000	0.082230676	Hyper	introns	Prkcb	Prkcb	36.48360037	9.57E-36	Intron
0.794153926	0.010584404	14.6832001.6833000	0.082230676	Hyper	introns	Arhgap24	Arhgap24	28.37812038	0.013321937	Intron
0.79329126	0.010730753	9.87869001.87870000	0.082230676	Hyper	exons	Chrnd	Chrnd	6.533164961	0.08988236	Exon
0.793275306	0.010733472	17.29099001.29100000	0.082230676	Hyper	introns	Cdyl	Cdyl	21.34953717	0.026836187	Intron
0.793089747	0.010765134	15.37504001.37505000	0.082230676	Hyper	introns	Gata4	Gata4	8.901145007	0.001569965	Intron
0.79275819	0.010821865	5.163058001.163059000	0.082230676	Hyper	exons	Nphp4	Nphp4	11.96133872	0.065896085	Exon
0.79272962	0.010826763	8.105882001.105883000	0.082230676	Hyper	introns	Nek11	Nek11	13.26233727	0.098580088	Intron
0.79266474	0.010837891	1.84588001.84589000	0.082230676	Hyper	exons	Ppp1r14a	Ppp1r14a	6.383906076	0.000335785	Exon
-0.792587844	0.01085109	9.68629001.68630000	0.082230676	Hypo	introns	Cps1	Cps1	-14.30184362	0.017260085	Intron
0.792523468	0.010862148	6.9491001.9492000	0.082230676	Hyper	introns	Camkmt	Camkmt	10.07626439	0.043762137	Intron
0.792458518	0.010873313	18.4800001.4801000	0.082230676	Hyper	introns	Zfp521	Zfp521	13.26089765	0.024343331	Intron
0.792236931	0.010911461	7.1131001.1132000	0.082230676	Hyper	exons	Cdk2;Rab5b	Cdk2	13.38245385	0.054032425	Exon
0.791958565	0.010959512	2.171045001.171046000	0.082230676	Hyper	exons	Fhip1a	Fhip1a	18.96720257	0.090801747	Exon
0.79172818	0.010999387	6.25955001.25956000	0.082230676	Hyper	introns	Otof	Otof	14.49005438	0.019136851	Intron
0.791652731	0.011012468	8.109555001.109556000	0.082230676	Hyper	introns	Celsr3;Slc26a6	Celsr3	15.54946457	0.07665291	Intron
0.791471681	0.011043898	1.77466001.77467000	0.082230676	Hyper	introns	Slc1a5	Slc1a5	14.07393192	0.027486621	Intron
0.791328155	0.011068857	13.96754001.96755000	0.082230676	Hyper	1to5kb	Rab3gap2	Rab3gap2	10.25549895	0.025403958	Upstream
0.790755953	0.01116874	10.94619001.94620000	0.082717407	Hyper	1to5kb	Prkar1a	Prkar1a	11.94381629	0.01089419	Upstream
0.866425165	0.011640155	9.69954001.69955000	0.082835671	Hyper	introns	Erbb4	Erbb4	23.59203297	0.060163335	Intron
0.822843226	0.012118535	8.63172001.63173000	0.082835671	Hyper	introns	Itga11	Itga11	28.15885499	0.008063267	Intron
0.790092491	0.011285311	3.53110001.53111000	0.082835671	Hyper	introns	Stk39	Stk39	7.025687637	0.092975064	Intron
0.789684783	0.01135735	17.4030001.4031000	0.082835671	Hyper	introns	Dapk1	Dapk1	18.54040162	0.074896352	Intron
0.789550929	0.011381068	4.160825001.160826000	0.082835671	Hyper	introns	Tspan9	Tspan9	14.40293438	0.005970135	Intron
0.789485214	0.011392725	18.16138001.16139000	0.082835671	Hyper	introns	Fhod3	Fhod3	18.84724614	0.096293089	Intron
0.789373641	0.011412534	3.89165001.89166000	0.082835671	Hyper	introns	Cd44	Cd44	16.25895798	3.54E-12	Intron
0.789193466	0.011444572	7.131713001.131714000	0.082835671	Hyper	1to5kb	Dazap2	Dazap2	5.81996106	0.096447089	Upstream
0.788666688	0.011538589	10.72909001.72910000	0.082835671	Hyper	introns	Cuedc1	Cuedc1	21.31289763	1.81E-06	Intron
0.788271968	0.011609377	8.90538001.90539000	0.082835671	Hyper	introns	Rasgrf1	Rasgrf1	20.90296826	0.005553061	Intron
0.788202606	0.011621846	4.137734001.137735000	0.082835671	Hyper	introns	Cntn6	Cntn6	6.673448828	0.009039143	Intron
0.787968352	0.011664024	1.77482001.77483000	0.082835671	Hyper	exons	Fkrp;Strn4	Fkrp	12.63866089	0.053295867	Exon
-0.787914306	0.01167377	12.21191001.21192000	0.082835671	Hypo	introns	Hip1	Hip1	-12.79242974	0.000130311	Intron
0.787780345	0.01169795	9.10962001.10963000	0.082835671	Hyper	introns	Rftn1	Rftn1	16.96155393	1.04E-05	Intron
-0.787682704	0.011715596	10.85507001.85508000	0.082835671	Hypo	introns	Cnp;Odad4	Cnp	-11.66294643	0.029817611	Intron
0.787479376	0.011752398	10.79991001.79992000	0.082835671	Hyper	exons	Itga3;Pdk2	Itga3	21.36309407	1.87E-05	Exon
-0.787417904	0.01176354	1.181404001.181405000	0.082835671	Hypo	exons	Aldoa;Ppp4c	Aldoa	-11.81802133	0.0083605	Exon
0.786945215	0.011849451	1.154525001.154526000	0.082835671	Hyper	introns	Kcne3;LOC100912071	Kcne3	13.94336458	0.038663614	Intron
0.7868108	0.011873958	7.98311001.98312000	0.082835671	Hyper	introns	Tmem71	Tmem71	15.44983097	0.067814564	Intron
0.786636542	0.01190578	16.55629001.55630000	0.082835671	Hyper	introns	Dlc1	Dlc1	5.151624206	0.066760807	Intron
0.786450714	0.011939777	15.28411001.28412000	0.082835671	Hyper	promoters	Cmtm5;Il25	Cmtm5	8.216827905	0.051016646	Promoter
0.786403418	0.01194844	4.120121001.120122000	0.082835671	Hyper	introns	Aplf	Aplf	19.1639895	0.003660186	Intron
0.785886651	0.012043373	4.103214001.103215000	0.082835671	Hyper	exons	Smyd1	Smyd1	18.42346102	0.013097955	Exon
0.785783074	0.012062461	15.95945001.95946000	0.082835671	Hyper	introns	Cldn10	Cldn10	7.870488374	0.001158077	Intron
0.785620181	0.012092522	9.41747001.41748000	0.082835671	Hyper	introns	Tbc1d8	Tbc1d8	5.40381114	0.061756902	Intron
0.785548939	0.012105685	9.93678001.93679000	0.082835671	Hyper	promoters	Agxt	Agxt	17.72908272	0.053759273	Promoter
0.78545055	0.01212388	6.7183001.7184000	0.082835671	Hyper	exons	Mir3558;Ttc7a	Mir3558	8.060728745	0.07819896	Exon
0.785318578	0.012148314	1.95726001.95727000	0.082835671	Hyper	1to5kb	Cd37	Cd37	8.713684646	0.082949478	Upstream
0.784802402	0.012244199	9.14518001.14519000	0.083064456	Hyper	introns	Ttbk1	Ttbk1	7.44420443	0.000848021	Intron
0.784766507	0.012250886	9.106928001.106929000	0.083064456	Hyper	introns	Ptprm	Ptprm	12.95589452	2.34E-09	Intron
0.784064592	0.012382136	20.14384001.14385000	0.083389376	Hyper	introns	Pcdh15	Pcdh15	17.35933063	0.000203393	Intron
0.783886268	0.01241563	10.79886001.79887000	0.083389376	Hyper	exons	Col1a1	Col1a1	28.76365554	0.001078149	Exon
0.783798148	0.012432204	19.45380001.45381000	0.083389376	Hyper	introns	Cmip	Cmip	10.9173285	0.076827102	Intron
-0.783635969	0.012462745	12.6770001.6771000	0.083389376	Hypo	introns	Mtus2	Mtus2	-10.45706869	0.015788939	Intron
-0.783577458	0.012473777	16.75637001.75638000	0.083389376	Hypo	introns	Tdrp	Tdrp	-15.2331894	2.03E-05	Intron
0.783291281	0.012527825	12.14711001.14712000	0.083389376	Hyper	introns	Elfn1	Elfn1	18.0887974	0.064067034	Intron
0.783219963	0.012541319	10.61226001.61227000	0.083389376	Hyper	introns	Nxn	Nxn	12.44161563	0.008548361	Intron
0.782849706	0.01261153	8.119707001.119708000	0.083625215	Hyper	exons	Csrnp1	Csrnp1	10.07348296	5.42E-05	Exon
0.905738647	0.012909038	14.12845001.12846000	0.083789292	Hyper	exons	Fras1	Fras1	13.29051383	0.059120201	Exon
0.905201933	0.013054051	1.196468001.196469000	0.083789292	Hyper	exons	Eps8l2	Eps8l2	45.20074697	6.97E-05	Exon
0.86125763	0.01276172	12.2610001.2611000	0.083789292	Hyper	exons	Ctxn1	Ctxn1	15.49640919	0.009529007	Exon
0.860743156	0.012876629	8.63626001.63627000	0.083789292	Hyper	introns	Map2k5	Map2k5	30.77398813	0.013240662	Intron
0.819225386	0.012839038	17.76343001.76344000	0.083789292	Hyper	introns	Rsu1	Rsu1	28.88794063	0.089305201	Intron
0.782517554	0.01267474	7.128504001.128505000	0.083789292	Hyper	exons	Pced1b	Pced1b	19.35327224	0.079028079	Exon
0.782340803	0.012708463	2.160855001.160856000	0.083789292	Hyper	1to5kb	Fstl5	Fstl5	18.8319536	0.094970931	Upstream
0.781040091	0.012958483	1.86290001.86291000	0.083789292	Hyper	introns	Fxyd1;Fxyd7;Lgi4	Fxyd1	11.97349749	0.018789578	Intron
0.780911153	0.012983446	16.51401001.51402000	0.083789292	Hyper	introns	Pdgfrl	Pdgfrl	20.34375097	0.00180206	Intron
-0.780782125	0.013008458	13.30534001.30535000	0.083789292	Hypo	introns	Inhbb	Inhbb	-9.50847362	0.026298554	Intron
-0.780742666	0.013016113	18.57342001.57343000	0.083789292	Hypo	introns	Wdr7	Wdr7	-31.34163969	3.50E-15	Intron
-0.780205718	0.013120589	7.76268001.76269000	0.083789292	Hypo	promoters	Kcnv1	Kcnv1	-10.63055001	0.097478673	Promoter
0.780100827	0.013141063	10.79992001.79993000	0.083789292	Hyper	exons	Itga3;Pdk2	Itga3	18.26303978	0.039462374	Exon
0.780034933	0.013153937	17.9111001.9112000	0.083789292	Hyper	exons	Dok3	Dok3	9.163490403	0.018246865	Exon
-0.779985421	0.013163615	1.136372001.136373000	0.083789292	Hypo	introns	Adamtsl3	Adamtsl3	-17.69482606	0.065261445	Intron
0.779833992	0.013193245	1.254543001.254544000	0.083789292	Hyper	introns	Vti1a	Vti1a	24.04734071	0.012269714	Intron
0.779536831	0.013251521	8.50119001.50120000	0.083937925	Hyper	introns	Ncam1	Ncam1	16.18186583	0.033627511	Intron
0.904234391	0.013317442	13.46838001.46839000	0.083996896	Hyper	exons	Ipo9	Ipo9	12.6961927	2.48E-08	Exon
0.779134862	0.013330625	8.121048001.121049000	0.083996896	Hyper	introns	Trak1	Trak1	31.57445837	2.28E-08	Intron
0.903916703	0.013404479	10.81967001.81968000	0.084039729	Hyper	introns	Sp2	Sp2	15.82417582	0.068677594	Intron
0.903620149	0.013485974	5.165445001.165446000	0.084039729	Hyper	introns	Mmel1	Mmel1	8.898194465	0.089206852	Intron
0.857256317	0.013671019	3.58780001.58781000	0.084039729	Hyper	introns	Atf2	Atf2	8.218099275	0.011833498	Intron
0.856520888	0.013842053	3.107981001.107982000	0.084039729	Hyper	introns	Epb42	Epb42	15.53426249	0.013073283	Intron
0.81443024	0.013834821	14.2250001.2251000	0.084039729	Hyper	introns	C14h1orf146	C14h1orf146	8.101031577	0.047683855	Intron
0.814306484	0.013861144	20.45384001.45385000	0.084039729	Hyper	exons	Sesn1	Sesn1	24.94457278	0.009202471	Exon
0.778745685	0.013407512	4.129456001.129457000	0.084039729	Hyper	introns	Tafa4	Tafa4	15.68413223	0.001250596	Intron
-0.778128363	0.013530082	7.19072001.19073000	0.084039729	Hypo	exons	Polr3b	Polr3b	-15.46854142	0.0173139	Exon
0.777487247	0.013658167	19.9371001.9372000	0.084039729	Hyper	introns	Ndrg4	Ndrg4	8.770960942	0.001036786	Intron
0.77725646	0.013704473	7.132386001.132387000	0.084039729	Hyper	exons	Nr4a1	Nr4a1	13.62943076	0.004945567	Exon
-0.777182904	0.013719254	19.49628001.49629000	0.084039729	Hypo	exons	Fbxo31	Fbxo31	-16.53179815	0.066321034	Exon
0.777142313	0.013727415	9.13169001.13170000	0.084039729	Hyper	exons	Mdfi	Mdfi	6.484149429	0.0375321	Exon
0.777027094	0.013750598	10.94777001.94778000	0.084039729	Hyper	exons	1700012B07Rikl	1700012B07Rikl	13.35402309	2.60E-21	Exon
0.776837362	0.013788831	1.86166001.86167000	0.084039729	Hyper	1to5kb	Mag	Mag	22.41871077	0.010332279	Upstream
0.776578087	0.013841193	3.12014001.12015000	0.084039729	Hyper	exons	Tsc1	Tsc1	11.516768	0.061126676	Exon
0.776292043	0.013899116	20.8408001.8409000	0.084058219	Hyper	introns	Btbd9	Btbd9	21.50331007	0.05080867	Intron
0.855330323	0.014121515	3.89003001.89004000	0.084434139	Hyper	1to5kb	Slc1a2	Slc1a2	7.721296672	0.039652689	Upstream
0.854938356	0.014214221	17.10202001.10203000	0.084434139	Hyper	1to5kb	Lnc012	Lnc012	34.1420765	0.005338096	Upstream
0.813577605	0.014016812	3.90034001.90035000	0.084434139	Hyper	introns	Abtb2	Abtb2	17.87383433	0.002472608	Intron
0.812913238	0.014159657	4.62742001.62743000	0.084434139	Hyper	introns	Lrguk	Lrguk	19.63951621	0.031442355	Intron
0.775170884	0.014127708	15.35025001.35026000	0.084434139	Hyper	introns	Mipep	Mipep	13.99108138	0.052417512	Intron
0.774918215	0.01417957	10.68212001.68213000	0.084434139	Hyper	introns	Rasl10b	Rasl10b	7.636329855	0.006468567	Intron
0.774763394	0.014211411	7.106609001.106610000	0.084434139	Hyper	exons	Them6	Them6	14.76061298	0.000974493	Exon
0.774316068	0.014303677	14.91609001.91610000	0.084434139	Hyper	exons	Pno1	Pno1	21.95829241	0.013535611	Exon
0.774197105	0.014328282	18.69598001.69599000	0.084434139	Hyper	introns	Zbtb7c	Zbtb7c	28.88926544	0.004488212	Intron
0.774123457	0.014343529	14.93263001.93264000	0.084434139	Hyper	exons	Meis1	Meis1	6.368015184	0.066647755	Exon
0.774106027	0.014347139	7.8144001.8145000	0.084434139	Hyper	exons	Tle5	Tle5	18.39406238	0.013001239	Exon
0.773785336	0.014413666	10.79411001.79412000	0.084618765	Hyper	exons	Cacna1g	Cacna1g	18.11912732	0.071685075	Exon
0.811254499	0.01452029	10.95400001.95401000	0.084625516	Hyper	introns	Map2k6	Map2k6	31.88942672	0.031637092	Intron
0.773567811	0.014458909	8.45713001.45714000	0.084625516	Hyper	promoters	Fxyd2	Fxyd2	26.81513401	6.44E-05	Promoter
0.773429044	0.01448782	7.8643001.8644000	0.084625516	Hyper	introns	Thop1	Thop1	29.967888	0.00381691	Intron
0.772509381	0.014680406	1.164177001.164178000	0.085352022	Hyper	exons	Wee1	Wee1	9.319767269	0.017213746	Exon
0.772091573	0.014768461	4.131649001.131650000	0.085657076	Hyper	introns	Foxp1	Foxp1	6.606672704	0.000930841	Intron
0.771343516	0.014926999	X.65876001.65877000	0.086368478	Hyper	introns	Dlg3	Dlg3	14.44117647	0.044829488	Intron
0.770844496	0.015033388	19.53118001.53119000	0.086775455	Hyper	introns	Disc1	Disc1	5.889630826	7.40E-07	Intron
0.851269289	0.015098877	4.72361001.72362000	0.086830257	Hyper	introns	Tpk1	Tpk1	6.604879088	0.028275204	Intron
0.770463147	0.01511503	20.6268001.6269000	0.086830257	Hyper	promoters	Def6	Def6	10.96580726	0.054778498	Promoter
0.770053534	0.015203053	13.77864001.77865000	0.087039513	Hyper	exons	Mpzl1	Mpzl1	5.826584456	0.085002287	Exon
0.769957318	0.015223779	6.43020001.43021000	0.087039513	Hyper	promoters	Rnf144a	Rnf144a	15.02571483	0.072320813	Promoter
0.769713299	0.015276427	X.50421001.50422000	0.087133552	Hyper	exons	Tasl	Tasl	9.460786789	0.000806842	Exon
0.769533889	0.015315213	2.237720001.237721000	0.087148266	Hyper	exons	Adgrl2	Adgrl2	11.55230276	0.015343693	Exon
0.769100578	0.01540916	7.131797001.131798000	0.087379729	Hyper	introns	Galnt6	Galnt6	20.56881999	0.001088351	Intron
0.769011621	0.015428494	12.25897001.25898000	0.087379729	Hyper	introns	Caln1	Caln1	22.43351605	0.090141277	Intron
0.768822259	0.015469705	1.51909001.51910000	0.087407463	Hyper	introns	Pde10a	Pde10a	18.56444996	0.080230611	Intron
0.895620144	0.015774114	14.67008001.67009000	0.087465203	Hyper	introns	Prom1	Prom1	41.53806584	0.071792422	Intron
0.89429008	0.016171248	19.27139001.27140000	0.087465203	Hyper	introns	Gab1	Gab1	14.36543991	2.39E-05	Intron
-0.848507913	0.015784864	7.1293001.1294000	0.087465203	Hypo	introns	Sarnp	Sarnp	-16.3627153	7.90E-09	Intron
0.803323164	0.016324356	13.91005001.91006000	0.087465203	Hyper	introns	Smyd3	Smyd3	14.56357553	0.094232775	Intron
0.802951185	0.016412239	18.29028001.29029000	0.087465203	Hyper	promoters	Pcdhb5	Pcdhb5	24.18627717	1.44E-06	Promoter
-0.768436669	0.015553848	5.154155001.154156000	0.087465203	Hypo	exons	Ctrc	Ctrc	-7.197893476	0.022584967	Exon
0.768362821	0.015569997	7.8799001.8800000	0.087465203	Hyper	introns	Lmnb2	Lmnb2	5.430287845	0.083287568	Intron
-0.768212523	0.015602901	16.9905001.9906000	0.087465203	Hypo	introns	Ldb3	Ldb3	-8.327483019	0.03200464	Intron
0.76738551	0.015784781	1.254794001.254795000	0.087465203	Hyper	introns	Tcf7l2	Tcf7l2	9.065323439	0.010020096	Intron
0.767068534	0.015854865	X.58851001.58852000	0.087465203	Hyper	introns	Zfx	Zfx	7.439781636	0.060506077	Intron
0.766710917	0.015934184	2.45295001.45296000	0.087465203	Hyper	promoters	Hspb3	Hspb3	25.60408095	0.000322608	Promoter
0.766702793	0.015935988	2.174760001.174761000	0.087465203	Hyper	exons	Adam15	Adam15	13.02401181	0.010782251	Exon
0.766533195	0.0159737	10.21457001.21458000	0.087465203	Hyper	introns	Tenm2	Tenm2	21.01058468	6.95E-05	Intron
0.766430648	0.015996531	18.47162001.47163000	0.087465203	Hyper	exons	Cep120	Cep120	6.010313216	0.082144914	Exon
0.766178565	0.016052748	12.21326001.21327000	0.087465203	Hyper	introns	Fkbp6	Fkbp6	10.88140216	0.067298087	Intron
0.766081855	0.01607435	13.42361001.42362000	0.087465203	Hyper	1to5kb	Il24	Il24	19.32378824	0.014991193	Upstream
0.766066807	0.016077713	7.112117001.112118000	0.087465203	Hyper	promoters	Grap2	Grap2	8.348429567	0.003360758	Promoter
0.765617313	0.016178384	10.98380001.98381000	0.087465203	Hyper	introns	Slc39a11	Slc39a11	19.52085979	0.030164236	Intron
0.765296902	0.016250401	16.66085001.66086000	0.087465203	Hyper	1to5kb	Pomk	Pomk	8.751160429	0.002459006	Upstream
-0.765251059	0.016260723	2.221286001.221287000	0.087465203	Hypo	introns	Tbck	Tbck	-16.36427426	2.21E-09	Intron
0.765216704	0.01626846	20.3587001.3588000	0.087465203	Hyper	exons	Atp6v1g2;Ddx39b;Nfkbil1	Atp6v1g2	16.87329448	0.008013081	Exon
0.765179698	0.016276798	2.101691001.101692000	0.087465203	Hyper	1to5kb	Mtfr1	Mtfr1	8.915025286	0.000370357	Upstream
0.764911917	0.016337215	20.6097001.6098000	0.087465203	Hyper	introns	Anks1a	Anks1a	6.851396502	0.000386998	Intron
0.764848244	0.016351603	7.132805001.132806000	0.087465203	Hyper	promoters	Krt6c	Krt6c	19.61724442	0.061685788	Promoter
0.764726357	0.016379169	12.7044001.7045000	0.087465203	Hyper	introns	Mtus2	Mtus2	6.389457289	0.080706197	Intron
0.764525296	0.016424708	12.40460001.40461000	0.087465203	Hyper	introns	Ccdc60	Ccdc60	21.76528714	0.059305748	Intron
-0.844470379	0.016819288	10.52356001.52357000	0.087735519	Hypo	exons	Gas7	Gas7	-23.33202512	0.035876903	Exon
0.844255947	0.016875274	5.58270001.58271000	0.087735519	Hyper	exons	Gne	Gne	24.82636859	4.93E-05	Exon
-0.843588472	0.017050222	19.53991001.53992000	0.087735519	Hypo	exons	Kcnk1	Kcnk1	-11.88196839	0.059510303	Exon
0.843556332	0.017058672	16.4746001.4747000	0.087735519	Hyper	introns	Cacna2d3	Cacna2d3	25.82191431	0.033151533	Intron
0.800710837	0.016947812	12.32920001.32921000	0.087735519	Hyper	introns	Clip1	Clip1	13.25312168	1.42E-06	Intron
0.763920999	0.016562086	17.26808001.26809000	0.087735519	Hyper	exons	Cage1	Cage1	10.38961039	0.000686628	Exon
0.763751377	0.016600784	1.183259001.183260000	0.087735519	Hyper	introns	Inpp5f	Inpp5f	36.69376409	2.44E-05	Intron
0.763603475	0.016634576	4.13745001.13746000	0.087735519	Hyper	introns	Ccdc146	Ccdc146	24.22698531	0.003149102	Intron
0.763521413	0.016653345	19.20552001.20553000	0.087735519	Hyper	introns	Abcc12	Abcc12	13.00640296	0.069953624	Intron
0.76333625	0.016695747	8.24001001.24002000	0.087735519	Hyper	introns	Eepd1	Eepd1	16.92846427	5.55E-05	Intron
0.762799264	0.016819122	4.115023001.115024000	0.087735519	Hyper	introns	Tacr1	Tacr1	14.58417838	0.001188303	Intron
0.762529369	0.01688136	11.83307001.83308000	0.087735519	Hyper	introns	Med15	Med15	16.83400791	0.036494295	Intron
-0.762274088	0.016940369	2.6372001.6373000	0.087735519	Hypo	introns	Mctp1	Mctp1	-9.381477606	2.01E-06	Intron
0.762073272	0.016986885	17.76844001.76845000	0.087735519	Hyper	introns	St8sia6	St8sia6	13.44485977	0.010617737	Intron
0.761991205	0.017005919	1.79480001.79481000	0.087735519	Hyper	introns	Bcl3	Bcl3	5.885488873	0.00152243	Intron
0.761783506	0.017054154	3.156808001.156809000	0.087735519	Hyper	exons	Pard6b	Pard6b	9.353054259	1.99E-21	Exon
0.761584241	0.017100516	9.47389001.47390000	0.087763204	Hyper	exons	Col3a1	Col3a1	6.82308494	0.011778135	Exon
0.842889998	0.017234395	13.94152001.94153000	0.088010512	Hyper	introns	Capn2	Capn2	48.01692226	0.053179601	Intron
-0.76096448	0.01724525	18.15871001.15872000	0.088010512	Hypo	introns	Slc39a6	Slc39a6	-11.12271352	0.023701155	Intron
0.760830717	0.017276595	7.62917001.62918000	0.088010512	Hyper	exons	Os9	Os9	10.86598011	0.067741582	Exon
0.760752411	0.017294962	3.77267001.77268000	0.088010512	Hyper	introns	Cstpp1	Cstpp1	18.69262315	0.040321315	Intron
-0.799005606	0.017362707	6.104505001.104506000	0.088168851	Hypo	introns	Ltbp2	Ltbp2	-7.813263536	0.042029703	Intron
0.760293509	0.01740286	9.92118001.92119000	0.088186701	Hyper	1to5kb	Asb1	Asb1	10.14811821	0.000478565	Upstream
0.760137804	0.017439571	15.38377001.38378000	0.088187074	Hyper	introns	Msra	Msra	5.474243946	0.079852808	Intron
0.759683861	0.017546893	2.113430001.113431000	0.088360272	Hyper	exons	Mecom	Mecom	13.22620682	0.035694389	Exon
0.759682391	0.017547241	20.6363001.6364000	0.088360272	Hyper	exons	Ppard	Ppard	14.29944469	0.037048429	Exon
-0.88948473	0.017645541	10.85315001.85316000	0.088485037	Hypo	exons	Jup	Jup	-5.208333333	6.31E-05	Exon
0.759358745	0.017624027	10.105382001.105383000	0.088485037	Hyper	promoters	Ndufaf8;Tepsin	Ndufaf8	25.38529626	1.25E-06	Promoter
0.758818191	0.017752773	11.33125001.33126000	0.088837681	Hyper	exons	Dop1b	Dop1b	19.17839881	0.035315001	Exon
-0.840802427	0.017791569	17.72706001.72707000	0.088847111	Hypo	introns	Camk1d	Camk1d	-14.44864296	0.073590208	Intron
-0.840397295	0.017900869	6.11264001.11265000	0.089023535	Hypo	introns	Eml4	Eml4	-25.55276603	0.014264134	Intron
0.79695017	0.017871187	1.256170001.256171000	0.089023535	Hyper	introns	Ablim1	Ablim1	23.91266721	0.006407402	Intron
0.84009537	0.017982572	4.118248001.118249000	0.089207379	Hyper	1to5kb	Nat8f3	Nat8f3	13.99247615	0.013685532	Upstream
0.796387605	0.018011959	20.11331001.11332000	0.089207379	Hyper	introns	Adarb1	Adarb1	28.76220807	0.054082952	Intron
0.757143367	0.018155639	4.33980001.33981000	0.089680437	Hyper	introns	Dync1i1	Dync1i1	11.29408954	0.054082952	Intron
0.757034678	0.018181991	6.130478001.130479000	0.089680437	Hyper	exons	Tnfaip2	Tnfaip2	12.16042041	0.007155906	Exon
0.756845952	0.01822781	3.161645001.161646000	0.089722572	Hyper	introns	Bmp7	Bmp7	18.95344705	0.055698855	Intron
0.756332783	0.018352782	13.79886001.79887000	0.090153361	Hyper	introns	Lmx1a	Lmx1a	26.25565627	8.85E-11	Intron
0.755967992	0.018441966	9.17331001.17332000	0.090406948	Hyper	exons	Slc25a27	Slc25a27	13.73197146	0.055827937	Exon
0.755639194	0.018522596	17.3972001.3973000	0.090479915	Hyper	exons	Dapk1	Dapk1	13.37161402	6.25E-07	Exon
0.755600782	0.018532031	4.58365001.58366000	0.090479915	Hyper	exons	Smo	Smo	9.30021553	0.016793114	Exon
0.793869342	0.018650604	1.177713001.177714000	0.090874504	Hyper	exons	Tnrc6a	Tnrc6a	15.37759073	0.02278721	Exon
0.83669494	0.018917386	1.256244001.256245000	0.090910225	Hyper	introns	Ablim1	Ablim1	26.46296584	0.031573025	Intron
0.754829903	0.018722052	10.94650001.94651000	0.090910225	Hyper	introns	Fam20a	Fam20a	12.93033689	0.000459274	Intron
0.754459739	0.018813756	8.120260001.120261000	0.090910225	Hyper	introns	Entpd3	Entpd3	16.26743551	0.001584627	Intron
0.754408343	0.018826512	6.26040001.26041000	0.090910225	Hyper	introns	Drc1	Drc1	16.52034625	0.001893275	Intron
0.754344698	0.018842316	3.18939001.18940000	0.090910225	Hyper	introns	Dab2ip	Dab2ip	5.338243871	0.027082343	Intron
-0.754075531	0.018909253	4.168930001.168931000	0.090910225	Hypo	introns	Grin2b	Grin2b	-9.404234367	0.076478178	Intron
0.754023064	0.018922319	4.151346001.151347000	0.090910225	Hyper	exons	Ret	Ret	21.620314	0.00232177	Exon
0.753764912	0.018986695	4.153353001.153354000	0.091037797	Hyper	introns	Ninj2	Ninj2	16.422202	0.000708921	Intron
0.753404881	0.019076718	10.104877001.104878000	0.091073586	Hyper	promoters	Rptor	Rptor	20.8691521	0.056356134	Promoter
0.753302177	0.01910245	6.89400001.89401000	0.091073586	Hyper	exons	Frmd6	Frmd6	21.31204198	0.096359709	Exon
0.75323936	0.0191182	5.21837001.21838000	0.091073586	Hyper	introns	Chd7	Chd7	16.13825626	0.03232231	Intron
0.753101756	0.019152732	14.81933001.81934000	0.091073586	Hyper	introns	Adcy1	Adcy1	5.575912096	0.005054277	Intron
-0.752840696	0.019218358	9.13676001.13677000	0.091073586	Hypo	exons	Trerf1	Trerf1	-18.98549873	1.21E-09	Exon
0.75282948	0.019221181	10.52825001.52826000	0.091073586	Hyper	introns	Stx8	Stx8	12.73291925	1.52E-07	Intron
0.752546684	0.019292446	19.50001001.50002000	0.09122953	Hyper	introns	Ca5a	Ca5a	17.8162552	0.050260461	Intron
0.75239835	0.019329896	19.24559001.24560000	0.09122953	Hyper	introns	Tecr	Tecr	22.00414422	0.072690473	Intron
0.790575063	0.019507146	19.39333001.39334000	0.091429858	Hyper	exons	Fa2h	Fa2h	44.0914261	0.044535671	Exon
0.790383293	0.019557749	3.113032001.113033000	0.091429858	Hyper	introns	Secisbp2l	Secisbp2l	25.36635265	0.005907703	Intron
0.790135429	0.019623275	11.65006001.65007000	0.091429858	Hyper	introns	Slc49a4	Slc49a4	17.75584679	0.023650838	Intron
0.751479864	0.019562864	14.73374001.73375000	0.091429858	Hyper	exons	Evc2	Evc2	9.662020436	0.093802044	Exon
0.751421201	0.019577807	14.94176001.94177000	0.091429858	Hyper	introns	Spred2	Spred2	9.283215379	0.060202636	Intron
0.751335376	0.019599681	9.107839001.107840000	0.091429858	Hyper	introns	Arhgap28	Arhgap28	20.19580357	0.000986492	Intron
0.751184258	0.019638237	13.90894001.90895000	0.091429858	Hyper	introns	Smyd3	Smyd3	10.76908335	0.049869767	Intron
0.750984703	0.019689228	17.62208001.62209000	0.091490292	Hyper	introns	Adarb2	Adarb2	17.00020794	9.53E-05	Intron
0.750548545	0.019800981	1.185256001.185257000	0.091832296	Hyper	introns	Tacc2	Tacc2	11.47242657	0.072250988	Intron
0.750098715	0.019916677	14.75025001.75026000	0.092191233	Hyper	exons	Sh3tc1	Sh3tc1	17.69893817	0.040264919	Exon
0.788694175	0.020007	3.149669001.149670000	0.092431573	Hyper	exons	Chd6	Chd6	6.430868167	6.09E-05	Exon
0.787557921	0.020312794	10.46569001.46570000	0.092506044	Hyper	exons	Akap10	Akap10	8.77245208	0.03031129	Exon
0.787497998	0.020329001	6.90728001.90729000	0.092506044	Hyper	introns	Ccdc175	Ccdc175	15.07028944	0.008500137	Intron
0.749473812	0.020078144	11.83505001.83506000	0.092506044	Hyper	exons	Aifm3;Lztr1	Aifm3	7.719944652	0.037474942	Exon
0.748986965	0.020204538	8.55647001.55648000	0.092506044	Hyper	introns	Nrg4	Nrg4	5.186639151	0.093988387	Intron
0.748909954	0.02022458	3.114567001.114568000	0.092506044	Hyper	exons	Astl	Astl	5.434359888	0.050880959	Exon
0.748618943	0.020300432	17.73862001.73863000	0.092506044	Hyper	introns	Frmd4a	Frmd4a	11.13852226	0.063741482	Intron
0.748465525	0.020340497	18.78292001.78293000	0.092506044	Hyper	1to5kb	Fbxo15	Fbxo15	26.85902728	0.004627601	Upstream
0.748464146	0.020340857	11.33980001.33981000	0.092506044	Hyper	introns	Dyrk1a	Dyrk1a	17.96760099	0.031617121	Intron
0.748356468	0.020369008	4.179917001.179918000	0.092506044	Hyper	introns	Ppfibp1	Ppfibp1	11.1223753	0.000370357	Intron
0.787059716	0.020447786	5.60809001.60810000	0.092514701	Hyper	introns	Trim14	Trim14	20.07446809	0.005322193	Intron
0.74817917	0.020415417	10.30699001.30700000	0.092514701	Hyper	exons	Cyfip2	Cyfip2	13.54274719	0.045849423	Exon
0.747586576	0.02057104	13.104716001.104717000	0.092699397	Hyper	exons	Traf3ip3	Traf3ip3	18.49616527	1.38E-09	Exon
0.747358044	0.020631265	13.91912001.91913000	0.092699397	Hyper	exons	Coq8a	Coq8a	10.74351892	0.005495525	Exon
0.747338026	0.020636546	15.40206001.40207000	0.092699397	Hyper	exons	Gulo	Gulo	21.04159418	5.94E-08	Exon
-0.747314864	0.020642658	8.63306001.63307000	0.092699397	Hypo	introns	Cln6	Cln6	-31.27351951	8.92E-06	Intron
0.747069381	0.020707503	8.32896001.32897000	0.092817429	Hyper	introns	Kirrel3	Kirrel3	16.93579789	0.013519466	Intron
0.785606766	0.020844659	16.55648001.55649000	0.09301363	Hyper	introns	Dlc1	Dlc1	46.41072195	2.59E-05	Intron
0.746452001	0.020871182	5.103910001.103911000	0.09301363	Hyper	exons	Mtap	Mtap	8.372896885	0.074254588	Exon
0.746340718	0.020900776	14.84222001.84223000	0.09301363	Hyper	introns	Abca13	Abca13	12.4325837	0.078816174	Intron
0.746321661	0.020905847	19.50631001.50632000	0.09301363	Hyper	exons	Aprt;Galns	Aprt	9.300132233	0.064318272	Exon
0.785091222	0.020986623	17.6472001.6473000	0.09303452	Hyper	exons	Ubqln1	Ubqln1	27.45603178	0.073781333	Exon
0.746013914	0.020987846	3.127710001.127711000	0.09303452	Hyper	introns	Sel1l2	Sel1l2	11.84191255	0.068501199	Intron
0.877763396	0.021499464	16.67115001.67116000	0.093170658	Hyper	introns	Adam32	Adam32	46.92844602	2.74E-05	Intron
0.828831689	0.021182665	8.119195001.119196000	0.093170658	Hyper	introns	Exog	Exog	9.662309368	0.037715688	Intron
0.784080457	0.021266699	10.85676001.85677000	0.093170658	Hyper	introns	Kcnh4	Kcnh4	17.44423756	0.000431204	Intron
0.745730615	0.021063518	5.121251001.121252000	0.093170658	Hyper	exons	Bsnd	Bsnd	17.96468244	0.002370039	Exon
0.745010701	0.021256626	2.173417001.173418000	0.093170658	Hyper	promoters	Crabp2	Crabp2	5.528536538	0.028665296	Promoter
0.744927923	0.021278905	16.5307001.5308000	0.093170658	Hyper	introns	Cacna1d	Cacna1d	12.12246445	0.095384979	Intron
0.744829849	0.021305321	16.76763001.76764000	0.093170658	Hyper	introns	Atp11a	Atp11a	7.756634213	2.67E-06	Intron
0.744685367	0.021344276	14.81396001.81397000	0.093170658	Hyper	exons	Myo1g	Myo1g	8.624916277	0.003533759	Exon
0.744432954	0.021412444	17.58076001.58077000	0.093170658	Hyper	exons	Heatr1	Heatr1	21.67734386	2.49E-21	Exon
0.744291222	0.021450785	8.19751001.19752000	0.093170658	Hyper	exons	Pde4a	Pde4a	10.95064134	0.096291736	Exon
0.743959775	0.021540622	6.103824001.103825000	0.093170658	Hyper	introns	Mideas	Mideas	9.473532473	0.000515725	Intron
-0.74392842	0.021549133	8.42402001.42403000	0.093170658	Hypo	introns	Sorl1	Sorl1	-9.766525475	0.086651428	Intron
0.743808425	0.021581727	7.24442001.24443000	0.093170658	Hyper	introns	Anks1b	Anks1b	14.21606076	0.077683945	Intron
0.743807966	0.021581852	10.37321001.37322000	0.093170658	Hyper	exons	Fstl4	Fstl4	5.329838455	0.000519647	Exon
0.743744219	0.02159918	10.82051001.82052000	0.093170658	Hyper	exons	Osbpl7	Osbpl7	11.24539658	0.045916905	Exon
-0.826989901	0.021734301	19.38866001.38867000	0.0935858	Hypo	exons	Fcsk	Fcsk	-23.52513228	2.96E-06	Exon
0.74297134	0.021810008	10.21568001.21569000	0.093744089	Hyper	introns	Tenm2	Tenm2	14.70874535	0.057964595	Intron
0.742748532	0.021871038	7.109058001.109059000	0.09383884	Hyper	1to5kb	Rbfox2	Rbfox2	13.71076065	0.047830985	Upstream
0.742482428	0.021944075	18.27735001.27736000	0.093984677	Hyper	introns	Nrg2	Nrg2	17.78317798	0.092356629	Intron
0.742200353	0.022021671	8.104642001.104643000	0.094149488	Hyper	exons	Nphp3	Nphp3	11.38597601	0.067543942	Exon
-0.7809305	0.022154403	19.53072001.53073000	0.094274244	Hypo	introns	Disc1	Disc1	-8.179070833	0.042175824	Intron
-0.780881637	0.022168352	9.5845001.5846000	0.094274244	Hypo	introns	Kcnh8	Kcnh8	-29.48924731	0.001210579	Intron
0.741841049	0.022120774	1.175296001.175297000	0.094274244	Hyper	introns	Vwa3a	Vwa3a	8.077395577	0.03844256	Intron
0.780417761	0.022301041	1.158711001.158712000	0.094282844	Hyper	exons	Trim34	Trim34	10.10610523	0.020763401	Exon
0.779909528	0.022446984	3.44939001.44940000	0.094282844	Hyper	exons	Pla2r1	Pla2r1	12.58790453	0.031136689	Exon
0.741162925	0.022308616	3.11854001.11855000	0.094282844	Hyper	1to5kb	Ralgds	Ralgds	8.795244359	0.014707521	Upstream
0.740796446	0.022410569	7.9879001.9880000	0.094282844	Hyper	exons	Misp	Misp	16.50571071	1.04E-14	Exon
0.740767789	0.022418554	8.58199001.58200000	0.094282844	Hyper	exons	Arid3b	Arid3b	11.03041023	0.071378241	Exon
0.740673751	0.02244477	3.14779001.14780000	0.094282844	Hyper	introns	Ass1	Ass1	15.09531995	0.010321236	Intron
0.740655566	0.022449843	7.122135001.122136000	0.094282844	Hyper	introns	Kif21a	Kif21a	28.03373879	0.054516285	Intron
0.740534116	0.022483736	13.46815001.46816000	0.094282844	Hyper	exons	Ipo9	Ipo9	23.15539662	0.016766561	Exon
0.779376819	0.022600591	11.33450001.33451000	0.094315575	Hyper	exons	Sim2	Sim2	12.50919609	0.048502264	Exon
0.740234675	0.022567447	20.45757001.45758000	0.094315575	Hyper	introns	Foxo3	Foxo3	15.3845747	0.068659477	Intron
0.74006612	0.022614658	10.103745001.103746000	0.094315575	Hyper	promoters	Rbfox3	Rbfox3	19.51941798	0.086321474	Promoter
0.739946233	0.022648277	3.152274001.152275000	0.094315575	Hyper	1to5kb	Ttpal	Ttpal	17.52195652	0.076825626	Upstream
0.739790336	0.022692044	19.47521001.47522000	0.094334627	Hyper	exons	Necab2	Necab2	7.33164757	0.047254206	Exon
0.778743004	0.0227842	14.38534001.38535000	0.094390686	Hyper	introns	Gnpda2	Gnpda2	21.17448395	0.070660646	Intron
0.778608876	0.022823174	13.46714001.46715000	0.094390686	Hyper	introns	Rnpep	Rnpep	14.4908574	0.003236487	Intron
0.739446417	0.022788793	13.84724001.84725000	0.094390686	Hyper	1to5kb	Atp1a4	Atp1a4	19.54782013	0.06880154	Upstream
-0.738960064	0.022926075	10.103735001.103736000	0.094480292	Hypo	exons	Rbfox3	Rbfox3	-10.10347983	0.017013564	Exon
0.738930806	0.022934351	1.107353001.107354000	0.094480292	Hyper	introns	Oca2	Oca2	10.72517134	0.065675418	Intron
0.738830998	0.022962597	9.71778001.71779000	0.094480292	Hyper	introns	Spag16	Spag16	7.712972182	5.85E-05	Intron
0.738636149	0.023017807	1.7073001.7074000	0.094490804	Hyper	introns	Utrn	Utrn	22.94211036	0.035320734	Intron
0.738544997	0.023043665	8.119076001.119077000	0.094490804	Hyper	exons	Acaa1a;Myd88	Acaa1a	19.20391654	0.027656597	Exon
0.73836225	0.023095564	9.90569001.90570000	0.094542557	Hyper	introns	Asb18	Asb18	7.457740824	0.033627511	Intron
0.737716699	0.023279514	18.40107001.40108000	0.095133771	Hyper	exons	Sema6a	Sema6a	5.259055967	0.037705121	Exon
0.926754094	0.023533088	9.35888001.35889000	0.096007024	Hyper	exons	Prim2	Prim2	10.59593813	0.019498929	Exon
0.73652412	0.023621876	10.41878001.41879000	0.096071122	Hyper	introns	Galnt10	Galnt10	12.00457263	6.56E-06	Intron
0.736368375	0.02366683	20.7249001.7250000	0.096071122	Hyper	introns	Cpne5	Cpne5	29.1851369	3.76E-05	Intron
0.736227708	0.023707481	8.119287001.119288000	0.096071122	Hyper	exons	Scn5a	Scn5a	5.992854032	0.0429557	Exon
0.736096969	0.023745303	7.130849001.130850000	0.096071122	Hyper	exons	Cox14;Gpd1	Cox14	19.49836816	1.89E-05	Exon
0.736086387	0.023748366	10.73797001.73798000	0.096071122	Hyper	exons	Coil	Coil	16.66381901	0.008133301	Exon
0.73585276	0.023816059	6.127241001.127242000	0.096183314	Hyper	1to5kb	Cyp46a1	Cyp46a1	6.754324113	0.000313069	Upstream
0.870827412	0.023950678	5.110644001.110645000	0.096403481	Hyper	introns	Fggy	Fggy	23.99454316	0.09379327	Intron
0.735415605	0.023943066	16.75277001.75278000	0.096403481	Hyper	introns	Dlgap2	Dlgap2	13.97072404	0.057732995	Intron
0.735238902	0.023994529	10.87306001.87307000	0.096418751	Hyper	exons	Slc4a1	Slc4a1	12.01362102	0.026717899	Exon
0.734900661	0.024093243	11.69601001.69602000	0.096654059	Hyper	exons	Acap2	Acap2	29.13921148	1.53E-06	Exon
0.734672863	0.024159875	17.21724001.21725000	0.096728502	Hyper	introns	Phactr1	Phactr1	7.547903926	0.001768669	Intron
-0.734562596	0.024192172	1.257349001.257350000	0.096728502	Hypo	introns	Gfra1	Gfra1	-17.86116076	0.082280078	Intron
-0.773593431	0.024310339	18.21843001.21844000	0.096879114	Hypo	1to5kb	Pik3c3	Pik3c3	-17.03100334	0.036993237	Upstream
0.734186086	0.024302666	9.104919001.104920000	0.096879114	Hyper	introns	Tmem232	Tmem232	19.68864246	0.099535306	Intron
0.773272028	0.02440763	1.86165001.86166000	0.097106059	Hyper	1to5kb	Mag	Mag	20.55893959	0.098192374	Upstream
0.73366711	0.024455514	7.132985001.132986000	0.097136008	Hyper	1to5kb	Krt1	Krt1	6.963587884	0.074200258	Upstream
0.86904768	0.024599946	15.93355001.93356000	0.097190429	Hyper	introns	Gpc5	Gpc5	10.73241757	0.043883804	Intron
-0.818086716	0.024514531	10.69906001.69907000	0.097190429	Hypo	introns	Usp32	Usp32	-13.47298088	0.004979813	Intron
0.772538009	0.024630728	7.113471001.113472000	0.097190429	Hyper	exons	Pmm1	Pmm1	17.73286553	0.039030919	Exon
0.733214003	0.024589478	20.12875001.12876000	0.097190429	Hyper	exons	Gstt3	Gstt3	7.113099073	9.25E-10	Exon
-0.732666613	0.02475196	8.119153001.119154000	0.097309355	Hypo	introns	Acvr2b	Acvr2b	-18.28777554	0.039934058	Intron
0.732524954	0.024794124	8.22964001.22965000	0.097309355	Hyper	introns	Dpy19l1	Dpy19l1	16.21770747	0.070066196	Intron
0.732515755	0.024796864	10.68775001.68776000	0.097309355	Hyper	introns	Hnf1b	Hnf1b	10.16656785	0.002176557	Intron
0.73234376	0.024848124	17.12354001.12355000	0.097309355	Hyper	introns	Auh	Auh	30.54132823	0.000511587	Intron
0.732293872	0.024863005	7.122097001.122098000	0.097309355	Hyper	exons	Kif21a	Kif21a	6.200677014	0.038783687	Exon
-0.771166429	0.025050981	19.55567001.55568000	0.097411486	Hypo	introns	Pard3	Pard3	-22.88064594	2.11E-07	Intron
0.731802135	0.025010001	18.146001.147000	0.097411486	Hyper	exons	F8	F8	7.000199272	5.39E-13	Exon
0.731789604	0.025013754	1.158081001.158082000	0.097411486	Hyper	promoters	Or51v8	Or51v8	5.577587414	0.027229751	Promoter
-0.731723971	0.025033419	10.103556001.103557000	0.097411486	Hypo	exons	Timp2	Timp2	-16.17955906	0.0971797	Exon
0.731422725	0.025123809	9.23358001.23359000	0.097537109	Hyper	exons	Paqr8	Paqr8	8.841389792	0.008905791	Exon
0.86718177	0.025289521	X.60302001.60303000	0.097707669	Hyper	exons	Amer1	Amer1	18.71421915	0.043325553	Exon
0.730970535	0.025259892	5.141850001.141851000	0.097707669	Hyper	promoters	Marcksl1	Marcksl1	14.84170199	0.009091161	Promoter
0.730949079	0.025266361	5.152003001.152004000	0.097707669	Hyper	introns	Pax7	Pax7	17.19660864	5.40E-13	Intron
0.770120243	0.025374496	2.189913001.189914000	0.097717478	Hyper	introns	Ngf	Ngf	8.62007888	0.047264564	Intron
-0.73065425	0.025355363	5.137051001.137052000	0.097717478	Hypo	exons	Inpp5b	Inpp5b	-14.75298475	0.000891026	Exon
0.730273466	0.025470617	7.63552001.63553000	0.097717478	Hyper	exons	Myo1a	Myo1a	15.97147162	0.013519466	Exon
-0.730238096	0.02548134	12.28850001.28851000	0.097717478	Hypo	introns	Tmem132d	Tmem132d	-18.05668492	0.016866391	Intron
-0.730192901	0.025495046	1.174721001.174722000	0.097717478	Hypo	introns	Abca15	Abca15	-7.297110636	0.069424475	Intron
0.768824951	0.025778609	7.70433001.70434000	0.098193674	Hyper	introns	Rims2	Rims2	11.87895039	0.000768669	Intron
0.76854268	0.025867198	6.31761001.31762000	0.098193674	Hyper	exons	Matn3	Matn3	14.15596394	0.013233748	Exon
0.729583315	0.025680387	13.79977001.79978000	0.098193674	Hyper	exons	Lmx1a	Lmx1a	7.319602106	0.058500495	Exon
0.72937552	0.025743767	12.34651001.34652000	0.098193674	Hyper	introns	Cux2	Cux2	14.59573553	0.033281195	Intron
0.729203725	0.025796244	19.51846001.51847000	0.098193674	Hyper	1to5kb	Ccsap	Ccsap	10.55286668	0.027943763	Upstream
0.729101401	0.025827534	11.66902001.66903000	0.098193674	Hyper	exons	Itgb5	Itgb5	12.63363541	0.095497389	Exon
0.728848898	0.025904854	6.131190001.131191000	0.098193674	Hyper	exons	Aspg	Aspg	11.3379994	0.006342332	Exon
0.76755134	0.026179814	8.70961001.70962000	0.098464306	Hyper	introns	Myo1e	Myo1e	22.19255724	0.026983773	Intron
0.728481669	0.026017576	10.105347001.105348000	0.098464306	Hyper	promoters	Cep131;Mir3594	Cep131	24.59629101	0.011875318	Promoter
0.728236436	0.02609303	3.144696001.144697000	0.098464306	Hyper	promoters	Rbm39	Rbm39	5.669643811	3.41E-14	Promoter
0.728115579	0.026130268	14.74877001.74878000	0.098464306	Hyper	exons	Ablim2	Ablim2	18.65072666	0.017388323	Exon
0.727951799	0.026180788	20.46573001.46574000	0.098464306	Hyper	introns	Sobp	Sobp	19.75141496	0.00140345	Intron
0.767223774	0.026283622	13.39009001.39010000	0.098507857	Hyper	introns	Tmem163	Tmem163	16.6585789	0.002658598	Intron
0.727545624	0.026306353	20.12735001.12736000	0.098507857	Hyper	exons	Mmp11	Mmp11	12.12277942	0.065358826	Exon
0.727517234	0.026315144	10.12636001.12637000	0.098507857	Hyper	promoters	Zscan10	Zscan10	11.35420696	0.009874857	Promoter
0.72733053	0.026373007	X.116965001.116966000	0.098571161	Hyper	exons	Zbtb33	Zbtb33	20.57193036	0.037750562	Exon
-0.812086776	0.026495144	12.1325001.1326000	0.098599013	Hypo	introns	Insr	Insr	-8.053648614	0.033617923	Intron
-0.811967235	0.026535485	X.47293001.47294000	0.098599013	Hypo	introns	Dmd	Dmd	-29.40742135	0.00974504	Intron
0.811819836	0.026585276	16.55646001.55647000	0.098599013	Hyper	exons	Dlc1	Dlc1	49.87451744	0.059859722	Exon
0.726716121	0.026564013	17.12337001.12338000	0.098599013	Hyper	introns	Auh	Auh	12.71744664	0.097716651	Intron
-0.726715731	0.026564135	17.9164001.9165000	0.098599013	Hypo	exons	Dbn1	Dbn1	-7.359223534	4.90E-05	Exon
0.862586395	0.027026392	8.103311001.103312000	0.098729857	Hyper	exons	Amotl2	Amotl2	30.15274979	0.000450069	Exon
-0.811063178	0.026841697	1.15477001.15478000	0.098729857	Hypo	introns	Pde7b	Pde7b	-20.60256978	1.89E-11	Intron
0.765980537	0.026679925	15.51881001.51882000	0.098729857	Hyper	introns	Serp2	Serp2	9.610331569	0.012513161	Intron
-0.726266644	0.026704319	1.8252001.8253000	0.098729857	Hypo	introns	Aig1	Aig1	-6.11918037	0.028834369	Intron
0.72610585	0.02675463	1.14780001.14781000	0.098729857	Hyper	introns	Map3k5	Map3k5	52.30619154	0.005098939	Intron
0.725958061	0.026800926	9.14528001.14529000	0.098729857	Hyper	introns	Ttbk1	Ttbk1	23.21876459	0.000517751	Intron
-0.725633351	0.026902828	16.18157001.18158000	0.098729857	Hypo	introns	Dda1	Dda1	-21.3013773	3.85E-07	Intron
0.72525454	0.02702203	3.8399001.8400000	0.098729857	Hyper	1to5kb	Phpt1	Phpt1	8.92799741	0.027904553	Upstream
0.725230547	0.027029591	X.10684001.10685000	0.098729857	Hyper	1to5kb	Bcor	Bcor	14.53472309	0.006155304	Upstream
-0.725226923	0.027030733	6.129571001.129572000	0.098729857	Hypo	introns	Ppp2r5c	Ppp2r5c	-6.271671767	0.01104187	Intron
0.862211428	0.02717053	6.105705001.105706000	0.099090101	Hyper	exons	Tgfb3	Tgfb3	15.1869768	1.35E-05	Exon
-0.72446697	0.027270965	10.83403001.83404000	0.099305918	Hypo	1to5kb	Pgap3	Pgap3	-13.80356981	0.079952053	Upstream
0.723817602	0.027477345	1.125840001.125841000	0.099906297	Hyper	introns	Mctp2	Mctp2	24.69055944	0.050721103	Intron
